# Supplementary material for: The influence of insulin resistance on cerebrospinal fluid and plasma biomarkers of Alzheimer’s pathology
Source: Alzheimers Res Ther. 2017 Apr 26;9:31. doi: 10.1186/s13195-017-0258-6 (PMC5405532; doi:10.1186/s13195-017-0258-6)
Supplement: Supplementary file 1 — Table presenting CSF proteins differentially expressed between IR and non-IR subjects (p < 0.05). (CSV 12 kb) [file 13195_2017_258_MOESM1_ESM.csv]

CSF proteins differentially expressed between insulin resistant and non-resistant subjects (p<0.05)
Protein Name	Uniprot	Coef	P-value
Insulin-like growth factor-binding protein 1	P08833	-0.065767369	4.18E-05
Apolipoprotein F	Q13790	-0.092323036	8.64E-05
Leptin	P41159	0.076394301	0.000261102
Insulin-like growth factor-binding protein 1	P08833	-0.055678129	0.000704567
Interferon gamma	P01579	0.065274122	0.001131923
Fibroblast growth factor receptor 1	P11362	0.07461004	0.00169767
Adiponectin	Q15848	-0.065023414	0.001743438
Enhancer of mRNA-decapping protein 4	Q6P2E9	0.053927006	0.002031605
Sex hormone-binding globulin	P04278	-0.072723669	0.002387124
Trefoil factor 1	P04155	-0.076818814	0.002462795
Alpha-1,3-mannosyl-glycoprotein 4-beta-N-acetylglucosaminyltransferase C	Q9UBM8	0.082628633	0.002682275
Nephronectin	Q6UXI9	0.056951245	0.003465358
Neurexin-3-beta	Q9HDB5	0.051198305	0.003559925
L-lactate dehydrogenase B chain	P07195	0.104697177	0.003699182
Lymphotactin	P47992	-0.02968986	0.004004973
Glycosaminoglycan xylosylkinase	O75063	0.04574324	0.004009393
Group XIIB secretory phospholipase A2-like protein	Q9BX93	-0.035584608	0.004795185
Arfaptin-2	P53365	-0.051991999	0.005188328
1-phosphatidylinositol 4,5-bisphosphate phosphodiesterase gamma-1	P19174	-0.036966201	0.005677482
Zinc finger protein 560	Q96MR9	-0.020930336	0.005735682
Glucosamine 6-phosphate N-acetyltransferase	Q96EK6	0.057233625	0.00648878
CXADR-like membrane protein	Q9H6B4	0.05862039	0.006817987
NKG2D ligand 2	Q9BZM5	-0.015711094	0.006951411
Carbohydrate sulfotransferase 11	Q9NPF2	-0.034882839	0.007916376
Cysteine-rich secretory protein 2	P16562	-0.080652476	0.007966782
Aggrecan core protein	P16112	0.122071895	0.007985479
Vitamin K-dependent protein C	P04070	0.034089305	0.008005584
Secretogranin-1	P05060	0.054128352	0.008414759
Protein delta homolog 2	Q6UY11	0.073582641	0.008974443
Paired immunoglobulin-like type 2 receptor alpha	Q9UKJ1	-0.038653445	0.009337791
Cell adhesion molecule 1	Q9BY67	0.069568566	0.009865523
Neurexin-3-beta	Q9HDB5	0.067284282	0.009912661
Receptor-type tyrosine-protein phosphatase U	Q92729	0.041524067	0.010334556
Cytochrome c	P99999	0.055907737	0.01038334
Neuregulin-4	Q8WWG1	0.064097692	0.0104204
Forkhead box protein L2	P58012	0.025541664	0.010621362
Sulfhydryl oxidase 2	Q6ZRP7	0.075166624	0.010631346
Low-density lipoprotein receptor class A domain-containing protein 4	O15165	-0.036573873	0.0110305
Collectin-12	Q5KU26	-0.016405766	0.011102498
Secretagogin	O76038	0.022807147	0.011213295
RELT-like protein 1	Q8IUW5	0.028367831	0.011366087
Desmin	P17661	0.021846614	0.012111106
Neutral ceramidase	Q9NR71	0.07351165	0.012240348
HRAS-like suppressor 2	Q9NWW9	-0.0151362	0.01259038
C-C motif chemokine 23	P55773	-0.041871081	0.012676039
Cell adhesion molecule 3	Q8N126	0.064306264	0.012839218
Galactosylgalactosylxylosylprotein 3-beta-glucuronosyltransferase 3	O94766	0.077657995	0.013229184
Ciliary neurotrophic factor receptor subunit alpha	P26992	0.063290585	0.01363615
Dihydrolipoyl dehydrogenase, mitochondrial	P09622	0.057102238	0.013758633
Syntaxin-7	O15400	0.02822963	0.014111216
Calcineurin B homologous protein 1	Q99653	0.054307096	0.01413393
Receptor-type tyrosine-protein phosphatase R	Q15256	0.062568234	0.014142549
C-C motif chemokine 17	Q92583	-0.047276424	0.014236235
14-3-3 protein epsilon	P62258	0.021566176	0.01677252
Septin-11	Q9NVA2	0.049762249	0.016948055
Eotaxin	P51671	-0.056447958	0.017285202
C-C motif chemokine 1	P22362	-0.027700388	0.017295138
Platelet glycoprotein V	P40197	-0.083582741	0.017841234
Growth/differentiation factor 11/8	O95390 O14793	0.046251855	0.018242235
RAC-beta serine/threonine-protein kinase	P31751	0.033487608	0.018674516
Lamin-B1	P20700	-0.026629321	0.019080421
Cryptic protein	P0CG37	0.047990909	0.020028365
Teratocarcinoma-derived growth factor 1	P13385	0.131173493	0.020331458
R-spondin-4	Q2I0M5	0.052415875	0.020332665
Prostaglandin-H2 D-isomerase	P41222	0.050146155	0.020497949
Interleukin-36 alpha	Q9UHA7	0.018178217	0.021015291
Tropomyosin beta chain	P07951	-0.029960932	0.021094141
Chordin-like protein 1	Q9BU40	-0.070639512	0.02125154
Serum albumin	P02768	-0.076229651	0.021264629
Protein jagged-2	Q9Y219	-0.014692671	0.022044214
Brorin	Q2TAL6	0.059525318	0.022182243
Suprabasin	Q6UWP8	-0.015183009	0.022551964
Interleukin-22	Q9GZX6	0.036623221	0.022702742
C-X-C motif chemokine 6	P80162	-0.044631008	0.023505757
Out at first protein homolog	Q86UD1	-0.030028569	0.023643295
T-cell surface antigen CD2	P06729	-0.065136621	0.023941378
Lipase member K	Q5VXJ0	0.013909894	0.024158485
Galactoside 3(4)-L-fucosyltransferase	P21217	-0.01900916	0.024216116
Carbonic anhydrase 4	P22748	0.059380541	0.024687466
Nuclear receptor subfamily 5 group A member 2	O00482	-0.015862195	0.024990489
Sodium channel subunit beta-2	O60939	0.061173277	0.025010928
Kin of IRRE-like protein 2	Q6UWL6	-0.040074828	0.025134313
SUN domain-containing protein 5	Q8TC36	0.022795666	0.025235733
gp41 C34 peptide, HIV	Q70626	0.057280222	0.025273573
Interleukin-20 receptor subunit alpha	Q9UHF4	0.033469062	0.025334565
SLIT and NTRK-like protein 4	Q8IW52	0.067485587	0.025423835
Glycerophosphocholine phosphodiesterase GPCPD1	Q9NPB8	0.050926471	0.025505512
Follistatin-related protein 5	Q8N475	0.068089107	0.025707303
Peroxisomal targeting signal 1 receptor	P50542	0.019027616	0.025742796
mRNA-decapping enzyme 1A	Q9NPI6	0.031023441	0.025781578
CD48 antigen	P09326	-0.023919973	0.026118736
Ectonucleoside triphosphate diphosphohydrolase 1	P49961	0.043286268	0.02620752
Interleukin-17F	Q96PD4	-0.026245339	0.026665348
DCN1-like protein 5	Q9BTE7	0.027998169	0.026746025
Interferon lambda receptor 1	Q8IU57	0.037648359	0.026959974
Erythropoietin	P01588	0.063008306	0.026963455
Contactin-1	Q12860	0.048702425	0.027134968
C-type lectin domain family 2 member L	P0C7M8	0.051402651	0.027354439
Sonic hedgehog protein	Q15465	-0.098105114	0.027671018
Protein FAM19A5	Q7Z5A7	0.050161056	0.027811564
Insulin-like growth factor I	P05019	-0.028585029	0.027868215
von Willebrand factor	P04275	0.082242165	0.027942352
Mitogen-activated protein kinase 11	Q15759	0.045322309	0.028178894
Histone H2A deubiquitinase MYSM1	Q5VVJ2	0.021704008	0.028281039
Secreted and transmembrane protein 1	Q8WVN6	-0.021195873	0.028464898
39S ribosomal protein L34, mitochondrial	Q9BQ48	-0.01557887	0.029088166
Small nuclear ribonucleoprotein F	P62306	0.055949073	0.029143238
S-phase kinase-associated protein 1	P63208	-0.020361123	0.029231739
Growth factor receptor-bound protein 2	P62993	0.055747322	0.029659809
Beta-crystallin B2	P43320	0.012377646	0.029909987
Thrombospondin-1	P07996	0.05305238	0.030144301
UPF0577 protein KIAA1324-like	A8MWY0	0.023963577	0.030335316
Netrin receptor UNC5D	Q6UXZ4	0.069882574	0.030373783
Small ubiquitin-related modifier 3	P55854	0.052775048	0.030735508
Lipopolysaccharide-binding protein	P18428	-0.13362741	0.030893648
Engulfment and cell motility protein 1	Q92556	-0.04522007	0.031083039
Acetyl-CoA carboxylase 2	O00763	0.036346967	0.031196919
Sialic acid-binding Ig-like lectin 12	Q96PQ1	0.027488064	0.031294297
Estrogen sulfotransferase	P49888	0.049654314	0.03142435
NADH dehydrogenase [ubiquinone] flavoprotein 2, mitochondrial	P19404	0.054457275	0.031882478
Laminin subunit alpha-4	Q16363	-0.022128959	0.032031288
Type III endosome membrane protein TEMP	Q8IVY1	-0.019485078	0.032059365
Apolipoprotein M	O95445	-0.07729981	0.032226091
Serpin H1	P50454	-0.061435359	0.033095452
Apolipoprotein M	O95445	-0.067130489	0.033196524
Cystatin-M	Q15828	0.063793992	0.033438288
Complement component C9	P02748	-0.07724944	0.033658694
Roundabout homolog 1	Q9Y6N7	0.049971315	0.033711598
Leukocyte immunoglobulin-like receptor subfamily B member 1	Q8NHL6	-0.04894122	0.033821978
Peroxisomal NADH pyrophosphatase NUDT12	Q9BQG2	0.024497969	0.034018945
Microtubule-associated proteins 1A/1B light chain 3B	Q9GZQ8	0.040772224	0.034224108
Zinc finger protein 410	Q86VK4	-0.021757014	0.034339463
Ephrin-B2	P52799	0.045889126	0.03449548
Coiled-coil-helix-coiled-coil-helix domain-containing protein 10, mitochondrial	Q8WYQ3	0.049269876	0.034690837
Follistatin	P19883	-0.019631841	0.034966893
Neuronal growth regulator 1	Q7Z3B1	0.047356643	0.03521359
Amyloid-like protein 2	Q06481	0.038069885	0.036123041
Limbic system-associated membrane protein	Q13449	0.041786478	0.036198852
Paired box protein Pax-4	O43316	-0.023657882	0.036246216
Multiple coagulation factor deficiency protein 2	Q8NI22	-0.047885039	0.036408858
Sialic acid-binding Ig-like lectin 9	Q9Y336	0.372803349	0.036512995
IgLON family member 5	A6NGN9	0.042519575	0.036816911
Roundabout homolog 2	Q9HCK4	0.036405043	0.036846121
Melanoma-associated antigen 3	P43357	-0.017747778	0.037442327
Protein NDRG4	Q9ULP0	0.048912956	0.037905302
Protein SCO1 homolog, mitochondrial	O75880	-0.024052984	0.038228094
cubilin	O60494	-0.026185931	0.038321982
Protein CASC4	Q6P4E1	0.038101242	0.038376889
Fructose-bisphosphate aldolase C	P09972	0.042539858	0.038381836
Fibronectin	P02751	0.049378466	0.038506418
Myosin-binding protein C, slow-type	Q00872	0.280908739	0.038796191
Inducible T-cell costimulator	Q9Y6W8	-0.044695008	0.038845569
Leukocyte immunoglobulin-like receptor subfamily A member 5	A6NI73	-0.024270965	0.039392989
Apolipoprotein L1	O14791	0.04136936	0.039602132
Periostin	Q15063	0.107111765	0.039613901
Inducible T-cell costimulator	Q9Y6W8	-0.05148606	0.039684416
Protein disulfide-isomerase TMX3	Q96JJ7	0.061255777	0.039806914
ATP-dependent RNA helicase A	Q08211	-0.016225251	0.039849323
Protein FAM163B	P0C2L3	0.032075621	0.039875743
Hemoglobin subunit theta-1	P09105	0.07401798	0.040027714
Endoplasmic reticulum mannosyl-oligosaccharide 1,2-alpha-mannosidase	Q9UKM7	0.0125051	0.040088423
Discoidin, CUB and LCCL domain-containing protein 2	Q96PD2	0.031718887	0.040111639
Glutathione S-transferase P	P09211	-0.05501989	0.040206596
Stathmin-3	Q9NZ72	0.061285092	0.040439557
Beta-1,4-galactosyltransferase 6	Q9UBX8	0.057212616	0.04047097
Integral membrane protein 2B	Q9Y287	0.052967703	0.041217557
Neurogenic locus notch homolog protein 3	Q9UM47	0.044538372	0.041550611
Adhesion G-protein coupled receptor G5	Q8IZF4	-0.046419634	0.041939351
Estrogen receptor	P03372	-0.047074941	0.042257908
UDP-glucose 4-epimerase	Q14376	0.038341858	0.042542643
Transmembrane protein 132A	Q24JP5	0.051061184	0.04275916
CMRF35-like molecule 6	Q08708	-0.035644238	0.04282254
Leucine-rich repeat-containing protein 4B	Q9NT99	0.07254344	0.043415285
CDGSH iron-sulfur domain-containing protein 1	Q9NZ45	0.047233509	0.043841837
Netrin-1	O95631	0.047091011	0.04401738
NT-3 growth factor receptor	Q16288	0.051903723	0.044132697
cAMP-regulated phosphoprotein 21	Q9UBL0	-0.014289837	0.044339328
Endothelial cell-selective adhesion molecule	Q96AP7	0.051239451	0.04507044
Interferon alpha/beta receptor 1	P17181	0.041985249	0.045239568
Neuronal growth regulator 1	Q7Z3B1	0.053249253	0.045460847
LEM domain-containing protein 1	Q68G75	0.027874167	0.045560806
Redox-regulatory protein FAM213A	Q9BRX8	0.018335448	0.045567208
Vascular cell adhesion protein 1	P19320	-0.037452646	0.045920775
Oncostatin-M	P13725	-0.028379247	0.046630917
Protein WFDC11	Q8NEX6	0.022506904	0.046800011
Hexokinase-1	P19367	0.06443597	0.046928081
CUB and zona pellucida-like domain-containing protein 1	Q86UP6	0.1322464	0.046942841
Interferon-induced protein with tetratricopeptide repeats 2	P09913	0.025937047	0.046947997
Neurexin-1	Q9ULB1	0.043321125	0.046976235
Leukocyte elastase inhibitor	P30740	0.042440172	0.047452141
Interleukin-13	P35225	-0.014182035	0.047667267
DnaJ homolog subfamily C member 4	Q9NNZ3	-0.011153794	0.047792683
Protein FAM3D	Q96BQ1	-0.075607419	0.048040536
MANSC domain-containing protein 4	A6NHS7	0.029078441	0.048264238
Tyrosine-protein kinase receptor TYRO3	Q06418	0.054913328	0.04862922
Polyphosphoinositide phosphatase	Q92562	-0.042399265	0.048902116
Tumor necrosis factor receptor superfamily member 8	P28908	0.051419852	0.049135273
Syntaxin-6	O43752	0.012845622	0.049386827
Serine/threonine-protein kinase PAK 3	O75914	-0.046933183	0.049507646
Protein transport protein Sec61 subunit beta	P60468	-0.01572791	0.049777104
