# Supplementary material for: The influence of insulin resistance on cerebrospinal fluid and plasma biomarkers of Alzheimer’s pathology
Source: Alzheimers Res Ther. 2017 Apr 26;9:31. doi: 10.1186/s13195-017-0258-6 (PMC5405532; doi:10.1186/s13195-017-0258-6)
Supplement: Supplementary file 2 — Table presenting plasma proteins differentially expressed between IR and non-IR subjects (p < 0.05) (CSV 25 kb) [file 13195_2017_258_MOESM2_ESM.csv]

Plasma proteins differentially expressed between insulin resistant and non-resistant subjects (p<0.05)
Protein Name	Uniprot	Coef	P-value
Insulin-like growth factor-binding protein 2	P18065	-0.218	0
Insulin	P01308	0.207	0
Apolipoprotein F	Q13790	-0.155	0
Matrix-remodeling-associated protein 8	Q9BRK3	-0.109	0
Afamin	P43652	0.057	0
Insulin-like growth factor-binding protein 1	P08833	-0.178	0
Growth hormone receptor	P10912	0.096	0
Liver-expressed antimicrobial peptide 2	Q969E1	0.101	0
Receptor-type tyrosine-protein phosphatase S	Q13332	-0.066	0
Leptin	P41159	0.174	0
Histone-lysine N-methyltransferase EHMT2	Q96KQ7	-0.103	0
Glycerol-3-phosphate dehydrogenase [NAD(+)], cytoplasmic	P21695	0.127	0
Carboxypeptidase M	P14384	0.046	0
Apolipoprotein M	O95445	-0.129	0
Complement C1s subcomponent	P09871	0.04	0
Procollagen C-endopeptidase enhancer 1	Q15113	-0.067	0
Calcium-regulated heat stable protein 1	Q9Y2V2	-0.041	0
Lipopolysaccharide-binding protein	P18428	-0.034	0
Cadherin-6	P55285	0.056	0
Serine protease 27	Q9BQR3	0.058	0
Legumain	Q99538	0.048	0
Noncompact myelin-associated protein	Q5T1S8	-0.12	0.001
Polypeptide N-acetylgalactosaminyltransferase 2	Q10471	0.06	0.001
Apolipoprotein M	O95445	-0.139	0.001
Leucine-rich repeat transmembrane neuronal protein 4	Q86VH4	0.056	0.001
Myc-associated zinc finger protein	P56270	0.046	0.001
Mannan-binding lectin serine protease 1	P48740	0.043	0.001
CMP-N-acetylneuraminate-beta-galactosamide-alpha-2,3-sialyltransferase 1	Q11201	-0.101	0.001
Leptin	P41159	0.081	0.001
Apolipoprotein E (isoform E2)	P02649	-0.029	0.001
SH2 domain-containing protein 1A	O60880	0.076	0.001
Leukocyte immunoglobulin-like receptor subfamily A member 5	A6NI73	-0.096	0.001
Proto-oncogene tyrosine-protein kinase receptor Ret	P07949	0.069	0.001
UPF0577 protein KIAA1324	Q6UXG2	-0.071	0.001
UMP-CMP kinase	P30085	0.033	0.001
Trefoil factor 1	P04155	-0.18	0.001
Kallikrein-15	Q9H2R5	0.065	0.001
Kininogen-1	P01042	0.039	0.001
17-beta-hydroxysteroid dehydrogenase 14	Q9BPX1	-0.089	0.001
RUN and FYVE domain-containing protein 1	Q96T51	0.066	0.001
39S ribosomal protein L52, mitochondrial	Q86TS9	0.042	0.002
Keratinocyte differentiation-associated protein	P60985	-0.085	0.002
Protein S100-A5	P33763	-0.074	0.002
Adiponectin	Q15848	-0.092	0.002
Myocardial zonula adherens protein	P0CAP1	0.03	0.002
Tryptase gamma	Q9NRR2	0.052	0.002
COP9 signalosome complex subunit 2	P61201	0.068	0.002
N-terminal pro-BNP	P16860	-0.204	0.002
Mannosyl-oligosaccharide 1,2-alpha-mannosidase IB	O60476	-0.043	0.002
Tumor necrosis factor ligand superfamily member 12	O43508	-0.051	0.002
Fms-related tyrosine kinase 3 ligand	P49771	-0.037	0.002
Group XIIB secretory phospholipase A2-like protein	Q9BX93	-0.08	0.002
Vesicular integral-membrane protein VIP36	Q12907	0.062	0.002
Uncharacterized protein C2orf66	Q6UXQ4	0.067	0.002
26S proteasome non-ATPase regulatory subunit 1	Q99460	0.071	0.002
Syntaxin-2	P32856	-0.055	0.002
NT-3 growth factor receptor	Q16288	-0.077	0.002
Toll-like receptor 4	O00206	-0.074	0.003
Guanylyl cyclase-activating protein 1	P43080	-0.092	0.003
Matrix-remodeling-associated protein 7	P84157	-0.075	0.003
Angiopoietin-related protein 4	Q9BY76	0.061	0.003
Metallothionein-1F	P04733	-0.068	0.003
SLIT and NTRK-like protein 4	Q8IW52	-0.067	0.003
Tissue-type plasminogen activator	P00750	0.082	0.003
Leucine-rich repeat transmembrane protein FLRT2	O43155	-0.079	0.003
SAYSvFN domain-containing protein 1	Q9NPB0	0.049	0.003
Insulin-like growth factor-binding protein 3	P17936	-0.087	0.003
Rho GTPase-activating protein 30	Q7Z6I6	0.032	0.003
Synaptotagmin-like protein 4	Q96C24	0.067	0.003
Solute carrier family 35 member G2	Q8TBE7	0.067	0.003
Sialic acid-binding Ig-like lectin 12	Q96PQ1	0.047	0.003
Interleukin-3	P08700	0.052	0.003
Retroviral-like aspartic protease 1	Q53RT3	-0.123	0.003
Plasma protease C1 inhibitor	P05155	-0.087	0.003
60S ribosome subunit biogenesis protein NIP7 homolog	Q9Y221	-0.1	0.003
Collectin-12	Q5KU26	-0.103	0.004
Thrombospondin type-1 domain-containing protein 1	Q9NS62	0.035	0.004
CD109 antigen	Q6YHK3	-0.071	0.004
Splicing factor 1	Q15637	0.061	0.004
Protein MENT	Q9BUN1	-0.121	0.004
Alpha-2-HS-glycoprotein	P02765	0.044	0.004
Zinc finger protein 566	Q969W8	0.044	0.004
Abelson tyrosine-protein kinase 2	P42684	0.052	0.004
Lactosylceramide 4-alpha-galactosyltransferase	Q9NPC4	-0.078	0.004
Carbonic anhydrase 5A, mitochondrial	P35218	-0.045	0.004
Formimidoyltransferase-cyclodeaminase	O95954	0.288	0.004
Low-density lipoprotein receptor class A domain-containing protein 4	O15165	0.073	0.004
Trem-like transcript 2 protein	Q5T2D2	-0.075	0.004
Hematopoietic prostaglandin D synthase	O60760	-0.059	0.004
Tumor necrosis factor receptor superfamily member 10A	O00220	0.048	0.004
Protocadherin gamma-C3	Q9UN70	0.08	0.005
Carbonic anhydrase-related protein 10	Q9NS85	-0.073	0.005
Asporin	Q9BXN1	-0.053	0.005
72 kDa type IV collagenase	P08253	-0.059	0.005
Olfactomedin-like protein 3	Q9NRN5	0.052	0.005
Fibrinogen	P02671 P02675 P02679	-0.021	0.005
Insulin-like 3	P51460	-0.058	0.005
SLIT and NTRK-like protein 3	O94933	-0.066	0.005
Non-receptor tyrosine-protein kinase TYK2	P29597	0.057	0.005
Plastin-2	P13796	-0.047	0.005
CD63 antigen	P08962	0.029	0.005
Dihydrolipoyl dehydrogenase, mitochondrial	P09622	-0.043	0.005
Leucine-rich repeat transmembrane protein FLRT3	Q9NZU0	-0.084	0.005
ER membrane protein complex subunit 4	Q5J8M3	-0.059	0.005
Calcium-binding and coiled-coil domain-containing protein 2	Q13137	-0.048	0.006
Epidermal growth factor receptor	P00533	-0.051	0.006
Ras-related protein Rap-2a	P10114	-0.171	0.006
Apolipoprotein L1	O14791	0.071	0.006
Interleukin-23	P29460, Q9NPF7	-0.076	0.006
40S ribosomal protein S4, X isoform	P62701	0.08	0.006
Iduronate 2-sulfatase	P22304	-0.036	0.006
Contactin-4	Q8IWV2	-0.051	0.006
Heparan-sulfate 6-O-sulfotransferase 2	Q96MM7	-0.152	0.006
Carbohydrate sulfotransferase 9	Q7L1S5	0.062	0.006
Chondroadherin	O15335	-0.082	0.006
Lymphocyte antigen 6 complex locus protein G6c	O95867	0.123	0.006
Gro-beta/gamma	P19876 P19875	0.067	0.006
Adipocyte plasma membrane-associated protein	Q9HDC9	-0.085	0.006
Thyroid hormone receptor alpha	P10827	0.026	0.006
Pyruvate kinase PKLR	P30613	0.042	0.007
Protein O-linked-mannose beta-1,4-N-acetylglucosaminyltransferase 2	Q8NAT1	0.089	0.007
SLIT and NTRK-like protein 1	Q96PX8	0.042	0.007
Tumor necrosis factor receptor superfamily member 21	O75509	-0.088	0.007
Retinoic acid receptor responder protein 2	Q99969	0.045	0.007
Draxin	Q8NBI3	0.064	0.007
Kallikrein-8	O60259	-0.058	0.007
GDNF family receptor alpha-1	P56159	0.056	0.007
Phospholipase A2, membrane associated	P14555	-0.125	0.008
Calmegin	O14967	-0.045	0.008
Gelsolin	P06396	-0.038	0.008
Potassium voltage-gated channel subfamily E regulatory beta subunit 5	Q9UJ90	-0.053	0.008
A disintegrin and metalloproteinase with thrombospondin motifs 15	Q8TE58	0.041	0.008
Kinesin-like protein KIF22	Q14807	0.063	0.008
MAX-interacting protein 1	P50539	0.15	0.008
dCTP pyrophosphatase 1	Q9H773	-0.062	0.008
Kin of IRRE-like protein 2	Q6UWL6	0.124	0.008
Leukocyte immunoglobulin-like receptor subfamily B member 1	Q8NHL6	-0.085	0.008
Receptor-type tyrosine-protein phosphatase U	Q92729	0.085	0.008
Nutritionally-regulated adipose and cardiac enriched protein homolog	Q8N912	0.04	0.008
Fumarylacetoacetase	P16930	0.058	0.008
Aminoacylase-1	Q03154	0.143	0.008
Breast cancer anti-estrogen resistance protein 3	O75815	0.024	0.008
40S ribosomal protein S3	P23396	0.083	0.008
Junctophilin-1	Q9HDC5	-0.037	0.008
Neuronal growth regulator 1	Q7Z3B1	-0.048	0.009
DNA repair protein RAD51 homolog 4	O75771	-0.064	0.009
Kv channel-interacting protein 1	Q9NZI2	-0.057	0.009
Clusterin	P10909	-0.049	0.009
Calcium-activated potassium channel subunit beta-3	Q9NPA1	0.055	0.009
Ciliary neurotrophic factor receptor subunit alpha	P26992	-0.06	0.009
Leukocyte immunoglobulin-like receptor subfamily B member 5	O75023	-0.09	0.009
Ubiquinol-cytochrome-c reductase complex assembly factor 3	Q6UW78	-0.106	0.01
Ciliary neurotrophic factor receptor subunit alpha	P26992	-0.072	0.01
Ubiquitin-like protein ISG15	P05161	-0.048	0.01
Heterogeneous nuclear ribonucleoproteins C1/C2	P07910	-0.072	0.01
Oxytocin-neurophysin 1	P01178	0.098	0.01
14-3-3 protein sigma	P31947	0.039	0.01
Superoxide dismutase [Mn], mitochondrial	P04179	-0.055	0.01
Ectonucleoside triphosphate diphosphohydrolase 5	O75356	-0.06	0.01
Heparan sulfate glucosamine 3-O-sulfotransferase 4	Q9Y661	0.045	0.01
Endothelin-converting enzyme 1	P42892	0.029	0.01
Calpain-2 catalytic subunit	P17655	-0.043	0.011
Protein FAM3D	Q96BQ1	-0.153	0.011
60S ribosomal protein L30	P62888	0.087	0.011
Semenogelin-1	P04279	-0.069	0.011
Lymphocyte activation gene 3 protein	P18627	-0.085	0.011
Trefoil factor 2	Q03403	-0.095	0.011
WNT1-inducible-signaling pathway protein 1	O95388	0.045	0.011
EH domain-binding protein 1	Q8NDI1	-0.038	0.011
RNA polymerase II elongation factor ELL	P55199	-0.023	0.011
Protein S100-A4	P26447	-0.041	0.011
Serine/threonine-protein kinase VRK1	Q99986	0.041	0.011
Multidrug resistance-associated protein 6	O95255	-0.035	0.011
Arfaptin-2	P53365	-0.107	0.011
Coxsackievirus and adenovirus receptor	P78310	0.066	0.011
Peptidyl-prolyl cis-trans isomerase FKBP2	P26885	0.034	0.012
Interferon lambda receptor 1	Q8IU57	0.036	0.012
Sodium-coupled monocarboxylate transporter 1	Q8N695	-0.079	0.012
Colipase-like protein 2	Q6UWE3	0.026	0.013
Cytochrome c	P99999	-0.068	0.013
Core-binding factor subunit beta	Q13951	-0.023	0.013
Uncharacterized protein C7orf69	Q9H7B7	0.068	0.013
Leukocyte immunoglobulin-like receptor subfamily B member 2	Q8N423	-0.101	0.013
26S proteasome non-ATPase regulatory subunit 5	Q16401	-0.1	0.013
Pulmonary surfactant-associated protein D	P35247	0.102	0.013
Follistatin-related protein 1	Q12841	-0.033	0.013
ATP-dependent DNA helicase Q1	P46063	0.069	0.013
Fibronectin Fragment 4	P02751	-0.06	0.013
Papilin	O95428	0.085	0.014
Stromal cell-derived factor 1	P48061	-0.048	0.014
Protocadherin beta-10	Q9UN67	0.084	0.014
Receptor-type tyrosine-protein phosphatase delta	P23468	-0.072	0.014
Alpha-taxilin	P40222	0.07	0.014
Cathepsin D	P07339	0.067	0.014
Growth/differentiation factor 8	O14793	0.073	0.014
Fetuin-B	Q9UGM5	0.06	0.014
Deoxyhypusine synthase	P49366	-0.161	0.014
Replication initiator 1	Q9BWE0	0.059	0.014
Neuroblastoma suppressor of tumorigenicity 1	P41271	-0.062	0.014
Apolipoprotein E (isoform E4)	P02649	-0.025	0.014
Transmembrane protein 132C	Q8N3T6	-0.046	0.014
FAS-associated factor 2	Q96CS3	0.034	0.014
Ephrin type-B receptor 4	P54760	0.034	0.014
Toll-like receptor 1	Q15399	0.044	0.014
Centromere protein W	Q5EE01	0.029	0.015
Biglycan	P21810	-0.062	0.015
Cytochrome c oxidase assembly factor 3 homolog, mitochondrial	Q9Y2R0	0.024	0.015
Disintegrin and metalloproteinase domain-containing protein 9	Q13443	-0.044	0.015
Granulins	P28799	-0.041	0.015
Apolipoprotein E (isoform E3)	P02649	-0.022	0.015
Inosine-5'-monophosphate dehydrogenase 2	P12268	0.045	0.015
Interleukin-36 beta	Q9NZH7	0.038	0.015
Deoxycytidine kinase	P27707	0.028	0.015
Syntaxin-10	O60499	0.045	0.016
Pleckstrin	P08567	-0.05	0.016
Chordin-like protein 1	Q9BU40	-0.047	0.016
SPARC-related modular calcium-binding protein 1	Q9H4F8	-0.025	0.016
Kallikrein-14	Q9P0G3	-0.067	0.016
Alcohol dehydrogenase 4	P08319	0.135	0.016
WAP, Kazal, immunoglobulin, Kunitz and NTR domain-containing protein 2	Q8TEU8	-0.05	0.016
Endogenous retrovirus group V member 1 Env polyprotein	B6SEH8	-0.052	0.017
Growth arrest-specific protein 1	P54826	-0.03	0.017
14-3-3 protein epsilon	P62258	-0.041	0.017
Protein jagged-2	Q9Y219	0.037	0.018
Receptor-interacting serine/threonine-protein kinase 2	O43353	0.035	0.018
VIP36-like protein	Q9H0V9	-0.051	0.018
Secretoglobin family 1D member 2	O95969	0.039	0.018
O-acetyl-ADP-ribose deacetylase MACROD1	Q9BQ69	-0.047	0.018
Amyloid beta A4 precursor protein-binding family B member 2	Q92870	0.041	0.018
N-acetylglucosamine-1-phosphodiester alpha-N-acetylglucosaminidase	Q9UK23	-0.032	0.018
Cytotoxic and regulatory T-cell molecule	O95727	0.1	0.018
Discoidin, CUB and LCCL domain-containing protein 2	Q96PD2	-0.047	0.018
CD209 antigen	Q9NNX6	-0.076	0.018
Calcineurin B homologous protein 1	Q99653	-0.048	0.018
Anosmin-1	P23352	0.037	0.019
Probable RNA-binding protein 46	Q8TBY0	-0.029	0.019
Ferritin, mitochondrial	Q8N4E7	-0.066	0.019
Keratin, type I cytoskeletal 17	Q04695	-0.028	0.02
Alpha-1-antichymotrypsin	P01011	-0.019	0.02
Fc receptor-like protein 1	Q96LA6	-0.081	0.02
Ephrin-A5	P52803	-0.051	0.02
Lymphotoxin-alpha	P01374	0.053	0.02
Cellular retinoic acid-binding protein 2	P29373	0.045	0.02
Double-stranded RNA-binding protein Staufen homolog 1	O95793	0.054	0.02
Platelet receptor Gi24	Q9H7M9	0.091	0.02
Unique cartilage matrix-associated protein	Q8WVF2	-0.058	0.02
Ephrin-B2	P52799	-0.073	0.02
Linker for activation of T-cells family member 2	Q9GZY6	0.114	0.02
Thrombospondin type-1 domain-containing protein 7A	Q9UPZ6	-0.088	0.02
SH3 domain-binding protein 2	P78314	0.069	0.02
CMRF35-like molecule 8	Q9UGN4	-0.067	0.021
Mitotic spindle assembly checkpoint protein MAD1	Q9Y6D9	-0.039	0.021
Complement C3d fragment	P01024	0.035	0.021
Protocadherin-9	Q9HC56	-0.063	0.021
Uncharacterized protein C2orf82	Q6UX34	0.043	0.021
Mannosyl-oligosaccharide 1,2-alpha-mannosidase IC	Q9NR34	-0.044	0.021
Immunoglobulin G	P01857	-0.023	0.022
Death-associated protein kinase 2	Q9UIK4	0.045	0.022
C3a anaphylatoxin des Arginine	P01024	-0.021	0.022
Delta and Notch-like epidermal growth factor-related receptor	Q8NFT8	-0.06	0.022
Putative phospholipase B-like 2	Q8NHP8	0.035	0.022
Dermokine	Q6E0U4	-0.026	0.022
Sex hormone-binding globulin	P04278	-0.087	0.022
Kin of IRRE-like protein 2	Q6UWL6	-0.161	0.023
Pterin-4-alpha-carbinolamine dehydratase 2	Q9H0N5	-0.046	0.023
RNA-binding protein 3	P98179	0.082	0.023
Ephrin-B2	P52799	0.046	0.023
Collagen alpha-1(VI) chain	P12109	-0.067	0.023
SPRY domain-containing SOCS box protein 1	Q96BD6	0.038	0.023
Histone H2A deubiquitinase MYSM1	Q5VVJ2	0.059	0.023
DnaJ homolog subfamily A member 4	Q8WW22	0.06	0.024
Galectin-7	P47929	0.023	0.024
Tumor necrosis factor-inducible gene 6 protein	P98066	-0.064	0.024
Protein FAM3B	P58499	-0.058	0.024
Cysteine-rich hydrophobic domain-containing protein 2	Q9UKJ5	-0.036	0.024
Leucine-rich repeat and fibronectin type-III domain-containing protein 2	Q9ULH4	-0.062	0.024
Protein TMEPAI	Q969W9	-0.1	0.024
15-hydroxyprostaglandin dehydrogenase [NAD(+)]	P15428	0.036	0.024
Eotaxin	P51671	-0.059	0.024
Protein unc-45 homolog A	Q9H3U1	0.079	0.024
Phosphopantothenoylcysteine decarboxylase	Q96CD2	0.063	0.024
Neuroligin-1	Q8N2Q7	-0.061	0.025
Carbonic anhydrase-related protein 11	O75493	-0.074	0.025
Adenylyl cyclase-associated protein 1	Q01518	-0.068	0.025
ATPase ASNA1	O43681	-0.033	0.025
Apolipoprotein L1	O14791	0.043	0.025
Pre-mRNA-splicing factor RBM22	Q9NW64	-0.137	0.026
Bone sialoprotein 2	P21815	0.047	0.026
Neurogenic locus notch homolog protein 3	Q9UM47	-0.041	0.026
Cartilage acidic protein 1	Q9NQ79	-0.053	0.026
Mannose-binding protein C	P11226	-0.133	0.026
Heat shock cognate 71 kDa protein	P11142	0.04	0.026
Beta-1,4-galactosyltransferase 2	O60909	-0.025	0.026
Alcohol dehydrogenase [NADP(+)]	P14550	0.1	0.026
Platelet-activating factor acetylhydrolase	Q13093	-0.055	0.026
Bcl10-interacting CARD protein	Q96LW7	0.04	0.026
CMRF35-like molecule 6	Q08708	-0.051	0.026
Proteasome activator complex subunit 3	P61289	0.046	0.026
Inosine-5'-monophosphate dehydrogenase 1	P20839	0.093	0.026
Wnt inhibitory factor 1	Q9Y5W5	-0.038	0.026
Retinal dehydrogenase 1	P00352	0.089	0.026
Protein CASC4	Q6P4E1	-0.045	0.026
U1 small nuclear ribonucleoprotein A	P09012	0.075	0.026
Prostaglandin F2 receptor negative regulator	Q9P2B2	-0.029	0.026
Isochorismatase domain-containing protein 1	Q96CN7	0.068	0.026
FAD-dependent oxidoreductase domain-containing protein 1	Q96CU9	-0.038	0.027
Neurogenic locus notch homolog protein 1	P46531	-0.042	0.027
Delta-like protein 1	O00548	-0.043	0.027
Cytotoxic and regulatory T-cell molecule	O95727	-0.133	0.027
Apolipoprotein B	P04114	-0.079	0.027
Interleukin-6 receptor subunit beta	P40189	-0.037	0.027
Osteomodulin	Q99983	-0.094	0.027
N-acetyllactosaminide beta-1,3-N-acetylglucosaminyltransferase 2	Q9NY97	-0.04	0.027
Signal transducer and activator of transcription 3	P40763	0.089	0.028
Isthmin-1	B1AKI9	-0.031	0.028
G-protein coupled receptor 6	P46095	-0.122	0.028
Vigilin	Q00341	0.061	0.028
Dickkopf-like protein 1	Q9UK85	0.031	0.028
Neuropilin and tolloid-like protein 2	Q8NC67	-0.045	0.028
Complement C1q subcomponent	P02745 P02746 P02747	-0.02	0.028
Odorant-binding protein 2b	Q9NPH6	-0.095	0.028
Transforming growth factor beta receptor type 3	Q03167	-0.053	0.029
Signal-transducing adaptor protein 1	Q9ULZ2	0.033	0.029
Choline/ethanolamine kinase	Q9Y259	0.049	0.029
Estradiol 17-beta-dehydrogenase 1	P14061	0.023	0.029
Alpha-(1,3)-fucosyltransferase 9	Q9Y231	0.024	0.029
Pituitary adenylate cyclase-activating polypeptide 27	P18509	0.095	0.029
HLA class II histocompatibility antigen, DQ alpha 2 chain	P01906	0.059	0.029
Angiopoietin-related protein 1	O95841	-0.039	0.03
C-C motif chemokine 1	P22362	-0.046	0.03
Cytokine receptor-like factor 1	O75462	-0.057	0.03
Interleukin-12 receptor subunit beta-2	Q99665	-0.072	0.03
Hematopoietic progenitor cell antigen CD34	P28906	-0.025	0.03
Catalase	P04040	-0.089	0.03
T-complex protein 1 subunit epsilon	P48643	-0.04	0.03
Guanine nucleotide exchange factor VAV3	Q9UKW4	0.029	0.03
Hepatocyte growth factor receptor	P08581	-0.052	0.031
Roundabout homolog 3	Q96MS0	0.026	0.031
Lysosomal protective protein	P10619	0.058	0.031
Mucosal addressin cell adhesion molecule 1	Q13477	0.044	0.031
N-acetyl-D-glucosamine kinase	Q9UJ70	0.061	0.031
Bone morphogenetic protein 6	P22004	-0.069	0.031
Gamma-aminobutyric acid type B receptor subunit 2	O75899	-0.07	0.031
Dual specificity mitogen-activated protein kinase kinase 4	P45985	-0.069	0.031
Alpha-N-acetylgalactosaminide alpha-2,6-sialyltransferase 6	Q969X2	-0.044	0.031
WAP, Kazal, immunoglobulin, Kunitz and NTR domain-containing protein 2	Q8TEU8	-0.028	0.031
Gro-beta/gamma	P19876 P19875	0.085	0.031
Leucine-rich repeat-containing protein 4B	Q9NT99	-0.059	0.032
Glycophorin-A	P02724	-0.053	0.032
Complement decay-accelerating factor	P08174	-0.044	0.032
Valine--tRNA ligase	P26640	-0.042	0.032
Semaphorin-6A	Q9H2E6	-0.055	0.032
Growth/differentiation factor 5	P43026	-0.043	0.032
NADH-cytochrome b5 reductase 3	P00387	-0.072	0.033
A disintegrin and metalloproteinase with thrombospondin motifs 1	Q9UHI8	0.034	0.033
Calcineurin B homologous protein 3	Q96BS2	0.03	0.033
DNA topoisomerase 1	P11387	0.088	0.033
Uroplakin-3b-like protein	B0FP48	-0.032	0.033
Plexin-A1	Q9UIW2	-0.037	0.033
Protein-tyrosine kinase 2-beta	Q14289	0.036	0.033
Parathyroid hormone	P01270	-0.07	0.033
60 kDa heat shock protein, mitochondrial	P10809	-0.063	0.033
Low-density lipoprotein receptor-related protein 1, soluble	Q07954	-0.138	0.033
Procollagen C-endopeptidase enhancer 2	Q9UKZ9	-0.044	0.033
GDNF family receptor alpha-like	Q6UXV0	0.101	0.034
alpha-2-macroglobulin receptor-associated protein	P30533	0.042	0.034
Protein FAM177A1	Q8N128	-0.032	0.034
Platelet-derived growth factor D	Q9GZP0	0.064	0.034
Sialate O-acetylesterase	Q9HAT2	0.068	0.034
Apolipoprotein A-V	Q6Q788	-0.074	0.034
Dual 3',5'-cyclic-AMP and -GMP phosphodiesterase 11A	Q9HCR9	0.068	0.034
Glutathione S-transferase P	P09211	-0.037	0.034
Coagulation Factor V	P12259	-0.021	0.035
Prolyl endopeptidase FAP	Q12884	-0.034	0.035
CUB and zona pellucida-like domain-containing protein 1	Q86UP6	0.109	0.035
cAMP-dependent protein kinase catalytic subunit alpha	P17612	-0.082	0.035
High mobility group protein 20A	Q9NP66	0.122	0.035
14-3-3 protein zeta/delta	P63104	-0.04	0.035
Procollagen galactosyltransferase 1	Q8NBJ5	0.046	0.035
Beta-microseminoprotein	P08118	-0.139	0.035
Neuronal pentraxin-1	Q15818	-0.031	0.035
Retinoblastoma-associated protein	P06400	0.028	0.035
Plasminogen	P00747	0.029	0.035
MICAL-like protein 2	Q8IY33	-0.082	0.036
DNA-(apurinic or apyrimidinic site) lyase	P27695	0.094	0.036
Complement factor H	P08603	0.018	0.036
Intestinal-type alkaline phosphatase	P09923	-0.038	0.036
Small EDRK-rich factor 1	O75920	0.031	0.036
Protein disulfide-isomerase A3	P30101	0.053	0.037
Coiled-coil domain-containing protein 167	Q9P0B6	-0.028	0.037
Cadherin-related family member 1	Q96JP9	0.037	0.037
Sodium/potassium-transporting ATPase subunit beta-2	P14415	-0.041	0.037
Platelet-activating factor acetylhydrolase IB subunit gamma	Q15102	-0.052	0.037
E3 ubiquitin-protein ligase CCNB1IP1	Q9NPC3	0.046	0.037
Interleukin-17D	Q8TAD2	-0.076	0.037
40S ribosomal protein S7	P62081	0.063	0.038
Extracellular sulfatase Sulf-2	Q8IWU5	0.041	0.038
5'(3')-deoxyribonucleotidase, cytosolic type	Q8TCD5	-0.044	0.038
Ladinin-1	O00515	0.056	0.038
Serine/arginine-rich splicing factor 6	Q13247	0.049	0.038
Ribosome biogenesis protein TSR3 homolog	Q9UJK0	-0.038	0.038
Tight junction protein ZO-1	Q07157	-0.123	0.038
Neuropilin and tolloid-like protein 1	Q8TDF5	0.049	0.038
Quinone oxidoreductase-like protein 1	O95825	0.089	0.038
Importin subunit alpha-1	P52292	-0.041	0.039
Potassium voltage-gated channel subfamily F member 1	Q9H3M0	0.024	0.039
Alpha-L-iduronidase	P35475	0.061	0.039
Transmembrane protein 132B	Q14DG7	-0.03	0.039
ADP-ribosylation factor 3	P61204	-0.058	0.039
Cold shock domain-containing protein E1	O75534	0.108	0.039
High affinity cAMP-specific 3',5'-cyclic phosphodiesterase 7A	Q13946	-0.036	0.039
Dual specificity protein phosphatase 26	Q9BV47	0.048	0.039
Argininosuccinate lyase	P04424	0.083	0.039
Receptor-type tyrosine-protein phosphatase H	Q9HD43	-0.043	0.04
Voltage-gated potassium channel subunit beta-2	Q13303	0.063	0.04
G-protein coupled receptor 26	Q8NDV2	0.032	0.04
Protein deglycase DJ-1	Q99497	-0.056	0.04
SLIT and NTRK-like protein 5	O94991	-0.063	0.04
Calcineurin	Q08209 P63098	0.074	0.04
Pregnancy-specific beta-1-glycoprotein 11	Q9UQ72	-0.069	0.041
Mitogen-activated protein kinase 12	P53778	0.04	0.041
Neural cell adhesion molecule L1-like protein	O00533	-0.042	0.041
Oncostatin-M	P13725	-0.043	0.041
Protein Rev_HV2BE	P18093	-0.039	0.041
Glutamate receptor ionotropic, delta-2	O43424	0.118	0.042
Sex hormone-binding globulin	P04278	-0.048	0.042
UPF0488 protein C8orf33	Q9H7E9	0.061	0.042
Transmembrane protein 106A	Q96A25	-0.053	0.042
High mobility group protein B1	P09429	0.042	0.042
Tumor necrosis factor receptor superfamily member 10B	O14763	0.055	0.042
Insulin-like growth factor 1 receptor	P08069	-0.047	0.042
Cation-independent mannose-6-phosphate receptor	P11717	-0.036	0.043
Amphoterin-induced protein 2	Q86SJ2	-0.04	0.043
Macrophage scavenger receptor types I and II	P21757	0.051	0.043
Beta-galactoside alpha-2,6-sialyltransferase 1	P15907	0.049	0.043
Heterogeneous nuclear ribonucleoproteins A2/B1	P22626	0.086	0.043
Sialic acid-binding Ig-like lectin 9	Q9Y336	0.304	0.043
Interleukin-2	P60568	-0.112	0.044
Leukocyte surface antigen CD47	Q08722	0.063	0.044
Betacellulin	P35070	0.04	0.044
Sodium/potassium-transporting ATPase subunit beta-3	P54709	-0.044	0.044
cAMP-regulated phosphoprotein 19	P56211	0.06	0.044
Inter-alpha-trypsin inhibitor heavy chain H3	Q06033	-0.044	0.044
P-selectin	P16109	0.042	0.044
Serpin A9	Q86WD7	-0.034	0.044
Neuronal cell adhesion molecule	Q92823	-0.073	0.044
p53 and DNA damage-regulated protein 1	Q9NUG6	0.057	0.044
Protein EVI2B	P34910	-0.075	0.045
Neural cell adhesion molecule L1	P32004	-0.048	0.045
Discoidin domain-containing receptor 2	Q16832	-0.039	0.045
Alpha-(1,3)-fucosyltransferase 5	Q11128	-0.084	0.045
Lymphotactin	P47992	-0.049	0.045
Myc proto-oncogene protein	P01106	0.098	0.045
Tyrosine-protein kinase Fgr	P09769	0.054	0.045
Transferrin receptor protein 1	P02786	-0.068	0.045
Zinc/RING finger protein 4	Q8WWF5	0.046	0.046
PILR alpha-associated neural protein	Q8IYJ0	-0.034	0.046
Eukaryotic translation initiation factor 2-alpha kinase 4	Q9P2K8	-0.103	0.046
Macrophage colony-stimulating factor 1	P09603	0.02	0.046
Protein CREG1	O75629	0.044	0.046
Lysozyme-like protein 2	Q7Z4W2	0.043	0.047
Reticulon-4 receptor	Q9BZR6	0.064	0.047
Lysozyme C	P61626	-0.041	0.047
mRNA-capping enzyme	O60942	0.038	0.047
Heterogeneous nuclear ribonucleoprotein A/B	Q99729	0.057	0.047
Leucine-rich repeat neuronal protein 1	Q6UXK5	-0.08	0.048
Galectin-3	P17931	-0.04	0.048
Zinc finger protein 10	P21506	0.064	0.048
Polycomb protein SCMH1	Q96GD3	-0.028	0.048
Myocardial zonula adherens protein	P0CAP1	-0.042	0.048
Tenomodulin	Q9H2S6	0.055	0.048
Cell division control protein 42 homolog	P60953	-0.061	0.048
Granzyme B	P10144	0.029	0.048
Myc box-dependent-interacting protein 1	O00499	-0.03	0.048
Brother of CDO	Q9BWV1	-0.057	0.049
Profilin-2	P35080	0.015	0.049
Tyrosine-protein kinase Tec	P42680	0.064	0.049
HRAS-like suppressor 3	P53816	0.032	0.049
Pigment epithelium-derived factor	P36955	0.026	0.049
Endostatin	P39060	-0.04	0.049
cGMP-dependent 3',5'-cyclic phosphodiesterase	O00408	0.02	0.049
Phosphatidylethanolamine-binding protein 1	P30086	0.054	0.049
Interleukin enhancer-binding factor 2	Q12905	0.052	0.049
C-type lectin domain family 4 member M	Q9H2X3	-0.042	0.049
Ski-like protein	P12757	0.048	0.05
N-acetylglucosamine-6-sulfatase	P15586	0.049	0.05
Vesicle-associated membrane protein 8	Q9BV40	0.029	0.05
