# Supplementary material for: The influence of insulin resistance on cerebrospinal fluid and plasma biomarkers of Alzheimer’s pathology
Source: Alzheimers Res Ther. 2017 Apr 26;9:31. doi: 10.1186/s13195-017-0258-6 (PMC5405532; doi:10.1186/s13195-017-0258-6)
Supplement: Supplementary file 3 — Table presenting correlation results of CSF SOMAscan proteins with CSF markers of AD pathology (CSV 436 kb) [file 13195_2017_258_MOESM3_ESM.csv]

Name	Uniprot	ceofAB	corsAB p-value	ceofTau	corsTau p-value	ceofpTau	corspTau p-value
NSFL1 cofactor p47	Q9UNZ2	0.585794727	1.36E-06	0.934838793	7.44E-27	0.869265695	8.91E-19
Intersectin-1	Q15811	0.638464153	6.97E-08	0.922504237	8.09E-25	0.877028608	1.79E-19
Small ubiquitin-related modifier 3	P55854	0.567701453	3.36E-06	0.913613297	1.50E-23	0.885403253	2.79E-20
Fructose-bisphosphate aldolase A	P04075	0.527982041	2.05E-05	0.908352568	7.31E-23	0.888636113	1.31E-20
Ubiquilin-4	Q9NRR5	0.599144705	6.74E-07	0.900969089	5.79E-22	0.877613601	1.58E-19
Small ubiquitin-related modifier 3	P55854	0.529674193	1.91E-05	0.897246584	1.55E-21	0.860402473	4.95E-18
Ubiquitin-conjugating enzyme E2 variant 1	Q13404	0.599052405	6.77E-07	0.896446707	1.90E-21	0.842206092	1.18E-16
Clathrin interactor 1	Q14677	0.599870784	6.48E-07	0.894182258	3.37E-21	0.86356953	2.72E-18
Ubiquitin-like protein 4A	P11441	0.622434863	1.82E-07	0.892108913	5.65E-21	0.882078026	5.93E-20
UV excision repair protein RAD23 homolog B	P54727	0.627695916	1.34E-07	0.890724511	7.92E-21	0.861264569	4.21E-18
Calcyclin-binding protein	Q9HB71	0.529551127	1.92E-05	0.889093992	1.17E-20	0.859386431	5.97E-18
Stathmin-3	Q9NZ72	0.596960291	7.57E-07	0.887525003	1.70E-20	0.862557713	3.30E-18
Ran-binding protein 3	Q9H6Z4	0.643642806	5.04E-08	0.887307916	1.79E-20	0.840602591	1.54E-16
UV excision repair protein RAD23 homolog A	P54725	0.564242207	3.97E-06	0.886398601	2.21E-20	0.87810245	1.42E-19
Ubiquitin-fold modifier-conjugating enzyme 1	Q9Y3C8	0.576100677	2.22E-06	0.883833263	3.99E-20	0.827304149	1.20E-15
Small integral membrane protein 24	O75264	0.658154643	1.97E-08	0.879956936	9.48E-20	0.86800739	1.15E-18
Dynein light chain 2, cytoplasmic	Q96FJ2	0.561732773	4.48E-06	0.877772657	1.52E-19	0.852766767	1.97E-17
Diphosphoinositol polyphosphate phosphohydrolase 1	O95989	0.582500087	1.61E-06	0.877649599	1.57E-19	0.826780734	1.30E-15
Neuroblastoma suppressor of tumorigenicity 1	P41271	0.624742342	1.59E-07	0.871804344	5.33E-19	0.854737272	1.39E-17
Stromal interaction molecule 1	Q13586	0.614814254	2.83E-07	0.870279505	7.27E-19	0.813877208	8.07E-15
Growth factor receptor-bound protein 2	P62993	0.626926756	1.40E-07	0.86965083	8.25E-19	0.824964175	1.69E-15
DnaJ homolog subfamily B member 2	P25686	0.600467659	6.27E-07	0.869558536	8.41E-19	0.866406355	1.57E-18
Coiled-coil-helix-coiled-coil-helix domain-containing protein 10, mitochondrial	Q8WYQ3	0.644586665	4.75E-08	0.867374257	1.30E-18	0.823855766	1.99E-15
Ubiquitin+1, truncated mutation for UbB	P62979	0.562378867	4.34E-06	0.866451322	1.56E-18	0.833400399	4.79E-16
Bone morphogenetic protein receptor type-2	Q13873	0.561242392	4.58E-06	0.864170567	2.42E-18	0.861214088	4.25E-18
Calcium/calmodulin-dependent protein kinase type 1D	Q8IU85	0.501838382	5.99E-05	0.862537883	3.31E-18	0.847679489	4.76E-17
AMSH-like protease	Q96FJ0	0.594037484	8.85E-07	0.859560074	5.78E-18	0.83620221	3.10E-16
BRICHOS domain-containing protein 5	Q6PL45	0.559425293	5.00E-06	0.859375487	5.99E-18	0.86335823	2.83E-18
Immunoglobulin superfamily containing leucine-rich repeat protein 2	Q6UXK2	0.595821934	8.05E-07	0.858452552	7.10E-18	0.84051269	1.56E-16
MANSC domain-containing protein 1	Q9H8J5	0.594191316	8.78E-07	0.857160443	8.99E-18	0.839096389	1.96E-16
Phosphatidylethanolamine-binding protein 1	P30086	0.50463035	5.36E-05	0.856022157	1.10E-17	0.784230145	3.31E-13
Netrin receptor UNC5A	Q6ZN44	0.622434863	1.82E-07	0.85522228	1.28E-17	0.831984098	5.94E-16
Vesicle transport through interaction with t-SNAREs homolog 1B	Q9UEU0	0.60788236	4.18E-07	0.85522228	1.28E-17	0.83370829	4.56E-16
Vesicle transport through interaction with t-SNAREs homolog 1A	Q96AJ9	0.616189285	2.62E-07	0.852299653	2.14E-17	0.830352274	7.61E-16
Adapter molecule crk	P46108	0.532967208	1.65E-05	0.852018217	2.25E-17	0.787379463	2.29E-13
Peroxisomal membrane protein PEX14	O75381	0.589484058	1.12E-06	0.850822957	2.77E-17	0.844268964	8.43E-17
14-3-3 protein gamma	P61981	0.521490333	2.70E-05	0.850423018	2.97E-17	0.845038693	7.42E-17
Sodium channel subunit beta-2	O60939	0.572654842	2.64E-06	0.848361797	4.24E-17	0.83407776	4.31E-16
Transmembrane protein 132D	Q14C87	0.589022562	1.15E-06	0.847808036	4.66E-17	0.848641022	4.04E-17
Syntaxin-1A	Q16623	0.564048927	4.01E-06	0.847021187	5.32E-17	0.821913297	2.63E-15
Glutaredoxin-2, mitochondrial	Q9NS18	0.603205868	5.40E-07	0.84633134	5.98E-17	0.825272066	1.62E-15
Netrin receptor UNC5D	Q6UXZ4	0.605851778	4.67E-07	0.846208282	6.10E-17	0.840912948	1.46E-16
Ubiquitin-fold modifier 1	P61960	0.563486457	4.12E-06	0.844454706	8.18E-17	0.792481634	1.25E-13
Synaptic vesicle glycoprotein 2A	Q7L0J3	0.682767756	3.55E-09	0.841039846	1.43E-16	0.801595219	4.05E-14
Thioredoxin reductase 1, cytoplasmic	Q16881	0.542719143	1.08E-05	0.840947553	1.45E-16	0.770621345	1.50E-12
Ephrin type-B receptor 6	O15197	0.571178055	2.84E-06	0.840116911	1.66E-16	0.83727983	2.61E-16
Microtubule-associated proteins 1A/1B light chain 3B	Q9GZQ8	0.511091293	4.14E-05	0.840116911	1.66E-16	0.791496381	1.41E-13
RNA binding protein fox-1 homolog 2	O43251	0.634149723	9.08E-08	0.838461067	2.17E-16	0.76860576	1.87E-12
Thioredoxin-dependent peroxide reductase, mitochondrial	P30048	0.463526452	0.000247919	0.83777881	2.41E-16	0.745712932	1.87E-11
14-3-3 protein family	P31946, P62258, P61981, Q04917, P27348, P63104, P31947	0.579054251	1.92E-06	0.837686516	2.45E-16	0.815450331	6.51E-15
Protein JTB	O76095	0.612097355	3.30E-07	0.837471165	2.54E-16	0.802211001	3.75E-14
PolyUbiquitin K48-linked	P0CG47	0.549241618	8.02E-06	0.836517465	2.95E-16	0.843745549	9.20E-17
Ephrin type-A receptor 5	P54756	0.576285276	2.20E-06	0.836332878	3.03E-16	0.840912948	1.46E-16
DnaJ homolog subfamily B member 11	Q9UBS4	0.619296691	2.19E-07	0.83620982	3.09E-16	0.82548759	1.57E-15
Pyridoxal phosphate phosphatase	Q96GD0	0.537273492	1.37E-05	0.83559453	3.41E-16	0.794267404	1.01E-13
Syntaxin-3	Q13277	0.620465814	2.05E-07	0.835040769	3.71E-16	0.802765206	3.49E-14
Syntaxin-7	O15400	0.673845503	6.74E-09	0.830026156	8.00E-16	0.723575542	1.39E-10
Brorin	Q2TAL6	0.597944815	7.18E-07	0.827595761	1.15E-15	0.793128206	1.16E-13
Membrane-associated guanylate kinase, WW and PDZ domain-containing protein 2	Q86UL8	0.620588879	2.03E-07	0.826611297	1.33E-15	0.795406602	8.76E-14
Malate dehydrogenase, cytoplasmic	P40925	0.499461597	6.57E-05	0.826242123	1.40E-15	0.836294578	3.05E-16
Voltage-dependent calcium channel subunit alpha-2/delta-3	Q8IZS8	0.599144705	6.74E-07	0.825442246	1.58E-15	0.830814111	7.10E-16
GDNF family receptor alpha-2	O00451	0.616466183	2.58E-07	0.823442554	2.11E-15	0.829459389	8.71E-16
Tropomodulin-2	Q9NZR1	0.499346211	6.60E-05	0.822255385	2.50E-15	0.76330527	3.25E-12
Ribonuclease pancreatic	P07998	0.589914787	1.10E-06	0.822181209	2.53E-15	0.827088625	1.24E-15
Ena/VASP-like protein	Q9UI08	0.494831093	7.86E-05	0.821621958	2.74E-15	0.755527119	7.18E-12
Protein delta homolog 2	Q6UY11	0.593852885	8.93E-07	0.82122751	2.90E-15	0.820345804	3.29E-15
Ephrin type-A receptor 5	P54756	0.616435416	2.58E-07	0.820735278	3.11E-15	0.826226529	1.41E-15
Ephrin type-B receptor 6	O15197	0.551672163	7.17E-06	0.82027381	3.32E-15	0.815696644	6.29E-15
Syntaxin-8	Q9UNK0	0.655139537	2.41E-08	0.81938164	3.77E-15	0.788294311	2.06E-13
Cell adhesion molecule 3	Q8N126	0.540165532	1.21E-05	0.817628063	4.82E-15	0.814495868	7.42E-15
Double C2-like domain-containing protein beta	Q14184	0.552902818	6.78E-06	0.817258889	5.07E-15	0.79334373	1.13E-13
Stathmin-2	Q93045	0.5698551	3.03E-06	0.816735893	5.45E-15	0.801626008	4.04E-14
Contactin-5	O94779	0.536873529	1.40E-05	0.816335954	5.76E-15	0.827950721	1.09E-15
NudC domain-containing protein 3	Q8IVD9	0.579300382	1.89E-06	0.815136139	6.80E-15	0.753810476	8.52E-12
Ephrin-B3	Q15768	0.572377944	2.67E-06	0.814674672	7.24E-15	0.84694762	5.39E-17
Syntaxin-2	P32856	0.600590725	6.23E-07	0.81384403	8.11E-15	0.786724065	2.47E-13
Tax1-binding protein 1	Q86VP1	0.532473935	1.69E-05	0.813720972	8.25E-15	0.844915536	7.58E-17
Gamma-aminobutyric acid receptor-associated protein-like 1	Q9H0R8	0.48758577	0.00010359	0.813105682	8.96E-15	0.804858867	2.67E-14
Programmed cell death protein 5	O14737	0.538189378	1.32E-05	0.812902834	9.21E-15	0.71570453	2.72E-10
Teneurin-4	Q6N022	0.571085756	2.85E-06	0.812028925	1.04E-14	0.824533127	1.80E-15
SLIT and NTRK-like protein 4	Q8IW52	0.572808674	2.62E-06	0.811936631	1.05E-14	0.802949941	3.41E-14
Neural cell adhesion molecule L1-like protein	O00533	0.551795228	7.13E-06	0.811505928	1.11E-14	0.819483708	3.71E-15
Transmembrane emp24 domain-containing protein 2	Q15363	0.623942416	1.67E-07	0.810952167	1.20E-14	0.789464298	1.79E-13
SH3 domain-binding glutamic acid-rich-like protein	O75368	0.563064388	4.20E-06	0.810780051	1.23E-14	0.818418676	4.31E-15
Neurexin-1-beta	P58400	0.578285091	1.99E-06	0.810706051	1.24E-14	0.819637654	3.63E-15
DnaJ homolog subfamily B member 14	Q8TBM8	0.61535622	2.74E-07	0.81063578	1.25E-14	0.748718632	1.40E-11
Dihydrolipoyl dehydrogenase, mitochondrial	P09622	0.543826733	1.02E-05	0.8104907	1.27E-14	0.789002461	1.89E-13
Calcineurin	Q08209 P63098	0.57846969	1.98E-06	0.807691131	1.85E-14	0.74078667	2.98E-11
Neuroligin-2	Q8NFZ4	0.622903915	1.78E-07	0.806187123	2.25E-14	0.776965526	7.52E-13
Transmembrane protein 132A	Q24JP5	0.572193346	2.70E-06	0.806029848	2.29E-14	0.798824196	5.74E-14
CD83 antigen	Q01151	0.551796819	7.13E-06	0.806008495	2.30E-14	0.789919645	1.70E-13
Protein kinase C beta type (splice variant beta-II)	P05771	0.470848853	0.00019139	0.804153213	2.92E-14	0.748391587	1.45E-11
Syntaxin-1B	P61266	0.608796657	3.97E-07	0.802725904	3.51E-14	0.781353248	4.59E-13
Kin of IRRE-like protein 3	Q8IZU9	0.588693186	1.17E-06	0.802442743	3.64E-14	0.788722095	1.96E-13
AP-2 complex subunit alpha-2	O94973	0.580531038	1.78E-06	0.802368872	3.67E-14	0.787001167	2.40E-13
cAMP-dependent protein kinase type I-beta regulatory subunit	P31321	0.550441507	7.59E-06	0.802122756	3.79E-14	0.806121222	2.27E-14
Next to BRCA1 gene 1 protein	Q14596	0.503245863	5.66E-05	0.801784347	3.96E-14	0.771083182	1.43E-12
Immunoglobulin superfamily containing leucine-rich repeat protein 2	Q6UXK2	0.590160918	1.08E-06	0.801353644	4.18E-14	0.796453433	7.70E-14
Neuropilin and tolloid-like protein 1	Q8TDF5	0.55825617	5.28E-06	0.799077071	5.56E-14	0.798762618	5.79E-14
Protein disulfide-isomerase TMX3	Q96JJ7	0.587954781	1.22E-06	0.798966302	5.64E-14	0.779962451	5.38E-13
Tumor necrosis factor receptor superfamily member 11A	Q9Y6Q6	0.537827287	1.34E-05	0.798400252	6.05E-14	0.800456021	4.68E-14
SLIT and NTRK-like protein 5	O94991	0.62723442	1.38E-07	0.797692669	6.61E-14	0.804427819	2.82E-14
Coxsackievirus and adenovirus receptor	P78310	0.537150426	1.38E-05	0.797661904	6.64E-14	0.731980977	6.65E-11
Hemojuvelin	Q6ZVN8	0.594160549	8.79E-07	0.796800498	7.38E-14	0.776286547	8.11E-13
Tumor necrosis factor receptor superfamily member 21	O75509	0.545826548	9.36E-06	0.796554382	7.61E-14	0.799593925	5.22E-14
Leucine-rich repeat transmembrane protein FLRT1	Q9NZU1	0.609799255	3.75E-07	0.794182349	1.02E-13	0.792108952	1.31E-13
Transmembrane protein 132B	Q14DG7	0.548810888	8.18E-06	0.793847106	1.06E-13	0.809323292	1.49E-14
Gamma-aminobutyric acid receptor-associated protein-like 2	P60520	0.524043943	2.42E-05	0.793293345	1.13E-13	0.734290162	5.40E-11
Neural cell adhesion molecule 1, 120 kDa isoform	P13591	0.551210667	7.32E-06	0.793262581	1.14E-13	0.794328982	9.99E-14
Protein dpy-30 homolog	Q9C005	0.528543966	2.00E-05	0.793059427	1.17E-13	0.73440922	5.35E-11
Lactoylglutathione lyase	Q04760	0.551364499	7.27E-06	0.792985701	1.18E-13	0.746297926	1.77E-11
Synaptotagmin-5	O00445	0.54896472	8.12E-06	0.791908943	1.34E-13	0.775578397	8.77E-13
Endothelial cell-selective adhesion molecule	Q96AP7	0.537343289	1.37E-05	0.791828828	1.35E-13	0.79033855	1.62E-13
ADP-ribosylation factor-binding protein GGA3	Q9NZ52	0.538074586	1.32E-05	0.791810242	1.36E-13	0.752094025	1.01E-11
Disintegrin and metalloproteinase domain-containing protein 23	O75077	0.506353268	5.01E-05	0.791570534	1.39E-13	0.781643857	4.44E-13
Arf-GAP with GTPase, ANK repeat and PH domain-containing protein 2	Q99490	0.489277921	9.72E-05	0.791232124	1.45E-13	0.750177357	1.22E-11
NT-3 growth factor receptor	Q16288	0.579361915	1.89E-06	0.790955244	1.50E-13	0.796391854	7.76E-14
Gamma-crystallin D	P07320	0.556343559	5.77E-06	0.790114913	1.66E-13	0.746178411	1.79E-11
Vacuolar protein sorting-associated protein 4A	Q9UN37	0.38885642	0.002555667	0.789786193	1.73E-13	0.716894299	2.46E-10
Transmembrane protein 2	Q9UHN6	0.585135846	1.41E-06	0.789280991	1.83E-13	0.729932223	7.99E-11
Protein CASC4	Q6P4E1	0.612528085	3.22E-07	0.788309497	2.05E-13	0.732350446	6.44E-11
Dynamin-2	P50570	0.46669539	0.00022181	0.788094145	2.11E-13	0.78330647	3.68E-13
Neuronal pentraxin-2	P47972	0.622865592	1.78E-07	0.787263504	2.32E-13	0.77511656	9.22E-13
Protein kinase C gamma type	P05129	0.558040806	5.33E-06	0.785325341	2.91E-13	0.77080608	1.47E-12
Protein FAM19A4	Q96LR4	0.5512722	7.30E-06	0.78443317	3.23E-13	0.799809449	5.08E-14
Neurogenic locus notch homolog protein 1	P46531	0.519582817	2.92E-05	0.784371641	3.25E-13	0.787432215	2.28E-13
Superoxide dismutase [Mn], mitochondrial	P04179	0.590807012	1.05E-06	0.782710358	3.94E-13	0.786508541	2.54E-13
Tumor necrosis factor receptor superfamily member 21	O75509	0.538134951	1.32E-05	0.781233662	4.66E-13	0.801687586	4.01E-14
Neural proliferation differentiation and control protein 1	Q9NQX5	0.560255986	4.80E-06	0.780403021	5.12E-13	0.809261714	1.50E-14
Neuroplastin	Q9Y639	0.538196483	1.32E-05	0.779880024	5.43E-13	0.768835575	1.82E-12
Killer cell immunoglobulin-like receptor 3DL3	Q8N743	0.5661016	3.63E-06	0.779787731	5.48E-13	0.779981243	5.37E-13
C-type lectin domain family 2 member L	P0C7M8	0.502384404	5.86E-05	0.779480086	5.68E-13	0.765849029	2.50E-12
CD166 antigen	Q13740	0.526905218	2.15E-05	0.77923397	5.84E-13	0.804797289	2.69E-14
Crk-like protein	P46109	0.404473644	0.00163791	0.777839312	6.82E-13	0.708798672	4.80E-10
Endothelial cell-selective adhesion molecule	Q96AP7	0.532627767	1.68E-05	0.777634216	6.98E-13	0.80331941	3.25E-14
Tumor necrosis factor receptor superfamily member 14	Q92956	0.538811811	1.28E-05	0.777203513	7.32E-13	0.80011734	4.88E-14
Basigin	P35613	0.495831032	7.57E-05	0.777042829	7.45E-13	0.776695303	7.75E-13
Activator of 90 kDa heat shock protein ATPase homolog 1	O95433	0.567947584	3.32E-06	0.776865104	7.60E-13	0.663998559	1.33E-08
Complement decay-accelerating factor	P08174	0.481863221	0.00012824	0.776618988	7.81E-13	0.747529492	1.57E-11
Neural cell adhesion molecule L1-like protein	O00533	0.476725233	0.000154838	0.77492694	9.42E-13	0.803965982	2.99E-14
Contactin-4	Q8IWV2	0.568809043	3.19E-06	0.774865411	9.48E-13	0.736845661	4.28E-11
Neogenin	Q92859	0.57317787	2.57E-06	0.774588531	9.77E-13	0.765972185	2.46E-12
Tumor susceptibility gene 101 protein	Q99816	0.449473124	0.000400934	0.77444662	9.93E-13	0.776883489	7.59E-13
von Willebrand factor C domain-containing protein 2-like	B2RUY7	0.569876926	3.02E-06	0.774167744	1.02E-12	0.772863304	1.18E-12
Vesicular integral-membrane protein VIP36	Q12907	0.543672901	1.03E-05	0.773542538	1.10E-12	0.779519406	5.65E-13
ADP-ribosylation factor-binding protein GGA1	Q9UJY5	0.541365422	1.14E-05	0.772865719	1.18E-12	0.699498436	1.01E-09
Chordin	Q9H2X0	0.590407049	1.07E-06	0.772219664	1.27E-12	0.773792627	1.07E-12
Endoplasmic reticulum lectin 1	Q96DZ1	0.616558482	2.56E-07	0.772065842	1.29E-12	0.769574515	1.68E-12
Probable E3 ubiquitin-protein ligase HERC1	Q15751	0.498515506	6.82E-05	0.771893127	1.31E-12	0.777699414	6.93E-13
Disks large homolog 4	P78352	0.535967024	1.45E-05	0.771628111	1.35E-12	0.712220864	3.63E-10
Netrin receptor UNC5D	Q6UXZ4	0.549210851	8.03E-06	0.771481316	1.37E-12	0.780073611	5.31E-13
Scavenger receptor class F member 2	Q96GP6	0.485108614	0.000113671	0.771366604	1.39E-12	0.771614939	1.35E-12
Glucosidase 2 subunit beta	P14314	0.562317334	4.35E-06	0.771019849	1.44E-12	0.729056009	8.63E-11
Transmembrane protein 59-like	Q9UK28	0.474171623	0.000169855	0.770189207	1.57E-12	0.823393929	2.13E-15
Sodium-coupled monocarboxylate transporter 1	Q8N695	-0.50307674	5.70E-05	-0.768351591	1.92E-12	-0.759591411	4.77E-12
Intercellular adhesion molecule 5	Q9UMF0	0.566255432	3.61E-06	0.768035693	1.98E-12	0.792912682	1.19E-13
R-spondin-3	Q9BXY4	0.568070649	3.30E-06	0.766712819	2.28E-12	0.745682143	1.88E-11
Xyloside xylosyltransferase 1	Q8NBI6	0.605051852	4.88E-07	0.766097529	2.43E-12	0.739647472	3.31E-11
Protein CASC4	Q6P4E1	0.586161287	1.34E-06	0.765082301	2.70E-12	0.69435665	1.50E-09
CD59 glycoprotein	P13987	0.566440031	3.57E-06	0.765082301	2.70E-12	0.74365006	2.27E-11
Rho GTPase-activating protein 30	Q7Z6I6	0.586284353	1.33E-06	0.764990007	2.73E-12	0.707657557	5.26E-10
Leucine-rich repeat transmembrane neuronal protein 2	O43300	0.558440769	5.23E-06	0.764405482	2.90E-12	0.78583118	2.75E-13
Hepatocyte growth factor-regulated tyrosine kinase substrate	O14964	0.442565963	0.000504006	0.764048059	3.01E-12	0.677463832	5.21E-09
Fibroblast growth factor receptor 3	P22607	0.537734987	1.34E-05	0.760806036	4.21E-12	0.760553297	4.32E-12
Septin-11	Q9NVA2	0.518844423	3.01E-05	0.760313804	4.43E-12	0.74152561	2.78E-11
UPF0696 protein C11orf68	Q9H3H3	0.543826733	1.02E-05	0.760006159	4.57E-12	0.704424698	6.82E-10
Bis(5'-adenosyl)-triphosphatase	P49789	0.496569556	7.35E-05	0.759452398	4.83E-12	0.698420816	1.09E-09
Chromogranin-A	P10645	0.541857684	1.12E-05	0.759421633	4.85E-12	0.73866222	3.62E-11
Receptor-type tyrosine-protein phosphatase R	Q15256	0.614712499	2.85E-07	0.75871405	5.21E-12	0.748545533	1.42E-11
Dual specificity protein phosphatase 13 isoform A	Q6B8I1	-0.646360232	4.25E-08	-0.758045167	5.57E-12	-0.695039996	1.42E-09
Roundabout homolog 3	Q96MS0	0.542011516	1.11E-05	0.757975702	5.61E-12	0.781305176	4.62E-13
Ephrin type-A receptor 10	Q5JZY3	0.60278441	5.53E-07	0.757971978	5.62E-12	0.770371486	1.54E-12
Alpha-synuclein	P37840	0.577188751	2.11E-06	0.75791838	5.65E-12	0.750950947	1.13E-11
Cerebellin-4	Q9NTU7	0.49832324	6.87E-05	0.75776035	5.74E-12	0.770775291	1.48E-12
Calcineurin B homologous protein 1	Q99653	0.565393973	3.76E-06	0.754437785	8.00E-12	0.754056789	8.31E-12
Forkhead box protein L2	P58012	0.651578559	3.04E-08	0.75383077	8.50E-12	0.729737853	8.13E-11
Tumor necrosis factor receptor superfamily member 19L	Q969Z4	0.577023669	2.12E-06	0.750930632	1.13E-11	0.731272826	7.09E-11
Junctional adhesion molecule C	Q9BX67	0.462911124	0.000253303	0.7504384	1.19E-11	0.741802712	2.71E-11
Leucine-rich repeat and transmembrane domain-containing protein 2	Q8N967	0.51358337	3.74E-05	0.750253813	1.21E-11	0.771021604	1.44E-12
14-3-3 protein zeta/delta	P63104	0.408823808	0.001441465	0.749238584	1.33E-11	0.688568292	2.32E-09
PolyUbiquitin K48-linked	P0CG47	0.371250118	0.004116177	0.748346308	1.45E-11	0.737984078	3.86E-11
PILR alpha-associated neural protein	Q8IYJ0	0.529397295	1.93E-05	0.747700359	1.55E-11	0.773084476	1.15E-12
Ras-related protein Rab-6B	Q9NRW1	0.544657426	9.87E-06	0.746962012	1.66E-11	0.717263769	2.39E-10
DnaJ homolog subfamily B member 12	Q9NXW2	0.59859091	6.94E-07	0.746931247	1.66E-11	0.71686351	2.47E-10
Ribulose-phosphate 3-epimerase	Q96AT9	0.428545065	0.00079031	0.746931247	1.66E-11	0.731334405	7.05E-11
Extracellular matrix protein 1	Q16610	0.504507285	5.39E-05	0.746838954	1.68E-11	0.723667909	1.38E-10
Protein disulfide-isomerase A6	Q15084	0.55348738	6.59E-06	0.74585449	1.85E-11	0.694171915	1.52E-09
Prolyl 4-hydroxylase subunit alpha-2	O15460	-0.559603115	4.95E-06	-0.742666404	2.50E-11	-0.745508875	1.91E-11
Inositol monophosphatase 3	Q9NX62	0.628495842	1.28E-07	0.742624217	2.51E-11	0.743526904	2.30E-11
Pituitary adenylate cyclase-activating polypeptide	P18509	0.609763229	3.76E-07	0.74190422	2.68E-11	0.758495118	5.33E-12
Protein deglycase DJ-1	Q99497	0.599975397	6.44E-07	0.741455166	2.80E-11	0.676252636	5.68E-09
Ciliary neurotrophic factor receptor subunit alpha	P26992	0.477217496	0.000152086	0.740501467	3.06E-11	0.742603229	2.51E-11
Ribonuclease UK114	P52758	0.517859899	3.14E-05	0.740009235	3.20E-11	0.74688292	1.67E-11
Cartilage acidic protein 1	Q9NQ79	0.498538605	6.81E-05	0.740009235	3.20E-11	0.771914489	1.31E-12
Netrin receptor UNC5B	Q8IZJ1	0.500384588	6.34E-05	0.739732354	3.28E-11	0.716032203	2.64E-10
Receptor-type tyrosine-protein phosphatase eta	Q12913	0.528528582	2.00E-05	0.738051659	3.83E-11	0.712610174	3.51E-10
	P01861	-0.568149659	3.29E-06	-0.737647677	3.98E-11	-0.678090054	4.98E-09
Alpha-synuclein	P37840	0.58882531	1.16E-06	0.737232344	4.13E-11	0.672393888	7.46E-09
Limbic system-associated membrane protein	Q13449	0.536135135	1.44E-05	0.737148137	4.16E-11	0.712245139	3.62E-10
NADH dehydrogenase [ubiquinone] flavoprotein 2, mitochondrial	P19404	0.531581709	1.76E-05	0.736286731	4.51E-11	0.661997265	1.53E-08
Layilin	Q6UX15	0.534658348	1.54E-05	0.736102144	4.58E-11	0.763016428	3.35E-12
Synaptotagmin-11	Q9BT88	0.510814395	4.18E-05	0.735917557	4.66E-11	0.71864928	2.12E-10
Cytochrome c	P99999	0.499300061	6.61E-05	0.735744286	4.74E-11	0.733516321	5.79E-11
Mannosyl-oligosaccharide 1,2-alpha-mannosidase IB	O60476	0.568778276	3.19E-06	0.735702205	4.75E-11	0.712830133	3.45E-10
NKG2-E type II integral membrane protein	Q07444	0.646919477	4.10E-08	0.735544314	4.82E-11	0.723124827	1.45E-10
Cadherin-15	P55291	-0.537765754	1.34E-05	-0.734348567	5.38E-11	-0.704393909	6.83E-10
Matrix-remodeling-associated protein 7	P84157	0.555733326	5.94E-06	0.734317803	5.39E-11	0.689430387	2.17E-09
Ephrin-B2	P52799	0.536965828	1.39E-05	0.734102451	5.50E-11	0.758552003	5.30E-12
Ubiquitin domain-containing protein 2	Q8WUN7	0.528305957	2.02E-05	0.733617404	5.74E-11	0.675626847	5.94E-09
Neuron-specific vesicular protein calcyon	Q9NYX4	0.651232205	3.11E-08	0.732594991	6.30E-11	0.706302835	5.87E-10
Secretogranin-2	P13521	0.383407179	0.002970104	0.732494465	6.35E-11	0.720657347	1.79E-10
Transmembrane protein 132C	Q8N3T6	0.559987701	4.86E-06	0.731360277	7.03E-11	0.717829014	2.27E-10
Macrophage migration inhibitory factor	P14174	0.547127152	8.83E-06	0.730360416	7.69E-11	0.676293827	5.67E-09
Semaphorin-3G	Q9NS98	0.602129045	5.73E-07	0.730164596	7.82E-11	0.724899475	1.24E-10
Ubiquitin-conjugating enzyme E2 N	P61088	0.422152148	0.000964129	0.730052766	7.90E-11	0.662792582	1.45E-08
gp41 C34 peptide, HIV	Q70626	0.529674193	1.91E-05	0.727026617	1.03E-10	0.703039187	7.61E-10
Protein FAM19A1	Q7Z5A9	0.581577095	1.69E-06	0.726195975	1.11E-10	0.740601935	3.03E-11
CCR4-NOT transcription complex subunit 1	A5YKK6	0.446974133	0.000435778	0.724534692	1.28E-10	0.694726119	1.45E-09
Cystathionine beta-synthase	P35520	-0.541390403	1.14E-05	-0.724368147	1.30E-10	-0.69879174	1.06E-09
RGM domain family member B	Q6NW40	0.525059234	2.32E-05	0.723334877	1.42E-10	0.751224188	1.10E-11
DNA topoisomerase 2-binding protein 1	Q92547	0.627317345	1.37E-07	0.722735874	1.50E-10	0.724592626	1.28E-10
Tumor necrosis factor receptor superfamily member 19L	Q969Z4	0.555312837	6.06E-06	0.722599107	1.52E-10	0.686998956	2.60E-09
Neuroendocrine convertase 1	P29120	0.481401725	0.000130445	0.722596529	1.52E-10	0.712399085	3.57E-10
Thrombopoietin	P40225	0.470639821	0.000192825	0.722306831	1.55E-10	0.705149991	6.43E-10
Methionine aminopeptidase 2	P50579	0.511583555	4.06E-05	0.72225812	1.56E-10	0.674774758	6.31E-09
Anaphase-promoting complex subunit 10	Q9UM13	0.500453818	6.32E-05	0.722253846	1.56E-10	0.723540487	1.40E-10
Tumor necrosis factor receptor superfamily member 11A	Q9Y6Q6	0.421367593	0.000987677	0.721776989	1.63E-10	0.72127745	1.70E-10
Calcium-binding and coiled-coil domain-containing protein 2	Q13137	0.515521653	3.45E-05	0.721735123	1.63E-10	0.731734664	6.80E-11
Repulsive guidance molecule A	Q96B86	0.512783444	3.86E-05	0.721427478	1.68E-10	0.765571927	2.57E-12
Serine protease HTRA2, mitochondrial	O43464	0.573678956	2.51E-06	0.720469478	1.82E-10	0.669535507	9.11E-09
Protein FAM19A5	Q7Z5A7	0.515860083	3.41E-05	0.720319956	1.84E-10	0.724560794	1.28E-10
N-acetyllactosaminide beta-1,3-N-acetylglucosaminyltransferase 2	Q9NY97	0.550181534	7.68E-06	0.718342361	2.18E-10	0.711897568	3.73E-10
Sulfatase-modifying factor 1	Q8NBK3	-0.369259884	0.004337037	-0.7180919	2.22E-10	-0.6839199	3.27E-09
Nischarin	Q9Y2I1	0.460517211	0.000275278	0.717907304	2.26E-10	0.684643478	3.10E-09
Calpastatin	P20810	0.533205146	1.64E-05	0.717223773	2.39E-10	0.629478222	1.20E-07
Nesprin-2	Q8WXH0	0.520228911	2.84E-05	0.7163821	2.57E-10	0.60355948	5.30E-07
Cell adhesion molecule 1	Q9BY67	0.550779937	7.47E-06	0.716197513	2.61E-10	0.665106968	1.24E-08
Mucin-1	P15941	0.5251823	2.31E-05	0.716197513	2.61E-10	0.725977095	1.13E-10
Protein jagged-1	P78504	0.615300604	2.75E-07	0.716111866	2.63E-10	0.706478513	5.79E-10
Thrombopoietin	P40225	0.527276925	2.11E-05	0.714909852	2.90E-10	0.696068106	1.31E-09
Delta and Notch-like epidermal growth factor-related receptor	Q8NFT8	0.538750278	1.28E-05	0.714536231	3.00E-10	0.710459369	4.19E-10
Protein WFDC10B	Q8IUB3	0.572246156	2.69E-06	0.714171436	3.09E-10	0.738591831	3.65E-11
BDNF/NT-3 growth factors receptor	Q16620	0.509029944	4.50E-05	0.713613296	3.23E-10	0.710890417	4.05E-10
Ephrin-B1	P98172	0.526082617	2.22E-05	0.712347525	3.59E-10	0.663824034	1.35E-08
Hepatocyte growth factor receptor	P08581	0.559209929	5.05E-06	0.711952013	3.71E-10	0.712091193	3.67E-10
Protein syndesmos	Q9BRJ7	0.470425359	0.000194307	0.711501489	3.85E-10	0.688640461	2.30E-09
Ankyrin repeat domain-containing protein 46	Q86W74	0.527093975	2.13E-05	0.711461539	3.86E-10	0.710768826	4.09E-10
Transmembrane gamma-carboxyglutamic acid protein 1	O14668	0.562758647	4.26E-06	0.709938932	4.37E-10	0.723501164	1.40E-10
Leucine-rich repeat neuronal protein 1	Q6UXK5	0.561209744	4.59E-06	0.709890791	4.39E-10	0.709412538	4.56E-10
Tissue Factor	P13726	0.627520969	1.35E-07	0.709086438	4.69E-10	0.718090725	2.22E-10
Cholecystokinin	P06307	0.639017948	6.73E-08	0.707245045	5.44E-10	0.704547854	6.75E-10
Tyrosine-protein kinase receptor TYRO3	Q06418	0.494077478	8.09E-05	0.706045229	5.99E-10	0.712460663	3.56E-10
Tumor necrosis factor receptor superfamily member 9	Q07011	0.576901185	2.14E-06	0.705675123	6.17E-10	0.680451644	4.20E-09
N-acetylglucosamine-1-phosphodiester alpha-N-acetylglucosaminidase	Q9UK23	0.509914932	4.34E-05	0.705570171	6.22E-10	0.690462894	2.01E-09
Immunoglobulin superfamily member 11	Q5DX21	0.524320841	2.39E-05	0.704445475	6.81E-10	0.73687645	4.27E-11
Neural cell adhesion molecule 2	O15394	0.457188575	0.000308726	0.704014772	7.04E-10	0.715170107	2.84E-10
CDGSH iron-sulfur domain-containing protein 1	Q9NZ45	0.646371115	4.24E-08	0.703953243	7.08E-10	0.668185882	1.00E-08
Retinal rod rhodopsin-sensitive cGMP 3',5'-cyclic phosphodiesterase subunit delta	O43924	0.453202885	0.000353623	0.701052181	8.90E-10	0.689051325	2.23E-09
Urokinase plasminogen activator surface receptor	Q03405	0.563148027	4.19E-06	0.700907558	9.00E-10	0.69361771	1.58E-09
Arf-GAP with GTPase, ANK repeat and PH domain-containing protein 3	Q96P47	0.561466399	4.53E-06	0.700324583	9.42E-10	0.662920739	1.43E-08
Receptor-type tyrosine-protein phosphatase delta	P23468	0.493000654	8.43E-05	0.699769272	9.84E-10	0.709012279	4.72E-10
Amphoterin-induced protein 2	Q86SJ2	0.575608415	2.28E-06	0.69955392	1.00E-09	0.695372691	1.38E-09
Protein SCO1 homolog, mitochondrial	O75880	-0.439520043	0.000556661	-0.698980145	1.05E-09	-0.715381239	2.79E-10
TOMM20-like protein 1	Q6UXN7	-0.631047804	1.09E-07	-0.698463244	1.09E-09	-0.667785647	1.03E-08
UBX domain-containing protein 4	Q92575	-0.543281294	1.05E-05	-0.697657252	1.16E-09	-0.651123319	3.13E-08
Growth/differentiation factor 11/8	O95390 O14793	0.479855403	0.000138091	0.697534192	1.17E-09	0.691334552	1.88E-09
Fibronectin	P02751	0.568716744	3.20E-06	0.697215818	1.20E-09	0.689615122	2.14E-09
Angiopoietin-related protein 1	O95841	-0.50273073	5.78E-05	-0.696654104	1.25E-09	-0.68688153	2.63E-09
Carbonic anhydrase 4	P22748	0.440882388	0.000532523	0.69647747	1.27E-09	0.65645522	2.21E-08
Scavenger receptor class F member 1	Q14162	0.467649148	0.000214458	0.696385177	1.28E-09	0.676652895	5.52E-09
Neural cell adhesion molecule L1	P32004	0.481309426	0.000130891	0.696139061	1.30E-09	0.651960006	2.96E-08
Fibronectin Fragment 3	P02751	0.529212697	1.95E-05	0.696108296	1.31E-09	0.708827545	4.79E-10
Plexin domain-containing protein 1	Q8IUK5	0.562994195	4.22E-06	0.695985238	1.32E-09	0.662058843	1.52E-08
Serine/threonine-protein kinase BRSK2	Q8IWQ3	0.620896543	2.00E-07	0.694139368	1.52E-09	0.675944745	5.81E-09
Neuronal growth regulator 1	Q7Z3B1	0.545272753	9.60E-06	0.692970318	1.66E-09	0.68290309	3.52E-09
Growth/differentiation factor 11	O95390	0.538965643	1.27E-05	0.691770502	1.82E-09	0.683795975	3.30E-09
Netrin receptor UNC5C	O95185	0.693597526	1.58E-09	0.690909096	1.94E-09	0.690230905	2.04E-09
Cyclin-dependent kinase 4 inhibitor D	P55273	0.450608455	0.000385957	0.690393047	2.02E-09	0.636645187	7.79E-08
Ephrin type-B receptor 2	P29323	0.436827943	0.000607295	0.690365953	2.02E-09	0.700987096	8.95E-10
ADP-ribosylation factor GTPase-activating protein 2	Q8N6H7	0.429936165	0.000756461	0.690196746	2.05E-09	0.648506202	3.70E-08
Low-density lipoprotein receptor-related protein 8	Q14114	0.525028468	2.32E-05	0.688970933	2.25E-09	0.670217965	8.69E-09
Basal Cell Adhesion Molecule	P50895	0.472356406	0.000181328	0.688724817	2.29E-09	0.685889636	2.83E-09
Cysteine-rich with EGF-like domain protein 1	Q96HD1	0.548673934	8.23E-06	0.688407584	2.34E-09	0.660601286	1.68E-08
NTF2-related export protein 1	Q9UKK6	0.427336365	0.000820826	0.688273935	2.37E-09	0.642271306	5.50E-08
Somatostatin-28	P61278	0.496354191	7.41E-05	0.688171056	2.39E-09	0.694602963	1.47E-09
Pituitary adenylate cyclase-activating polypeptide 27	P18509	0.58963433	1.12E-06	0.687602876	2.49E-09	0.69853002	1.08E-09
Protocadherin alpha-C2	Q9Y5I4	0.53004339	1.88E-05	0.68758653	2.49E-09	0.676560528	5.56E-09
Axin-2	Q9Y2T1	-0.566276925	3.60E-06	-0.687573073	2.49E-09	-0.603430434	5.34E-07
Vasoactive Intestinal Peptide	P01282	0.557613616	5.44E-06	0.686428946	2.72E-09	0.714536707	3.00E-10
Disintegrin and metalloproteinase domain-containing protein 9	Q13443	0.546503409	9.08E-06	0.685556073	2.90E-09	0.659441767	1.81E-08
Haloacid dehalogenase-like hydrolase domain-containing protein 2	Q9H0R4	0.343014497	0.00839019	0.685002313	3.02E-09	0.644755348	4.70E-08
Stomatin-like protein 2, mitochondrial	Q9UJZ1	-0.58369357	1.52E-06	-0.683751485	3.31E-09	-0.614699208	2.85E-07
Serum albumin	P02768	-0.413100336	0.001269209	-0.682787269	3.55E-09	-0.712830133	3.45E-10
Neuropilin-1	O14786	0.338830268	0.009275324	0.682664211	3.58E-09	0.755657824	7.09E-12
Laminin	P25391, P07942, P11047	0.534658348	1.54E-05	0.682633446	3.59E-09	0.675452119	6.02E-09
Nectin-2	Q92692	0.569751704	3.04E-06	0.681383258	3.93E-09	0.635157424	8.53E-08
Fructose-bisphosphate aldolase C	P09972	0.501153748	6.15E-05	0.680387638	4.22E-09	0.604698678	4.98E-07
Platelet-derived growth factor receptor alpha	P16234	0.491762179	8.84E-05	0.678598352	4.81E-09	0.672244993	7.54E-09
C1GALT1-specific chaperone 1	Q96EU7	0.641786923	5.67E-08	0.677957242	5.03E-09	0.611472289	3.42E-07
Acylphosphatase-2	P14621	0.465464734	0.000231635	0.67752654	5.19E-09	0.704794167	6.62E-10
Translationally-controlled tumor protein	P13693	0.335815161	0.009962376	0.677157366	5.33E-09	0.64287721	5.29E-08
Poly(U)-binding-splicing factor PUF60	Q9UHX1	0.372642532	0.00396762	0.677065072	5.36E-09	0.655069709	2.42E-08
Protein phosphatase 1A	P35813	-0.538467461	1.30E-05	-0.676573294	5.55E-09	-0.675144591	6.15E-09
Cryptic protein	P0CG37	0.414915553	0.001201859	0.676542076	5.57E-09	0.694418228	1.49E-09
Beta-1,4-galactosyltransferase 2	O60909	0.542134581	1.11E-05	0.676234431	5.69E-09	0.653068415	2.76E-08
Protocadherin-10	Q9P2E7	0.430052618	0.000753687	0.675865257	5.84E-09	0.664922233	1.25E-08
Calpain-3	P20807	-0.544321717	1.00E-05	-0.675045382	6.19E-09	-0.657758042	2.03E-08
Ciliary neurotrophic factor receptor subunit alpha	P26992	0.484470432	0.00011641	0.674891173	6.26E-09	0.667287866	1.06E-08
Dual specificity mitogen-activated protein kinase kinase 2	P36507	-0.482222257	0.000126548	-0.674251165	6.55E-09	-0.626276194	1.46E-07
Matrix metalloproteinase-16	P51512	0.453896571	0.000345405	0.673004158	7.15E-09	0.657655997	2.04E-08
Neuronal growth regulator 1	Q7Z3B1	0.493523683	8.27E-05	0.6728811	7.21E-09	0.690261694	2.04E-09
Protein FAM171A2	A8MVW0	-0.592139075	9.78E-07	-0.672814537	7.25E-09	-0.633249949	9.59E-08
Tumor necrosis factor receptor superfamily member 16	P08138	0.486908909	0.00010626	0.671835107	7.76E-09	0.687244359	2.56E-09
Nucleosome assembly protein 1-like 2	Q9ULW6	-0.511022236	4.15E-05	-0.671814676	7.77E-09	-0.737811472	3.92E-11
Guanine nucleotide exchange factor VAV3	Q9UKW4	-0.571156073	2.84E-06	-0.671568556	7.91E-09	-0.651769901	3.00E-08
Junctional adhesion molecule B	P57087	0.509437743	4.42E-05	0.671507026	7.94E-09	0.661714946	1.55E-08
Leukocyte elastase inhibitor	P30740	0.426176053	0.000851115	0.670296882	8.64E-09	0.667077473	1.08E-08
Tumor necrosis factor ligand superfamily member 12	O43508	0.508783813	4.54E-05	0.669281654	9.27E-09	0.688568292	2.32E-09
Amyloid-like protein 2	Q06481	0.475002316	0.00016483	0.66925089	9.29E-09	0.649589242	3.45E-08
Deoxyuridine 5'-triphosphate nucleotidohydrolase, mitochondrial	P33316	0.466572324	0.000222775	0.668666364	9.68E-09	0.627728954	1.34E-07
Interleukin-6 receptor subunit beta	P40189	0.512352715	3.93E-05	0.668143368	1.00E-08	0.653561041	2.67E-08
Mitogen-activated protein kinase 11	Q15759	0.548713142	8.21E-06	0.666666669	1.11E-08	0.666723373	1.11E-08
Cell differentiation protein RCD1 homolog	Q92600	0.431059155	0.000730096	0.666153921	1.15E-08	0.611004455	3.51E-07
Beta-1,4-galactosyltransferase 6	Q9UBX8	0.504999547	5.28E-05	0.66460545	1.28E-08	0.643862463	4.97E-08
Glycerophosphocholine phosphodiesterase GPCPD1	Q9NPB8	0.470394592	0.00019452	0.664584907	1.28E-08	0.669643271	9.04E-09
Plexin-A1	Q9UIW2	0.502269063	5.89E-05	0.664400318	1.30E-08	0.696122337	1.31E-09
Vesicle-associated membrane protein-associated protein A	Q9P0L0	0.469433599	0.000201298	0.664020925	1.33E-08	0.590196994	1.08E-06
Leukocyte-specific transcript 1 protein	O00453	0.402024435	0.001758757	0.664020925	1.33E-08	0.637027274	7.61E-08
Cullin-associated NEDD8-dissociated protein 1	Q86VP6	0.316442069	0.015518995	0.66391829	1.34E-08	0.566999425	3.48E-06
Heterogeneous nuclear ribonucleoprotein H	P31943	-0.498630771	6.79E-05	-0.663420713	1.39E-08	-0.636685772	7.77E-08
Kallikrein-13	Q9UKR3	-0.456142518	0.000319977	-0.662544229	1.47E-08	-0.619970091	2.11E-07
Cilia- and flagella-associated protein 45	Q9UL16	0.468271678	0.00020978	0.662508272	1.47E-08	0.667811289	1.03E-08
Protein disulfide-isomerase A3	P30101	0.4432514	0.000492798	0.661529001	1.57E-08	0.635764919	8.22E-08
Protein NDRG4	Q9ULP0	0.557087048	5.58E-06	0.661467472	1.58E-08	0.624034257	1.66E-07
RELT-like protein 1	Q8IUW5	0.43189231	0.000711076	0.660297828	1.71E-08	0.597256642	7.45E-07
Programmed cell death 1 ligand 1	Q9NZQ7	0.480478733	0.000134961	0.660236892	1.72E-08	0.631916277	1.04E-07
Sperm flagellar protein 1	Q9Y4P9	-0.448184617	0.00041857	-0.659990155	1.75E-08	-0.607140868	4.35E-07
Carbohydrate sulfotransferase 1	O43916	0.570593493	2.92E-06	0.65974466	1.77E-08	0.664645131	1.27E-08
Discoidin, CUB and LCCL domain-containing protein 2	Q96PD2	0.485616721	0.000111533	0.65940625	1.81E-08	0.61642934	2.58E-07
Intercellular adhesion molecule 5	Q9UMF0	0.487401171	0.000104312	0.658483315	1.93E-08	0.685920426	2.82E-09
Glutaminyl-peptide cyclotransferase-like protein	Q9NXS2	0.55714858	5.56E-06	0.657714203	2.03E-08	0.665876697	1.17E-08
Dynactin subunit 2	Q13561	-0.594163443	8.79E-07	-0.657565226	2.05E-08	-0.615709341	2.69E-07
Protein disulfide-isomerase A5	Q14554	-0.446326385	0.000445247	-0.657488312	2.06E-08	-0.675503687	5.99E-09
WAP four-disulfide core domain protein 2	Q14508	0.440667023	0.000536275	0.656729739	2.17E-08	0.686936467	2.61E-09
Malate dehydrogenase, mitochondrial	P40926	0.358459225	0.005727527	0.65666821	2.18E-08	0.694141126	1.52E-09
14-3-3 protein beta/alpha	P31946	0.320985761	0.014020771	0.656483623	2.20E-08	0.571169307	2.84E-06
Protein FAM177A1	Q8N128	0.553680494	6.54E-06	0.656462955	2.21E-08	0.61060419	3.59E-07
Alpha-soluble NSF attachment protein	P54920	0.414823254	0.001205204	0.656391329	2.22E-08	0.564118594	4.00E-06
Toll-like receptor 4:Lymphocyte antigen 96 complex	O00206 Q9Y6Y9	0.415860324	0.001168091	0.655678448	2.32E-08	0.70343487	7.38E-10
Leucine-rich repeat transmembrane protein FLRT3	Q9NZU0	0.497061818	7.21E-05	0.655129985	2.41E-08	0.638474363	6.96E-08
Opioid-binding protein/cell adhesion molecule	Q14982	-0.55050304	7.57E-06	-0.654791575	2.46E-08	-0.626004762	1.48E-07
Ephrin type-B receptor 2	P29323	0.414915553	0.001201859	0.654483931	2.51E-08	0.677361045	5.25E-09
Glucocorticoid receptor	P04150	-0.527236374	2.12E-05	-0.654340172	2.54E-08	-0.563942533	4.03E-06
Keratin-associated protein 2-4	Q9BYR9	0.441319905	0.000524975	0.654278642	2.55E-08	0.682497934	3.62E-09
Insulin-like growth factor 1 receptor	P08069	0.539119475	1.26E-05	0.654053228	2.58E-08	0.633332577	9.54E-08
Solute carrier family 22 member 16	Q86VW1	-0.461588169	0.000265241	-0.653437938	2.69E-08	-0.660580965	1.68E-08
L-lactate dehydrogenase B chain	P07195	0.519244386	2.96E-05	0.653253351	2.72E-08	0.618646158	2.27E-07
Interleukin-18-binding protein	O95998	0.514844792	3.55E-05	0.65297647	2.77E-08	0.671264796	8.08E-09
Ephrin type-A receptor 3	P29320	0.402052186	0.001757345	0.652304335	2.90E-08	0.658492165	1.93E-08
Keratin, type I cytoskeletal 18	P05783	0.415611591	0.001176898	0.651883645	2.98E-08	0.647263739	4.01E-08
Serpin A9	Q86WD7	-0.49263835	8.55E-05	-0.65181607	2.99E-08	-0.666287115	1.14E-08
Dual specificity protein phosphatase 26	Q9BV47	0.488877958	9.87E-05	0.651561303	3.04E-08	0.713168813	3.36E-10
Tropomodulin-3	Q9NYL9	0.309996312	0.017878245	0.65131984	3.09E-08	0.581717086	1.68E-06
Tyrosine-protein kinase Fyn	P06241	0.597332479	7.42E-07	0.650827593	3.19E-08	0.564320688	3.96E-06
60S acidic ribosomal protein P2	P05387	0.463479176	0.000248329	0.650135371	3.33E-08	0.61558618	2.71E-07
Adrenomedullin	P35318	-0.491985364	8.77E-05	-0.650023078	3.36E-08	-0.621324813	1.95E-07
14-3-3 protein family	P31946, P62258, P61981, Q04917, P27348, P63104, P31947	0.311294347	0.017379999	0.648023386	3.82E-08	0.592290656	9.70E-07
Cerebral cavernous malformations 2 protein	Q9BSQ5	-0.567811218	3.34E-06	-0.646766555	4.14E-08	-0.632028086	1.03E-07
Pyruvate kinase PKLR	P30613	-0.529304996	1.94E-05	-0.646577455	4.19E-08	-0.585547834	1.38E-06
Roundabout homolog 1	Q9Y6N7	0.423407077	0.000927512	0.646115987	4.31E-08	0.652452632	2.87E-08
Secretoglobin family 1D member 2	O95969	-0.517521468	3.18E-05	-0.645716049	4.42E-08	-0.577450291	2.08E-06
Insulin growth factor-like family member 3	Q6UXB1	-0.452433702	0.000362942	-0.645674381	4.43E-08	-0.588968152	1.15E-06
Interferon gamma	P01579	0.412915738	0.001276245	0.645377639	4.52E-08	0.65611654	2.26E-08
Bone morphogenetic protein 1	P13497	-0.41541799	0.001183793	-0.645125067	4.59E-08	-0.630107695	1.16E-07
Kynurenine--oxoglutarate transaminase 3	Q6YP21	0.419088354	0.001059054	0.643946038	4.95E-08	0.626187602	1.46E-07
Contactin-1	Q12860	0.358151561	0.005772295	0.643685592	5.03E-08	0.680162857	4.29E-09
Dual 3',5'-cyclic-AMP and -GMP phosphodiesterase 11A	Q9HCR9	-0.39963695	0.001884171	-0.642705516	5.35E-08	-0.630350027	1.14E-07
Choline/ethanolamine kinase	Q9Y259	-0.513252834	3.79E-05	-0.641849594	5.64E-08	-0.670643933	8.43E-09
NAD-dependent protein deacetylase sirtuin-2	Q8IXJ6	-0.524936169	2.33E-05	-0.641655135	5.71E-08	-0.663105674	1.42E-08
NGFI-A-binding protein 1	Q13506	-0.592345332	9.67E-07	-0.641593606	5.73E-08	-0.58893464	1.16E-06
Nuclear migration protein nudC	Q9Y266	0.29200382	0.026138785	0.641378254	5.81E-08	0.586163617	1.34E-06
Heat shock 70 kDa protein 1-like	P34931	0.546366384	9.14E-06	0.640813441	6.02E-08	0.70369201	7.23E-10
3-mercaptopyruvate sulfurtransferase	P25325	0.525453458	2.28E-05	0.640181525	6.26E-08	0.617677619	2.40E-07
Ankyrin-2	Q01484	0.513599169	3.74E-05	0.639628971	6.48E-08	0.515256687	3.49E-05
Phosphatidylinositol transfer protein alpha isoform	Q00169	0.229455746	0.083159228	0.639624678	6.48E-08	0.599464525	6.62E-07
Ephrin type-B receptor 2	P29323	0.368427536	0.004432461	0.639070917	6.71E-08	0.651190277	3.11E-08
Non-receptor tyrosine-protein kinase TYK2	P29597	-0.443986342	0.000481032	-0.63840261	6.99E-08	-0.627290315	1.37E-07
Heat shock protein HSP 90-beta	P08238	0.31468349	0.016134587	0.638219327	7.07E-08	0.561233047	4.59E-06
LDLR chaperone MESD	Q14696	0.514752493	3.56E-05	0.637101989	7.58E-08	0.577450291	2.08E-06
Fibroblast growth factor 6	P10767	-0.462718489	0.00025501	-0.63688535	7.68E-08	-0.603566301	5.30E-07
Interferon gamma receptor 1	P15260	0.45586562	0.000323017	0.636794344	7.72E-08	0.637458322	7.41E-08
MANSC domain-containing protein 4	A6NHS7	0.565105693	3.81E-06	0.635602869	8.31E-08	0.611417538	3.43E-07
Tumor necrosis factor receptor superfamily member 1A	P19438	0.545795782	9.38E-06	0.635471471	8.37E-08	0.607562068	4.25E-07
Immunoglobulin-binding protein 1	P78318	0.353409025	0.006502257	0.635137217	8.55E-08	0.55971757	4.93E-06
ER membrane protein complex subunit 4	Q5J8M3	0.552318257	6.96E-06	0.634056304	9.13E-08	0.637365954	7.45E-08
Hydroxycarboxylic acid receptor 2	Q8TDS4	-0.546744002	8.98E-06	-0.633931732	9.20E-08	-0.557155168	5.56E-06
Signal-transducing adaptor protein 1	Q9ULZ2	-0.420811351	0.001004685	-0.633700988	9.33E-08	-0.676160679	5.72E-09
Protein FAM189A2	Q15884	0.463034189	0.000252218	0.633441014	9.47E-08	0.563933859	4.03E-06
Tumor necrosis factor receptor superfamily member 10B	O14763	0.470140305	0.000196293	0.633029784	9.71E-08	0.550003298	7.74E-06
Glycolipid transfer protein domain-containing protein 2	A6NH11	-0.224736907	0.089874773	-0.632646154	9.94E-08	-0.672060925	7.64E-09
Toll-interacting protein	Q9H0E2	0.437559617	0.000593137	0.632548843	1.00E-07	0.605899455	4.66E-07
Interleukin-24	Q13007	-0.380742134	0.003193712	-0.63248008	1.00E-07	-0.638005595	7.17E-08
RING finger protein 148	Q8N7C7	-0.473085032	0.00017664	-0.632397509	1.01E-07	-0.66726734	1.07E-08
Ephrin-B1	P98172	0.522259493	2.61E-05	0.632395021	1.01E-07	0.612118861	3.30E-07
DnaJ homolog subfamily A member 4	Q8WW22	-0.555411981	6.03E-06	-0.632137586	1.03E-07	-0.63148926	1.07E-07
Retinoic acid receptor responder protein 3	Q9UL19	-0.550058464	7.72E-06	-0.632029907	1.03E-07	-0.645914415	4.37E-08
E3 ubiquitin-protein ligase parkin	O60260	0.372332736	0.004000256	0.6311053	1.09E-07	0.653934618	2.60E-08
Syntaxin-10	O60499	-0.442718033	0.0005015	-0.630778226	1.11E-07	-0.633746684	9.30E-08
Endothelin-2	P20800	0.503122797	5.69E-05	0.630456858	1.13E-07	0.662028054	1.52E-08
Peptidyl-prolyl cis-trans isomerase A	P62937	0.276620624	0.03555082	0.630118448	1.16E-07	0.569445115	3.09E-06
Fibroblast growth factor receptor substrate 2	Q8WU20	0.491345755	8.98E-05	0.62957493	1.20E-07	0.60469002	4.98E-07
Ephrin type-B receptor 3	P54753	0.503399797	5.63E-05	0.629261017	1.22E-07	0.633721541	9.31E-08
Thioredoxin domain-containing protein 5	Q8NBS9	0.541611553	1.13E-05	0.629257042	1.22E-07	0.611626235	3.39E-07
Sulfhydryl oxidase 1	O00391	0.429314224	0.000771429	0.62910322	1.23E-07	0.641922747	5.62E-08
Rab GDP dissociation inhibitor beta	P50395	0.407107151	0.001516311	0.628589891	1.27E-07	0.578305887	1.99E-06
Alpha-N-acetylgalactosaminide alpha-2,6-sialyltransferase 5	Q9BVH7	0.479863405	0.00013805	0.628457165	1.28E-07	0.632131801	1.03E-07
Neurexophilin-3	O95157	-0.55138146	7.27E-06	-0.626415213	1.44E-07	-0.583841602	1.50E-06
Talin-2	Q9Y4G6	0.525306141	2.30E-05	0.626384448	1.45E-07	0.570678841	2.91E-06
C-type lectin domain family 4 member M	Q9H2X3	-0.403962718	0.001662488	-0.626149828	1.47E-07	-0.628837363	1.25E-07
Cystatin-8	O60676	0.448240855	0.000417786	0.626086423	1.47E-07	0.584666533	1.44E-06
MAP kinase-activated protein kinase 3	Q16644	-0.53558134	1.48E-05	-0.625380715	1.53E-07	-0.567874869	3.33E-06
EGF-containing fibulin-like extracellular matrix protein 1	Q12805	0.500938383	6.20E-05	0.62445778	1.62E-07	0.614982251	2.80E-07
MAP kinase-activated protein kinase 5	Q8IW41	-0.523968497	2.43E-05	-0.624419286	1.62E-07	-0.587800816	1.23E-06
Advanced glycosylation end product-specific receptor, soluble	Q15109	-0.477368535	0.000151251	-0.624073105	1.66E-07	-0.597675326	7.29E-07
Cytochrome b5	P00167	0.5182228	3.09E-05	0.622244443	1.84E-07	0.519452713	2.94E-05
Eukaryotic translation initiation factor 4 gamma 3	O43432	-0.582935914	1.58E-06	-0.622004124	1.87E-07	-0.582227639	1.63E-06
Phospholipase D3	Q8IV08	0.434482978	0.000654759	0.621904327	1.88E-07	0.640290922	6.22E-08
Scavenger receptor class A member 3	Q6AZY7	0.506030771	5.07E-05	0.621530983	1.92E-07	0.609003782	3.92E-07
Neuroligin-2	Q8NFZ4	0.507553158	4.77E-05	0.621012157	1.98E-07	0.601465819	5.94E-07
Protein FAM163B	P0C2L3	0.518905956	3.00E-05	0.620704512	2.02E-07	0.631577596	1.06E-07
C-C motif chemokine 1	P22362	0.592554427	9.57E-07	0.620406409	2.05E-07	0.578875495	1.94E-06
EKC/KEOPS complex subunit TPRKB	Q9Y3C4	0.349783103	0.007113629	0.620181515	2.08E-07	0.630099718	1.16E-07
Glutaminyl-peptide cyclotransferase	Q16769	0.564286383	3.96E-06	0.620150751	2.08E-07	0.628252369	1.29E-07
V-set and immunoglobulin domain-containing protein 2	Q96IQ7	0.569894632	3.02E-06	0.6193604	2.18E-07	0.522915375	2.54E-05
Roundabout homolog 2	Q9HCK4	0.424207004	0.000904831	0.619350874	2.18E-07	0.624619251	1.61E-07
S-phase kinase-associated protein 1	P63208	-0.500253834	6.37E-05	-0.619206575	2.20E-07	-0.575858113	2.25E-06
Cytoglobin	Q8WWM9	0.382807216	0.003019194	0.619169951	2.21E-07	0.551896889	7.10E-06
Inosine-5'-monophosphate dehydrogenase 2	P12268	-0.518505993	3.05E-05	-0.619135522	2.21E-07	-0.593491432	9.11E-07
Mothers against decapentaplegic homolog 4	Q13485	0.325071924	0.012781207	0.61815245	2.34E-07	0.559681817	4.94E-06
Semaphorin-6C	Q9H3T2	-0.436449808	0.000614732	-0.618045305	2.35E-07	-0.560964084	4.64E-06
Chordin-like protein 2	Q6WN34	0.540627028	1.18E-05	0.617843413	2.38E-07	0.60072688	6.18E-07
Protein S100-A5	P33763	-0.48084793	0.000133138	-0.617720355	2.40E-07	-0.667724045	1.03E-08
Beta-2-microglobulin	P61769	0.437467318	0.000594906	0.617658826	2.41E-07	0.665014601	1.24E-08
Alanine aminotransferase 1	P24298	0.428114335	0.000801065	0.617566533	2.42E-07	0.642476951	5.43E-08
Disintegrin and metalloproteinase domain-containing protein 22	Q9P0K1	0.444235924	0.000477095	0.617351181	2.45E-07	0.590843566	1.05E-06
RNA-binding protein EWS	Q01844	0.449496977	0.000400614	0.617228123	2.47E-07	0.570430367	2.94E-06
Ficolin-2	Q15485	-0.518722505	3.03E-05	-0.61615851	2.62E-07	-0.584075101	1.49E-06
Immunoglobulin superfamily member 8	Q969P0	0.515583186	3.45E-05	0.61590525	2.66E-07	0.606977075	4.39E-07
Fibroblast growth factor receptor 1	P11362	0.412891322	0.001277178	0.615022539	2.80E-07	0.614144995	2.94E-07
Sperm acrosome-associated protein 5	Q96QH8	0.485101153	0.000113703	0.614776419	2.84E-07	0.631833627	1.04E-07
Macrophage colony-stimulating factor 1	P09603	0.395748092	0.002105623	0.61467467	2.85E-07	0.544536702	9.92E-06
General transcription factor II-I	P78347	-0.495561472	7.64E-05	-0.614279341	2.92E-07	-0.663623568	1.37E-08
Semenogelin-1	P04279	-0.39737871	0.002010087	-0.613751735	3.01E-07	-0.652945258	2.78E-08
Beta-Ala-His dipeptidase	Q96KN2	0.416976902	0.001129284	0.613136445	3.11E-07	0.61895405	2.23E-07
Leucine-rich repeat and fibronectin type-III domain-containing protein 2	Q9ULH4	0.483001577	0.000122945	0.613074916	3.12E-07	0.629853405	1.18E-07
CUB and sushi domain-containing protein 2	Q7Z408	0.520905771	2.76E-05	0.6128288	3.17E-07	0.532652095	1.68E-05
Protocadherin-9	Q9HC56	0.455373358	0.000328487	0.61132134	3.45E-07	0.592475391	9.61E-07
ADP-dependent glucokinase	Q9BRR6	0.462149072	0.000260118	0.609915554	3.73E-07	0.624459515	1.62E-07
SPARC-related modular calcium-binding protein 1	Q9H4F8	0.287081197	0.028890989	0.609813879	3.75E-07	0.604329209	5.08E-07
Serine protease inhibitor Kazal-type 2	P20155	0.484716567	0.000115346	0.609484844	3.82E-07	0.614914736	2.81E-07
DNA-directed RNA polymerases I and III subunit RPAC1	O15160	-0.462916233	0.000253258	-0.609151903	3.89E-07	-0.587342285	1.26E-06
Coagulation Factor VIII	P00451	-0.401166279	0.001802949	-0.609058881	3.91E-07	-0.569312644	3.11E-06
Protein kish-B	Q9NRX6	-0.489292641	9.71E-05	-0.608836109	3.96E-07	-0.579856729	1.84E-06
14-3-3 protein theta	P27348	0.466203128	0.000225693	0.607137368	4.35E-07	0.557191038	5.55E-06
Sodium/potassium-transporting ATPase subunit beta-1	P05026	0.38189007	0.003095628	0.607073086	4.37E-07	0.552675142	6.85E-06
Tyrosine-protein kinase ABL1	P00519	-0.429384794	0.000769717	-0.607047248	4.38E-07	-0.611968455	3.32E-07
Nuclear protein localization protein 4 homolog	Q8TAT6	0.344414876	0.008110841	0.606919257	4.41E-07	0.556523961	5.73E-06
Transmembrane protein 9	Q9P0T7	0.491146842	9.05E-05	0.606331435	4.55E-07	0.591252919	1.02E-06
LEM domain-containing protein 1	Q68G75	0.416946135	0.001130338	0.606152904	4.60E-07	0.59392248	8.90E-07
Transketolase	P29401	0.235178295	0.075553005	0.605383792	4.80E-07	0.601927656	5.79E-07
Asialoglycoprotein receptor 2	P07307	0.355813316	0.006122681	0.605014618	4.89E-07	0.627852111	1.33E-07
cGMP-specific 3',5'-cyclic phosphodiesterase	O76074	0.320436894	0.01419489	0.604239417	5.11E-07	0.577320619	2.09E-06
Xaa-Pro aminopeptidase 1	Q9NQW7	0.341076214	0.008790634	0.604153212	5.13E-07	0.612796222	3.17E-07
Biotinidase	P43251	0.358551524	0.005714156	0.603507157	5.32E-07	0.613812263	3.00E-07
Secreted Ly-6/uPAR-related protein 1	P55000	-0.425633061	0.000865633	-0.603252009	5.39E-07	-0.597900275	7.20E-07
Monocyte differentiation antigen CD14	P08571	0.438759507	0.000570563	0.601968932	5.78E-07	0.65180606	2.99E-08
Inhibin beta A chain	P08476	0.595545037	8.17E-07	0.601938168	5.79E-07	0.532775251	1.67E-05
Surfactant-associated protein 2	Q6UW10	-0.433053299	0.000685318	-0.601344701	5.98E-07	-0.5132885	3.78E-05
Semaphorin-4D	Q92854	0.361628164	0.005283846	0.601230584	6.02E-07	0.617845641	2.38E-07
Down syndrome cell adhesion molecule	O60469	0.435928999	0.000625109	0.601076762	6.07E-07	0.585085997	1.41E-06
Brain-derived neurotrophic factor	P23560	-0.460914785	0.000271512	-0.600910727	6.12E-07	-0.592908698	9.39E-07
Activin receptor type-1B	P36896	0.241729497	0.067535034	0.600301571	6.33E-07	0.534569431	1.54E-05
Triosephosphate isomerase	P60174	0.269052092	0.041125591	0.600000005	6.43E-07	0.565165425	3.80E-06
tRNA (guanine-N(7)-)-methyltransferase	Q9UBP6	0.530867811	1.81E-05	0.598581693	6.94E-07	0.621091764	1.97E-07
Polyadenylate-binding protein 3	Q9H361	0.341450663	0.008712004	0.598347925	7.03E-07	0.539403212	1.25E-05
Neurotrophin-3	P20783	-0.356372267	0.00603727	-0.598344163	7.03E-07	-0.560781841	4.68E-06
Cysteine and glycine-rich protein 3	P50461	0.469464365	0.000201078	0.598277193	7.06E-07	0.588996218	1.15E-06
Glial fibrillary acidic protein	P14136	0.521028837	2.75E-05	0.597969548	7.18E-07	0.561901776	4.44E-06
Myomesin-3	Q5VTT5	-0.419119122	0.001058061	-0.59788946	7.21E-07	-0.553137	6.70E-06
C-C motif chemokine 27	Q9Y4X3	-0.4369894	0.000604145	-0.597821572	7.23E-07	-0.591987742	9.86E-07
Dyslexia-associated protein KIAA0319	Q5VV43	0.47902405	0.000142369	0.597443354	7.38E-07	0.655084541	2.42E-08
Olfactomedin-4	Q6UX06	-0.40930419	0.001421123	-0.597412588	7.39E-07	-0.606312296	4.56E-07
Inositol 1,4,5-trisphosphate receptor-interacting protein-like 1	Q6GPH6	0.39392355	0.002217305	0.596963501	7.57E-07	0.513878624	3.69E-05
SPARC-related modular calcium-binding protein 1	Q9H4F8	0.265113994	0.044299882	0.596677439	7.69E-07	0.59894111	6.81E-07
Ubiquitin-like protein ISG15	P05161	0.486846969	0.000106507	0.59611125	7.92E-07	0.572957307	2.60E-06
Beta-defensin 113	Q30KQ7	-0.553364314	6.63E-06	-0.594800804	8.50E-07	-0.573324546	2.55E-06
Ubiquitin-like protein ISG15	P05161	0.515768267	3.42E-05	0.594680657	8.55E-07	0.56319685	4.18E-06
Procalcitonin	P01258	-0.33895958	0.009246801	-0.594519749	8.62E-07	-0.558318723	5.26E-06
WAP four-disulfide core domain protein 12	Q8WWY7	-0.444218823	0.000477364	-0.593988435	8.87E-07	-0.587197722	1.27E-06
CREB-binding protein	Q92793	-0.442851437	0.00049931	-0.593724047	9.00E-07	-0.555620792	5.97E-06
ETS translocation variant 5	P41161	-0.506608201	4.96E-05	-0.593455285	9.12E-07	-0.543828199	1.02E-05
Rho GTPase-activating protein 1	Q07960	0.530682263	1.83E-05	0.593394764	9.15E-07	0.557800005	5.39E-06
Ribose-5-phosphate isomerase	P49247	-0.381017586	0.003169928	-0.591790896	9.96E-07	-0.600286564	6.33E-07
Aldose reductase	P15121	0.33778421	0.009508878	0.591785884	9.96E-07	0.581945505	1.66E-06
Angiopoietin-related protein 7	O43827	-0.415266495	0.001189215	-0.59174411	9.99E-07	-0.572108421	2.71E-06
Alpha-1,3-mannosyl-glycoprotein 2-beta-N-acetylglucosaminyltransferase	P26572	0.612646156	3.20E-07	0.591717433	1.00E-06	0.568096637	3.30E-06
Platelet glycoprotein 4	P16671	-0.441495913	0.000521966	-0.591711792	1.00E-06	-0.549218151	8.03E-06
Scavenger receptor class A member 5	Q6ZMJ2	-0.362315942	0.005191639	-0.591396528	1.02E-06	-0.614550935	2.87E-07
T-complex protein 1 subunit eta	Q99832	-0.557784618	5.40E-06	-0.591255923	1.02E-06	-0.600751532	6.18E-07
Arginine/serine-rich protein 1	Q9BUV0	-0.314808831	0.016090031	-0.591239866	1.03E-06	-0.505889562	5.10E-05
Histone deacetylase complex subunit SAP30	O75446	-0.540104	1.21E-05	-0.591170594	1.03E-06	-0.529296078	1.94E-05
Calcipressin-1	P53805	-0.453613958	0.000348732	-0.591104889	1.03E-06	-0.63331814	9.55E-08
Cerebral dopamine neurotrophic factor	Q49AH0	-0.439272038	0.00056116	-0.590997894	1.04E-06	-0.548780136	8.19E-06
Alpha-N-acetylgalactosaminide alpha-2,6-sialyltransferase 3	Q8NDV1	-0.386467485	0.002730561	-0.590434288	1.07E-06	-0.607242585	4.33E-07
Neurogenic locus notch homolog protein 3	Q9UM47	0.381391919	0.003137859	0.590358112	1.07E-06	0.624653861	1.60E-07
Complement component 1 Q subcomponent-binding protein, mitochondrial	Q07021	-0.511437589	4.08E-05	-0.59021059	1.08E-06	-0.57050072	2.93E-06
Neurofascin	O94856	0.464726341	0.00023772	0.589293959	1.14E-06	0.629637881	1.19E-07
Zinc/RING finger protein 4	Q8WWF5	-0.416611531	0.001141853	-0.588522197	1.18E-06	-0.519748212	2.90E-05
Scavenger receptor cysteine-rich type 1 protein M130	Q86VB7	0.445042695	0.000464567	0.588349309	1.19E-06	0.559077774	5.08E-06
Leucine-rich repeat transmembrane protein FLRT2	O43155	0.461465103	0.000266377	0.588278731	1.20E-06	0.58714887	1.27E-06
AP-4 complex accessory subunit tepsin	Q96N21	0.289663557	0.027418399	0.587813622	1.23E-06	0.593580399	9.06E-07
Vascular endothelial growth factor receptor 1	P17948	0.50915301	4.47E-05	0.587478854	1.25E-06	0.535361539	1.49E-05
Acetyl-CoA carboxylase 2	O00763	0.396107997	0.002084195	0.587087945	1.27E-06	0.590883443	1.04E-06
Epidermal growth factor receptor	P00533	0.529436205	1.93E-05	0.586688	1.30E-06	0.546207716	9.20E-06
Ectonucleotide pyrophosphatase/phosphodiesterase family member 5	Q9UJA9	0.422145655	0.000964322	0.586648212	1.30E-06	0.597216918	7.47E-07
Ski-like protein	P12757	-0.569732034	3.05E-06	-0.586371332	1.32E-06	-0.545706689	9.41E-06
Pre-mRNA-splicing factor RBM22	Q9NW64	0.420299672	0.001020563	0.586125216	1.34E-06	0.619600621	2.15E-07
E3 ISG15--protein ligase HERC5	Q9UII4	-0.544435051	9.97E-06	-0.586026554	1.34E-06	-0.516295608	3.35E-05
Aminopeptidase B	Q9H4A4	-0.486745951	0.000106912	-0.585588358	1.38E-06	-0.525149903	2.31E-05
Angiopoietin-2	O15123	0.510414432	4.25E-05	0.585386868	1.39E-06	0.569876163	3.02E-06
Leukocyte cell-derived chemotaxin 1	O75829	-0.457534042	0.00030509	-0.585318959	1.39E-06	-0.572917705	2.60E-06
Rho guanine nucleotide exchange factor 10	O15013	-0.504199621	5.45E-05	-0.58526381	1.40E-06	-0.551710571	7.16E-06
ADAMTS-like protein 2	Q86TH1	0.441959211	0.00051412	0.585202281	1.40E-06	0.622279277	1.84E-07
Apolipoprotein A-V	Q6Q788	-0.398202856	0.001963289	-0.585174475	1.40E-06	-0.547194643	8.80E-06
Disintegrin and metalloproteinase domain-containing protein 32	Q8TC27	-0.335046552	0.010144416	-0.584375829	1.46E-06	-0.522906912	2.54E-05
Transmembrane protein C16orf54	Q6UWD8	-0.383099199	0.002995214	-0.583983387	1.49E-06	-0.613938524	2.97E-07
Tyrosine-protein kinase HCK	P08631	-0.553675276	6.54E-06	-0.583746117	1.51E-06	-0.580118453	1.82E-06
HLA class II histocompatibility antigen, DM alpha chain	P28067	-0.356302213	0.006047917	-0.583693563	1.52E-06	-0.631118112	1.09E-07
CXADR-like membrane protein	Q9H6B4	0.542042282	1.11E-05	0.583448705	1.53E-06	0.523476931	2.48E-05
Serine/threonine-protein kinase Chk1	O14757	-0.404049109	0.001658309	-0.582961574	1.57E-06	-0.545216817	9.62E-06
Copine-1	Q99829	0.35569025	0.006141628	0.582956473	1.57E-06	0.527294784	2.11E-05
Insulin-like growth factor-binding protein 4	P22692	0.512568079	3.90E-05	0.582894944	1.58E-06	0.536069689	1.45E-05
NADPH--cytochrome P450 reductase	P16435	0.347101721	0.007597472	0.582728282	1.59E-06	0.578561103	1.97E-06
Myeloblastin	P24158	-0.276525701	0.035616639	-0.582568033	1.61E-06	-0.509445197	4.42E-05
Cystatin-C	P01034	0.306033294	0.019475419	0.582433476	1.62E-06	0.668832454	9.56E-09
OX-2 membrane glycoprotein	P41217	0.452235186	0.000365383	0.582371947	1.62E-06	0.611533867	3.41E-07
Pterin-4-alpha-carbinolamine dehydratase 2	Q9H0N5	-0.516400002	3.33E-05	-0.581318073	1.71E-06	-0.563000564	4.22E-06
Zinc finger protein 382	Q96SR6	-0.405117632	0.001607395	-0.580890841	1.75E-06	-0.599110133	6.75E-07
Poly [ADP-ribose] polymerase 1	P09874	-0.43797597	0.000585214	-0.580727043	1.76E-06	-0.54324047	1.05E-05
Sialic acid-binding Ig-like lectin 12	Q96PQ1	0.510076002	4.31E-05	0.580156903	1.81E-06	0.530712379	1.82E-05
Solute carrier family 35 member G2	Q8TBE7	-0.347480968	0.007527342	-0.579289025	1.90E-06	-0.586880794	1.29E-06
Cerebral dopamine neurotrophic factor	Q49AH0	0.576100677	2.22E-06	0.579080146	1.92E-06	0.61430489	2.91E-07
DNA polymerase eta	Q9Y253	-0.263670493	0.045512651	-0.5787255	1.95E-06	-0.577079577	2.12E-06
Alpha-1,6-mannosyl-glycoprotein 2-beta-N-acetylglucosaminyltransferase	Q10469	0.476017606	0.000158872	0.57849562	1.97E-06	0.553403974	6.62E-06
SLAM family member 7	Q9NQ25	-0.452430771	0.000362978	-0.577887515	2.03E-06	-0.512547905	3.90E-05
Ephrin-A5	P52803	0.37956497	0.003297144	0.576495928	2.18E-06	0.584069956	1.49E-06
Draxin	Q8NBI3	0.524851942	2.34E-05	0.57647403	2.18E-06	0.575457848	2.30E-06
Protein eva-1 homolog C	P58658	0.560779015	4.69E-06	0.57637287	2.19E-06	0.519659078	2.91E-05
ETS-related transcription factor Elf-5	Q9UKW6	-0.388515333	0.002580012	-0.576167401	2.22E-06	-0.55288497	6.78E-06
Serine/threonine-protein phosphatase 2A 56 kDa regulatory subunit alpha isoform	Q15172	-0.454472739	0.000338712	-0.575766436	2.26E-06	-0.585156576	1.41E-06
Dihydropteridine reductase	P09417	0.380334129	0.003229231	0.5754807	2.29E-06	0.561378361	4.55E-06
Receptor-type tyrosine-protein phosphatase S	Q13332	0.24323909	0.065787647	0.5754807	2.29E-06	0.64179959	5.66E-08
Low-density lipoprotein receptor	P01130	-0.457192099	0.000308688	-0.575347742	2.31E-06	-0.554280991	6.36E-06
Myc target protein 1	Q8N699	-0.438114434	0.0005826	-0.574835008	2.37E-06	-0.52736696	2.10E-05
Peptidyl-prolyl cis-trans isomerase A	P62937	0.206780916	0.119375517	0.574803881	2.37E-06	0.552418721	6.93E-06
Filamin-A	P21333	-0.425419979	0.000871391	-0.574606205	2.40E-06	-0.544876749	9.77E-06
14-3-3 protein beta/alpha	P31946	0.271698002	0.039100021	0.574557765	2.40E-06	0.500077186	6.41E-05
Granulocyte colony-stimulating factor	P09919	0.439473893	0.000557496	0.574397394	2.42E-06	0.602414153	5.64E-07
Leukemia inhibitory factor	P15018	-0.341672436	0.008665723	-0.573547286	2.52E-06	-0.585323584	1.39E-06
Mucin-4	Q99102	-0.286551778	0.029200931	-0.573468324	2.53E-06	-0.582504522	1.61E-06
Ephrin-A3	P52797	0.419407446	0.00104879	0.573388714	2.54E-06	0.628344737	1.29E-07
Normal mucosa of esophagus-specific gene 1 protein	Q9C002	-0.390462278	0.002443773	-0.572397671	2.67E-06	-0.618978964	2.23E-07
Ectonucleoside triphosphate diphosphohydrolase 5	O75356	-0.560035696	4.85E-06	-0.571492303	2.79E-06	-0.554414808	6.32E-06
Proteasome subunit alpha type-1	P25786	0.358710874	0.005691136	0.571428575	2.80E-06	0.620010416	2.10E-07
Hephaestin-like protein 1	Q6MZM0	-0.528314952	2.02E-05	-0.571294516	2.82E-06	-0.554601218	6.26E-06
VIP36-like protein	Q9H0V9	0.406977824	0.001522088	0.571265963	2.82E-06	0.535884954	1.46E-05
Neuroligin-1	Q8N2Q7	0.471587246	0.0001864	0.570373793	2.95E-06	0.562548348	4.31E-06
Delta-like protein 1	O00548	0.477678992	0.000149548	0.570158441	2.98E-06	0.529665548	1.91E-05
IgLON family member 5	A6NGN9	0.405131841	0.001606727	0.570066148	3.00E-06	0.588811483	1.16E-06
Putative pregnancy-specific beta-1-glycoprotein 7	Q13046	-0.358049576	0.005787202	-0.570013081	3.00E-06	-0.563016935	4.21E-06
cGMP-dependent protein kinase 1, beta isozyme	Q13976	-0.530504886	1.84E-05	-0.56994309	3.01E-06	-0.537301254	1.37E-05
Envoplakin	Q92817	-0.273180414	0.038001666	-0.569802324	3.03E-06	-0.512339875	3.93E-05
NADH-cytochrome b5 reductase 3	P00387	-0.482185717	0.000126719	-0.569514524	3.08E-06	-0.546462438	9.10E-06
Translationally-controlled tumor protein	P13693	-0.439221002	0.00056209	-0.569512387	3.08E-06	-0.591644084	1.00E-06
Protein eva-1 homolog C	P58658	-0.420125538	0.001026017	-0.569501278	3.08E-06	-0.526619034	2.17E-05
RNA-binding protein 24	Q9BX46	0.436309655	0.000617509	0.569362829	3.10E-06	0.545832638	9.36E-06
Neurexin-1	Q9ULB1	0.428298934	0.00079644	0.568558688	3.22E-06	0.550817686	7.46E-06
Glucokinase	P35557	-0.492723757	8.52E-05	-0.568404865	3.25E-06	-0.510329969	4.27E-05
Leucine-rich repeat-containing protein 4C	Q9HCJ2	0.420084307	0.001027313	0.568374101	3.25E-06	0.598756375	6.88E-07
Tyrosine-protein kinase transmembrane receptor ROR2	Q01974	0.504568818	5.37E-05	0.568066456	3.30E-06	0.587395183	1.25E-06
Torsin-1A-interacting protein 1	Q5JTV8	0.403132025	0.001703153	0.567912633	3.33E-06	0.551094788	7.36E-06
Transmembrane protein 108	Q6UXF1	-0.280173542	0.033158854	-0.56771226	3.36E-06	-0.594848622	8.48E-07
Cell cycle exit and neuronal differentiation protein 1	Q8N111	-0.314965841	0.016034365	-0.567485236	3.40E-06	-0.556683209	5.68E-06
Vascular endothelial growth factor A	P15692	0.546595708	9.04E-06	0.567451166	3.40E-06	0.526525056	2.18E-05
Neuron-specific protein family member 1	P42857	-0.441758851	0.0005175	-0.566498977	3.56E-06	-0.52759874	2.08E-05
Ubiquitin carboxyl-terminal hydrolase isozyme L1	P09936	-0.492231495	8.69E-05	-0.566312879	3.60E-06	-0.516272273	3.35E-05
Tight junction protein ZO-1	Q07157	0.291208373	0.026567968	0.56601394	3.65E-06	0.56098673	4.64E-06
Protein E7_HPV18	P06788	-0.491500397	8.93E-05	-0.565939054	3.66E-06	-0.551151009	7.34E-06
Glycogen synthase kinase-3 alpha/beta	P49840 P49841	0.316309269	0.015564769	0.565912941	3.67E-06	0.521783529	2.66E-05
Desmocollin-2	Q02487	0.467987578	0.000211903	0.565328415	3.77E-06	0.536562315	1.41E-05
Chymotrypsin-like elastase family member 2A	P08217	-0.479177246	0.000141571	-0.56503346	3.82E-06	-0.542115262	1.11E-05
Transmembrane protein 70, mitochondrial	Q9BUB7	-0.431136343	0.000728315	-0.564982616	3.83E-06	-0.533302711	1.63E-05
Furin	P09958	-0.589277756	1.14E-06	-0.564937166	3.84E-06	-0.486244947	0.00010894
MIP18 family protein FAM96A	Q9H5X1	-0.300275398	0.022011058	-0.564883617	3.85E-06	-0.546629062	9.03E-06
Carcinoembryonic antigen-related cell adhesion molecule 21	Q3KPI0	-0.319157448	0.014607993	-0.564779915	3.87E-06	-0.567772879	3.35E-06
Beta-1,4-galactosyltransferase 1	P15291	0.423284012	0.000931047	0.564713125	3.88E-06	0.582068662	1.65E-06
Transforming growth factor beta receptor type 3	Q03167	0.397901739	0.001980274	0.563974777	4.02E-06	0.541149897	1.15E-05
Guanylate-binding protein 6	Q6ZN66	0.348521681	0.007337788	0.563944013	4.03E-06	0.596293244	7.85E-07
Protein-tyrosine sulfotransferase 2	O60704	0.512083693	3.97E-05	0.563552742	4.11E-06	0.53443069	1.55E-05
Angiopoietin-4	Q9Y264	-0.503984739	5.50E-05	-0.563428818	4.13E-06	-0.571347373	2.81E-06
Calcium/calmodulin-dependent 3',5'-cyclic nucleotide phosphodiesterase 1A	P54750	0.433955882	0.000665879	0.563071102	4.20E-06	0.592342493	9.68E-07
Ubiquitin-conjugating enzyme E2 J2	Q8N2K1	-0.437685577	0.000590729	-0.562710561	4.27E-06	-0.532169606	1.71E-05
Cathepsin F	Q9UBX1	-0.339585771	0.009109755	-0.562592326	4.30E-06	-0.552433131	6.92E-06
Prostate and testis expressed protein 4	P0C8F1	-0.343098037	0.008373293	-0.562046154	4.41E-06	-0.521047762	2.75E-05
Leucine-rich repeat-containing protein 4B	Q9NT99	-0.492230531	8.69E-05	-0.562028861	4.42E-06	-0.576351224	2.20E-06
Heparan-sulfate 6-O-sulfotransferase 1	O60243	0.482078586	0.000127223	0.561421324	4.54E-06	0.538655977	1.29E-05
Coiled-coil domain-containing protein 167	Q9P0B6	-0.210106015	0.113418364	-0.561120089	4.61E-06	-0.573641639	2.51E-06
Alpha-N-acetylgalactosaminide alpha-2,6-sialyltransferase 1	Q9NSC7	0.265688222	0.043824875	0.560664565	4.71E-06	0.525611015	2.27E-05
Matrix extracellular phosphoglycoprotein	Q9NQ76	-0.421701207	0.000977601	-0.560572264	4.73E-06	-0.533678389	1.60E-05
Heparan sulfate glucosamine 3-O-sulfotransferase 3A1	Q9Y663	0.303756581	0.020446666	0.56015998	4.82E-06	0.609440206	3.83E-07
Serine/threonine-protein kinase TBK1	Q9UHD2	-0.52185953	2.66E-05	-0.559944628	4.87E-06	-0.516949634	3.26E-05
UMP-CMP kinase	P30085	-0.313385539	0.016602222	-0.559893552	4.89E-06	-0.538357532	1.31E-05
Amphoterin-induced protein 1	Q86WK6	-0.508777329	4.54E-05	-0.55923755	5.04E-06	-0.541548151	1.13E-05
Deoxycytidine kinase	P27707	-0.499692299	6.51E-05	-0.559213563	5.05E-06	-0.548914726	8.14E-06
Soluble calcium-activated nucleotidase 1	Q8WVQ1	-0.397716607	0.001990781	-0.559073778	5.08E-06	-0.589393918	1.13E-06
Fermitin family homolog 3	Q86UX7	-0.367910166	0.004492703	-0.558984144	5.10E-06	-0.566898336	3.49E-06
T-cell surface glycoprotein CD5	P06127	-0.228353847	0.084690838	-0.558657929	5.18E-06	-0.60609394	4.61E-07
Heparan-sulfate 6-O-sulfotransferase 2	Q96MM7	-0.373626882	0.003865476	-0.558352051	5.25E-06	-0.565435131	3.75E-06
UBX domain-containing protein 4	Q92575	0.304095012	0.020299742	0.558344874	5.26E-06	0.504356876	5.42E-05
Beta-defensin 129	Q9H1M3	-0.393575287	0.002239213	-0.557974247	5.35E-06	-0.531431564	1.77E-05
Bactericidal permeability-increasing protein	P17213	-0.491200547	9.03E-05	-0.557915951	5.36E-06	-0.525140304	2.31E-05
Megakaryocyte-associated tyrosine-protein kinase	P42679	-0.497161585	7.19E-05	-0.557803246	5.39E-06	-0.526103679	2.22E-05
Cadherin-3	P22223	-0.369565893	0.004302413	-0.557544997	5.46E-06	-0.548970338	8.12E-06
Neuropilin and tolloid-like protein 2	Q8NC67	0.408731509	0.001445403	0.557452704	5.48E-06	0.558822862	5.14E-06
Retinoid-binding protein 7	Q96R05	0.483955335	0.000118665	0.557175823	5.55E-06	0.577173189	2.11E-06
Ceramide synthase 5	Q8N5B7	-0.467041004	0.000219119	-0.557153628	5.56E-06	-0.502871338	5.75E-05
Erythroid membrane-associated protein	Q96PL5	0.37515769	0.003711241	0.557117806	5.57E-06	0.598700841	6.90E-07
Rho-related GTP-binding protein RhoG	P84095	-0.494823482	7.86E-05	-0.556784448	5.66E-06	-0.498145132	6.92E-05
High affinity immunoglobulin alpha and immunoglobulin mu Fc receptor	Q8WWV6	0.434523079	0.00065392	0.556165775	5.82E-06	0.47056304	0.000193354
Membrane-associated progesterone receptor component 2	O15173	0.366339985	0.004679974	0.556052984	5.85E-06	0.575359305	2.31E-06
Lactadherin	Q08431	0.415100152	0.001195193	0.555791421	5.92E-06	0.592105921	9.80E-07
Glypican-5	P78333	0.445411898	0.000458934	0.55500008	6.15E-06	0.525086043	2.32E-05
Gremlin-2	Q9H772	0.441181454	0.000527353	0.55487702	6.18E-06	0.564096481	4.00E-06
Transmembrane protein PVRIG	Q6DKI7	-0.496400115	7.40E-05	-0.554718027	6.23E-06	-0.557286902	5.52E-06
Regenerating islet-derived protein 4	Q9BYZ8	-0.397292522	0.002015038	-0.554507841	6.29E-06	-0.537894521	1.33E-05
Acetylcholinesterase collagenic tail peptide	Q9Y215	-0.403630771	0.001678632	-0.554412036	6.32E-06	-0.57841195	1.98E-06
Hepatitis A virus cellular receptor 2	Q8TDQ0	0.414915553	0.001201859	0.554314725	6.35E-06	0.536870207	1.40E-05
Netrin-G1	Q9Y2I2	0.374734646	0.003753311	0.554191667	6.38E-06	0.601465819	5.94E-07
Testis-specific basic protein Y 1	O14598	-0.31711895	0.01528747	-0.552362788	6.95E-06	-0.592647567	9.52E-07
E3 ubiquitin-protein ligase RNF8	O76064	-0.481063295	0.000132085	-0.552038152	7.05E-06	-0.513993877	3.68E-05
Tumor protein p53-inducible protein 11	O14683	0.461711235	0.000264109	0.551730507	7.15E-06	0.567690134	3.36E-06
Cathelicidin antimicrobial peptide	P49913	-0.483060496	0.000122677	-0.551692308	7.16E-06	-0.566591903	3.55E-06
Platelet receptor Gi24	Q9H7M9	0.578715821	1.95E-06	0.551668978	7.17E-06	0.474306677	0.000169029
Galanin peptides	P22466	-0.46670872	0.000221705	-0.551610622	7.19E-06	-0.578671275	1.96E-06
Protein FAM19A2	Q8N3H0	-0.209825825	0.113911379	-0.551510865	7.22E-06	-0.447185379	0.000432729
Cation-independent mannose-6-phosphate receptor	P11717	0.441559248	0.000520887	0.551453627	7.24E-06	0.482496588	0.000125269
Glucosamine 6-phosphate N-acetyltransferase	Q96EK6	0.356151746	0.006070841	0.55003846	7.73E-06	0.578989748	1.92E-06
Zinc finger protein 276	Q8N554	-0.479469549	0.000140061	-0.549603877	7.88E-06	-0.495928003	7.54E-05
Insulin-like growth factor-binding protein-like 1	Q8WX77	0.357690065	0.005840023	0.548930938	8.13E-06	0.562394402	4.34E-06
Protein GPR107	Q5VW38	-0.307908963	0.018704984	-0.548344929	8.35E-06	-0.550216453	7.67E-06
Bromodomain testis-specific protein	Q58F21	-0.372842242	0.003946705	-0.548075444	8.45E-06	-0.527036351	2.13E-05
Interferon lambda-1	Q8IU54	-0.351499392	0.006818254	-0.548056066	8.46E-06	-0.490954013	9.12E-05
Growth/differentiation factor 11	O95390	0.519015971	2.99E-05	0.548013907	8.48E-06	0.566713038	3.53E-06
Keratin, type II cytoskeletal 72	Q14CN4	-0.359838752	0.005530515	-0.547917598	8.52E-06	-0.476464826	0.000156311
Interferon lambda-3	Q8IZI9	0.445259855	0.000461246	0.547890834	8.53E-06	0.527221108	2.12E-05
Complement C1s subcomponent	P09871	0.545334286	9.57E-06	0.547884945	8.53E-06	0.505865544	5.10E-05
Angiopoietin-related protein 3	Q9Y5C1	-0.515369233	3.48E-05	-0.547504769	8.68E-06	-0.54155395	1.13E-05
AT-rich interactive domain-containing protein 3A	Q99856	-0.419375684	0.001049808	-0.547497808	8.68E-06	-0.534064318	1.58E-05
5'(3')-deoxyribonucleotidase, cytosolic type	Q8TCD5	0.310648253	0.017626499	0.547392713	8.72E-06	0.553096082	6.71E-06
Gremlin-1	O60565	-0.544090955	1.01E-05	-0.547180261	8.81E-06	-0.553453419	6.60E-06
Interleukin-17C	Q9P0M4	-0.378230771	0.003417953	-0.547074026	8.85E-06	-0.506050797	5.07E-05
RNA-binding protein 40	Q96LT9	0.38653601	0.0027254	0.546279633	9.17E-06	0.548672369	8.23E-06
C-type lectin domain family 2 member D	Q9UHP7	-0.452033726	0.000367876	-0.546102021	9.25E-06	-0.504172256	5.46E-05
Heat shock protein HSP 90-alpha/beta	P07900 P08238	0.267229712	0.042570397	0.546071255	9.26E-06	0.464868712	0.000236536
RNA-binding protein 39	Q14498	-0.426373289	0.000845896	-0.545881162	9.34E-06	-0.559329992	5.02E-06
Ras-related protein Rab-14	P61106	0.468172177	0.000210522	0.545792959	9.38E-06	0.525355069	2.29E-05
Tyrosine-protein phosphatase non-receptor type 11	Q06124	0.294715795	0.024719108	0.545616764	9.45E-06	0.450590576	0.000386189
Kallikrein-15	Q9H2R5	0.626865223	1.41E-07	0.545423785	9.53E-06	0.485821815	0.00011068
Interleukin-10 receptor subunit alpha	Q13651	-0.407110554	0.001516159	-0.545195829	9.63E-06	-0.506142997	5.05E-05
Amyloid beta A4 precursor protein-binding family B member 3	O95704	0.445405047	0.000459037	0.545023847	9.71E-06	0.561501517	4.53E-06
Beta-defensin 128	Q7Z7B8	-0.367255891	0.004569918	-0.544681179	9.86E-06	-0.517512849	3.18E-05
Mitogen-activated protein kinase 9	P45984	-0.40743647	0.001501688	-0.544594514	9.90E-06	-0.543614356	1.03E-05
Vitamin D3 receptor	P11473	0.33535394	0.01007127	0.544114706	1.01E-05	0.516189785	3.36E-05
Sulfhydryl oxidase 2	Q6ZRP7	0.380826392	0.00318642	0.543762502	1.03E-05	0.502232426	5.89E-05
Probable dimethyladenosine transferase	Q9UNQ2	-0.430019848	0.000754467	-0.543714712	1.03E-05	-0.531001411	1.80E-05
T-cell surface glycoprotein CD3 epsilon chain	P07766	-0.358788963	0.005679885	-0.543503678	1.04E-05	-0.557625604	5.44E-06
Histone H2A type 3	Q7L7L0	-0.452379125	0.000363612	-0.543033829	1.06E-05	-0.503841315	5.53E-05
Anosmin-1	P23352	-0.313302874	0.016632393	-0.542527498	1.09E-05	-0.517251121	3.22E-05
U6 snRNA phosphodiesterase	Q9BQ65	-0.248595917	0.059877571	-0.542458424	1.09E-05	-0.532837615	1.66E-05
Interferon regulatory factor 1	P10914	0.392169839	0.002329597	0.541971115	1.11E-05	0.546269296	9.18E-06
Double-stranded RNA-binding protein Staufen homolog 1	O95793	0.423007114	0.000939044	0.541947397	1.11E-05	0.564703588	3.89E-06
Histatin-1	P15515	0.208811498	0.1157099	0.541855103	1.12E-05	0.548385344	8.34E-06
Endoplasmic reticulum mannosyl-oligosaccharide 1,2-alpha-mannosidase	Q9UKM7	0.394920238	0.002155659	0.541541682	1.13E-05	0.518112739	3.10E-05
Voltage-gated potassium channel subunit beta-2	Q13303	0.34763546	0.007498936	0.541534629	1.14E-05	0.541321752	1.15E-05
Leucine-rich repeat serine/threonine-protein kinase 2	Q5S007	-0.453442049	0.000350769	-0.541478875	1.14E-05	-0.533276079	1.63E-05
Multiple epidermal growth factor-like domains protein 10	Q96KG7	0.381713566	0.003110533	0.541344246	1.14E-05	0.453110957	0.000354725
Phosphatidate phosphatase PPAPDC1A	Q5VZY2	-0.31614819	0.015620446	-0.541244885	1.15E-05	-0.494503623	7.96E-05
Tumor necrosis factor receptor superfamily member 1B	P20333	0.41153125	0.001330137	0.540686052	1.18E-05	0.515902803	3.40E-05
Myocardial zonula adherens protein	P0CAP1	-0.275178114	0.036562017	-0.54067487	1.18E-05	-0.516915978	3.26E-05
GDP-fucose protein O-fucosyltransferase 2	Q9Y2G5	-0.468539433	0.000207797	-0.540611637	1.18E-05	-0.484389132	0.000116763
Ephrin-A2	O43921	0.375965302	0.003632085	0.540378407	1.20E-05	0.541519366	1.14E-05
Calpain I	P07384 P04632	0.364479661	0.00491072	0.540325189	1.20E-05	0.453500195	0.000350079
Integral membrane protein 2A	O43736	-0.292527578	0.025859388	-0.540190453	1.21E-05	-0.470246958	0.000195548
Tumor necrosis factor ligand superfamily member 8	P32971	0.337753444	0.009515824	0.539855411	1.22E-05	0.576280304	2.20E-06
Tyrosine-protein phosphatase non-receptor type 1	P18031	-0.524360419	2.39E-05	-0.53971111	1.23E-05	-0.549734643	7.84E-06
Histone-lysine N-methyltransferase EHMT2	Q96KQ7	-0.339394503	0.009151427	-0.539548981	1.24E-05	-0.555637884	5.97E-06
Synaptotagmin-7	O43581	-0.303613201	0.020509184	-0.539515	1.24E-05	-0.533032616	1.65E-05
Arf-GAP with SH3 domain, ANK repeat and PH domain-containing protein 2	O43150	-0.533120029	1.64E-05	-0.539486237	1.24E-05	-0.449675367	0.000398228
Leukemia inhibitory factor receptor	P42702	0.419592045	0.001042893	0.539455472	1.24E-05	0.536439159	1.42E-05
Calbindin	P05937	-0.391568582	0.002369246	-0.539439069	1.25E-05	-0.583614498	1.52E-06
Vigilin	Q00341	-0.485500674	0.000112018	-0.539203472	1.26E-05	-0.481625926	0.00012937
Synaptotagmin-like protein 4	Q96C24	-0.443227276	0.000493189	-0.539169231	1.26E-05	-0.561218372	4.59E-06
Killer cell immunoglobulin-like receptor 3DL3	Q8N743	-0.373188074	0.003910719	-0.538805979	1.28E-05	-0.539283727	1.25E-05
E3 ubiquitin-protein ligase CCNB1IP1	Q9NPC3	-0.445658033	0.000455213	-0.537833226	1.34E-05	-0.485367443	0.000112577
Uncharacterized protein KIAA1467	A2RU67	0.415992377	0.00116344	0.537671132	1.35E-05	0.554727907	6.23E-06
Dynactin-associated protein	Q8N1N2	-0.515952871	3.39E-05	-0.537518462	1.36E-05	-0.470503297	0.000193767
NADH dehydrogenase [ubiquinone] iron-sulfur protein 4, mitochondrial	O43181	-0.443950472	0.0004816	-0.537340987	1.37E-05	-0.489416277	9.67E-05
Complement C5b-C6 complex	P01031,P13671	-0.444441025	0.000473881	-0.537262686	1.37E-05	-0.575201093	2.33E-06
POU domain, class 2, transcription factor 1	P14859	-0.353801178	0.006438975	-0.537163015	1.38E-05	-0.51079598	4.19E-05
Noggin	Q13253	0.427345175	0.000820599	0.536778961	1.40E-05	0.527879778	2.06E-05
Platelet glycoprotein Ib alpha chain	P07359	-0.374582715	0.003768522	-0.536080731	1.44E-05	-0.514310105	3.63E-05
Tyrosine-protein kinase receptor Tie-1, soluble	P35590	0.513706436	3.72E-05	0.535886791	1.46E-05	0.459681837	0.000283346
Ephrin-A3	P52797	0.391225432	0.002392143	0.535179207	1.50E-05	0.578835802	1.94E-06
Protein kinase C-binding protein NELL1	Q92832	0.383785868	0.002939485	0.535141291	1.51E-05	0.463876294	0.000244905
Peptidyl-prolyl cis-trans isomerase FKBP2	P26885	0.287358095	0.028729983	0.534440859	1.55E-05	0.465223881	0.000233604
Interferon gamma receptor 2	P38484	0.406651903	0.001536735	0.534103497	1.57E-05	0.544676613	9.86E-06
15-hydroxyprostaglandin dehydrogenase [NAD(+)]	P15428	-0.506576424	4.96E-05	-0.53401837	1.58E-05	-0.504549371	5.38E-05
Annexin A10	Q9UJ72	-0.466425666	0.00022393	-0.533741485	1.60E-05	-0.478316622	0.000146104
Adseverin	Q9Y6U3	-0.443941917	0.000481736	-0.53361125	1.61E-05	-0.542167221	1.10E-05
39S ribosomal protein L33, mitochondrial	O75394	-0.499884631	6.46E-05	-0.533387688	1.62E-05	-0.50390279	5.52E-05
Chloride intracellular channel protein 4	Q9Y696	0.313540294	0.016545865	0.532810341	1.67E-05	0.486529965	0.000107782
Polypeptide N-acetylgalactosaminyltransferase 2	Q10471	0.201113797	0.130074183	0.532373438	1.70E-05	0.524178479	2.41E-05
Fibronectin Fragment 4	P02751	0.558040806	5.33E-06	0.531856641	1.74E-05	0.531697631	1.75E-05
Guanine deaminase	Q9Y2T3	0.299787717	0.0222381	0.531702819	1.75E-05	0.516703321	3.29E-05
T-complex protein 1 subunit theta	P50990	-0.458296165	0.000297206	-0.531395174	1.77E-05	-0.522830359	2.55E-05
Putative phospholipase B-like 2	Q8NHP8	-0.452172179	0.000366161	-0.531057718	1.80E-05	-0.495089181	7.78E-05
Splicing factor U2AF 65 kDa subunit	P26368	0.494908171	7.84E-05	0.530902942	1.81E-05	0.506050279	5.07E-05
Carbohydrate sulfotransferase 14	Q8NCH0	-0.306583381	0.019246724	-0.530791834	1.82E-05	-0.55321885	6.68E-06
Beta-defensin 115	Q30KQ5	-0.332728086	0.01071109	-0.530288817	1.86E-05	-0.519395228	2.94E-05
Pescadillo homolog	O00541	-0.413877991	0.001239951	-0.530208158	1.86E-05	-0.506505448	4.98E-05
Leukocyte immunoglobulin-like receptor subfamily A member 5	A6NI73	-0.364560896	0.004900438	-0.530184616	1.87E-05	-0.593013048	9.34E-07
Leucine-rich repeat and calponin homology domain-containing protein 4	O75427	-0.359820276	0.005533114	-0.530049859	1.88E-05	-0.48778883	0.000102801
Transmembrane protein 87B	Q96K49	-0.281850911	0.032077038	-0.529918478	1.89E-05	-0.525847695	2.25E-05
GDNF family receptor alpha-3	O60609	-0.411014543	0.001350768	-0.529526684	1.92E-05	-0.554982756	6.15E-06
Natural killer cell receptor 2B4	Q9BZW8	-0.355739496	0.00613404	-0.529007246	1.96E-05	-0.483302432	0.00012158
V-set and immunoglobulin domain-containing protein 1	Q86XK7	-0.181109025	0.173658673	-0.529000893	1.96E-05	-0.544005938	1.02E-05
Protein S100-A9	P06702	0.496884764	7.26E-05	0.528958421	1.97E-05	0.45402219	0.000343936
Prenylcysteine oxidase-like	Q8NBM8	-0.326462178	0.012381552	-0.52856484	2.00E-05	-0.575048738	2.34E-06
Sia-alpha-2,3-Gal-beta-1,4-GlcNAc-R:alpha 2,8-sialyltransferase	O43173	0.581897348	1.66E-06	0.528476923	2.01E-05	0.498506645	6.82E-05
E3 ubiquitin-protein ligase RBBP6	Q7Z6E9	-0.516530011	3.31E-05	-0.528220039	2.03E-05	-0.508536875	4.59E-05
Twinfilin-1	Q12792	0.23270518	0.078769455	0.528111495	2.04E-05	0.460966676	0.000271024
Aldehyde dehydrogenase, dimeric NADP-preferring	P30838	-0.334600001	0.010251496	-0.528029045	2.05E-05	-0.436845822	0.000606946
PH and SEC7 domain-containing protein 2	Q9BQI7	-0.377292309	0.003505261	-0.52767522	2.08E-05	-0.473934762	0.000171313
Gamma-enolase	P09104	0.288896414	0.027849133	0.527580376	2.09E-05	0.559808115	4.91E-06
Legumain	Q99538	-0.446673339	0.000440152	-0.527557726	2.09E-05	-0.544806789	9.80E-06
Tyrosine-protein kinase BTK	Q06187	-0.415869157	0.00116778	-0.527554695	2.09E-05	-0.568657193	3.21E-06
Peptidoglycan recognition protein 1	O75594	-0.350036155	0.007069388	-0.527529499	2.09E-05	-0.434404542	0.000656403
NAD-dependent protein deacylase sirtuin-5, mitochondrial	Q9NXA8	-0.52662832	2.17E-05	-0.527118909	2.13E-05	-0.452631124	0.000360529
Podocalyxin-like protein 2	Q9NZ53	-0.386588108	0.002721482	-0.527105191	2.13E-05	-0.434907943	0.000645916
Pregnancy-specific beta-1-glycoprotein 5	Q15238	0.435243449	0.000639011	0.527065486	2.13E-05	0.548809439	8.18E-06
Protein TMEPAI	Q969W9	-0.318497895	0.014824945	-0.526428331	2.19E-05	-0.51427183	3.64E-05
Collagen alpha-1(XXIII) chain	Q86Y22	-0.293368211	0.025416207	-0.526387055	2.19E-05	-0.45021722	0.00039106
ATPase family AAA domain-containing protein 2	Q6PL18	-0.314883208	0.016063641	-0.526342523	2.20E-05	-0.510302231	4.27E-05
Bcl-2-related protein A1	Q16548	-0.422675185	0.000948712	-0.526142537	2.22E-05	-0.567052284	3.47E-06
Ig Kappa chain V-I region HK102- like		-0.48570902	0.000111148	-0.526134445	2.22E-05	-0.502201637	5.90E-05
Ladinin-1	O00515	-0.269803657	0.04054163	-0.52603398	2.23E-05	-0.473945279	0.000171248
Peptidase inhibitor 15	O43692	-0.347173936	0.007584074	-0.525936068	2.24E-05	-0.482711021	0.000124277
Osteoclast-associated immunoglobulin-like receptor	Q8IYS5	-0.434310332	0.000658382	-0.525931169	2.24E-05	-0.484887816	0.000114612
Inactive peptidyl-prolyl cis-trans isomerase FKBP6	O75344	-0.491400802	8.97E-05	-0.52548839	2.28E-05	-0.480064246	0.000137035
Prokineticin-1	P58294	-0.424453257	0.00089795	-0.525385945	2.29E-05	-0.459499462	0.000285136
Casein kinase II subunit alpha	P68400	-0.497046064	7.22E-05	-0.525214609	2.31E-05	-0.553425889	6.61E-06
Ribonucleoside-diphosphate reductase subunit M2 B	Q7LG56	0.347537156	0.007517	0.524688513	2.36E-05	0.438560488	0.000574253
Apolipoprotein A-V	Q6Q788	0.442410355	0.000506583	0.524651193	2.36E-05	0.452344105	0.000364042
Protocadherin beta-2	Q9Y5E7	-0.367189304	0.004577842	-0.524271101	2.40E-05	-0.507275733	4.82E-05
E3 ubiquitin-protein ligase ZNRF3	Q9ULT6	-0.338240952	0.009406281	-0.524221214	2.41E-05	-0.456437896	0.000316763
Nucleoside diphosphate kinase A	P15531	-0.579489866	1.88E-06	-0.524197767	2.41E-05	-0.507759526	4.73E-05
Killer cell lectin-like receptor subfamily F member 1	Q9NZS2	-0.35118086	0.00687225	-0.523884983	2.44E-05	-0.482162516	0.000126828
BH3-interacting domain death agonist	P55957	0.443743662	0.000484889	0.523857872	2.44E-05	0.514763605	3.56E-05
Interferon gamma receptor 2	P38484	0.388176117	0.002604428	0.52372016	2.46E-05	0.532591505	1.68E-05
Inducible T-cell costimulator	Q9Y6W8	-0.440287376	0.000542946	-0.523712832	2.46E-05	-0.56745461	3.40E-06
Tyrosine-protein phosphatase non-receptor type 4	P29074	0.360100921	0.005493755	0.523627863	2.47E-05	0.504187651	5.46E-05
Protein sprouty homolog 1	O43609	-0.323656113	0.013199572	-0.523553121	2.47E-05	-0.521693778	2.67E-05
Transforming growth factor beta-2	P61812	-0.406744205	0.001532574	-0.523058703	2.53E-05	-0.500554421	6.30E-05
DnaJ homolog subfamily C member 27	Q9NZQ0	0.428371438	0.00079463	0.52281328	2.55E-05	0.502632819	5.80E-05
Eukaryotic translation initiation factor 4 gamma 2	P78344	0.273453127	0.037802414	0.522782513	2.56E-05	0.471148988	0.000189347
ADP-ribosyl cyclase/cyclic ADP-ribose hydrolase 1	P28907	-0.245672877	0.063046996	-0.522499654	2.59E-05	-0.490092377	9.42E-05
Thrombospondin type-1 domain-containing protein 7A	Q9UPZ6	-0.408337826	0.00146231	-0.522358446	2.60E-05	-0.55820027	5.29E-06
Tumor necrosis factor receptor type 1-associated DEATH domain protein	Q15628	0.390123842	0.002466985	0.522173856	2.62E-05	0.521406684	2.71E-05
Insulin-like growth factor-binding protein 7	Q16270	-0.416361574	0.001150524	-0.521765886	2.67E-05	-0.489793614	9.53E-05
Cyclic AMP-dependent transcription factor ATF-6 alpha	P18850	0.36199736	0.005234172	0.521396712	2.71E-05	0.391637841	0.002364649
Intercellular adhesion molecule 3	P32942	-0.4819937	0.000127623	-0.521373967	2.71E-05	-0.520806287	2.78E-05
Butyrophilin subfamily 3 member A1	O00481	0.324923859	0.012824418	0.520996774	2.75E-05	0.486037339	0.00010979
Multiple inositol polyphosphate phosphatase 1	Q9UNW1	0.327390205	0.012120807	0.520974022	2.76E-05	0.543544415	1.04E-05
DnaJ homolog subfamily B member 9	Q9UBS3	0.427099044	0.00082694	0.520966009	2.76E-05	0.475876923	0.000159686
Protein FAM107A	O95990	0.514207477	3.65E-05	0.520590724	2.80E-05	0.456330125	0.000317932
Tryptase gamma	Q9NRR2	-0.38098828	0.003172451	-0.520459651	2.82E-05	-0.45837071	0.000296445
Polypeptide N-acetylgalactosaminyltransferase 1	Q10472	0.467741447	0.000213758	0.520196897	2.85E-05	0.511900215	4.00E-05
Eukaryotic initiation factor 4A-III	P38919	-0.36356223	0.005028155	-0.520177856	2.85E-05	-0.478096976	0.000147282
Insulin receptor	P06213	0.540165532	1.21E-05	0.519243197	2.96E-05	0.514732816	3.57E-05
X-ray repair cross-complementing protein 6	P12956	-0.431134501	0.000728357	-0.519178993	2.97E-05	-0.552255245	6.98E-06
Peroxiredoxin-5, mitochondrial	P30044	-0.418067972	0.001092487	-0.519160654	2.97E-05	-0.474804241	0.000166015
B melanoma antigen 3	Q86Y29	0.392702219	0.002294984	0.519089375	2.98E-05	0.521167746	2.73E-05
Dermokine	Q6E0U4	0.451619858	0.000373045	0.51905861	2.99E-05	0.554142913	6.40E-06
Renin	P00797	-0.384751477	0.002862675	-0.519036413	2.99E-05	-0.568994138	3.16E-06
Beta-defensin 116	Q30KQ4	-0.640783421	6.03E-08	-0.518422794	3.06E-05	-0.454248858	0.000341299
Group IIE secretory phospholipase A2	Q9NZK7	-0.261326568	0.047539808	-0.518189113	3.09E-05	-0.497813165	7.01E-05
GRAM domain-containing protein 1C	Q8IYS0	0.414609008	0.001213002	0.518113992	3.10E-05	0.500916227	6.21E-05
Cathepsin L2	O60911	-0.377442089	0.003491196	-0.517889559	3.13E-05	-0.427907446	0.000806278
Myeloperoxidase	P05164	-0.280127993	0.033188649	-0.517674208	3.16E-05	-0.51996697	2.87E-05
Homogentisate 1,2-dioxygenase	Q93099	-0.395975324	0.002092071	-0.517653031	3.16E-05	-0.542855564	1.07E-05
Carbonic anhydrase-related protein 10	Q9NS85	0.396824915	0.00204209	0.517612679	3.17E-05	0.492472269	8.61E-05
Stathmin-4	Q9H169	-0.450601523	0.000386047	-0.517367629	3.20E-05	-0.465113946	0.000234508
Uncharacterized protein C2orf66	Q6UXQ4	-0.312681734	0.0168606	-0.517345353	3.20E-05	-0.483487713	0.000120746
Neuroepithelial cell-transforming gene 1 protein	Q7Z628	-0.388951283	0.002548932	-0.517221224	3.22E-05	-0.520637565	2.80E-05
C-type lectin domain family 1 member B	Q9P126	-0.270388776	0.040091745	-0.517037675	3.25E-05	-0.545149602	9.65E-06
Nuclear pore complex-interacting protein family member B3	Q92617	0.427839574	0.000807995	0.516698716	3.29E-05	0.553877618	6.48E-06
CMRF35-like molecule 8	Q9UGN4	0.330431043	0.011299325	0.516505157	3.32E-05	0.532067101	1.72E-05
Macrophage-stimulating protein receptor	Q04912	-0.54893696	8.13E-06	-0.516475403	3.32E-05	-0.528066212	2.04E-05
Transgelin	Q01995	0.322216416	0.01363702	0.516074454	3.38E-05	0.47455299	0.000167531
Transmembrane protein 8B	A6NDV4	-0.465194992	0.000233841	-0.515774742	3.42E-05	-0.51178493	4.02E-05
Interferon regulatory factor 6	O14896	0.457680837	0.000303557	0.515336106	3.48E-05	0.459066054	0.000289431
LysM and putative peptidoglycan-binding domain-containing protein 4	Q5XG99	-0.329194363	0.011627422	-0.514908612	3.54E-05	-0.520186753	2.85E-05
CD209 antigen	Q9NNX6	0.38303208	0.003000712	0.514790263	3.56E-05	0.475945822	0.000159287
Bcl-2-like protein 1	Q07817	0.243703556	0.065257371	0.514776696	3.56E-05	0.434648858	0.000651294
Membrane-associated progesterone receptor component 1	O00264	0.425129995	0.000879283	0.514566994	3.59E-05	0.516826477	3.27E-05
Transmembrane protein C1orf162	Q8NEQ5	0.317323819	0.015217981	0.514452291	3.61E-05	0.511923837	4.00E-05
Glypican-3	P51654	-0.359910781	0.005520394	-0.514374936	3.62E-05	-0.491171285	9.04E-05
Zinc finger protein 774	Q6NX45	-0.364937006	0.004853084	-0.513836973	3.70E-05	-0.520899285	2.76E-05
Protein amnionless	Q9BXJ7	-0.364875677	0.004860778	-0.513800851	3.71E-05	-0.501262752	6.12E-05
Stabilin-2	Q8WWQ8	-0.48325359	0.000121801	-0.513376306	3.77E-05	-0.52548862	2.28E-05
Nuclear RNA export factor 1	Q9UBU9	-0.398627651	0.00193955	-0.513214978	3.80E-05	-0.569607573	3.06E-06
Group IIE secretory phospholipase A2	Q9NZK7	0.245700401	0.063016536	0.513151827	3.81E-05	0.547400092	8.72E-06
EH domain-containing protein 4	Q9H223	0.275501888	0.036333001	0.5129136	3.84E-05	0.440876454	0.000532626
Leucine-rich repeat transmembrane neuronal protein 1	Q86UE6	-0.301237075	0.02156909	-0.512816175	3.86E-05	-0.541035489	1.16E-05
Small nuclear ribonucleoprotein F	P62306	0.493685108	8.22E-05	0.51254442	3.90E-05	0.465354195	0.000232537
Protein FAM171B	Q6P995	0.424976163	0.000883495	0.512505772	3.91E-05	0.50352557	5.60E-05
Beta-soluble NSF attachment protein	Q9H115	0.42910546	0.000776513	0.511898356	4.00E-05	0.429822983	0.000759165
Protein FAM171B	Q6P995	0.410885156	0.001355979	0.511705895	4.04E-05	0.49672117	7.31E-05
Stromal cell-derived factor 2-like protein 1	Q9HCN8	0.454380439	0.000339776	0.511406116	4.09E-05	0.395215459	0.002137695
Oxidized low-density lipoprotein receptor 1	P78380	0.383564601	0.002957341	0.51139825	4.09E-05	0.556359731	5.77E-06
Epidermal growth factor receptor variant III	P00533	-0.346692309	0.007673819	-0.511306997	4.10E-05	-0.534656546	1.54E-05
Interleukin-19	Q9UHD0	-0.242596269	0.066527241	-0.511206831	4.12E-05	-0.555832878	5.91E-06
Orexigenic neuropeptide QRFP	P83859	0.628934499	1.24E-07	0.511091285	4.14E-05	0.48535905	0.000112612
CMP-N-acetylneuraminate-poly-alpha-2,8-sialyltransferase	Q92187	-0.500330759	6.35E-05	-0.50997585	4.33E-05	-0.472280992	0.000181819
Pregnancy-specific beta-1-glycoprotein 3	Q16557	0.400972281	0.001813076	0.509845246	4.35E-05	0.496905687	7.26E-05
Leucine-rich repeat transmembrane neuronal protein 4	Q86VH4	0.405039542	0.001611068	0.509583145	4.40E-05	0.532005523	1.72E-05
UDP-glucuronosyltransferase 2A1	Q9Y4X1	-0.42861319	0.000788621	-0.509560218	4.40E-05	-0.443216464	0.000493364
Ribosyldihydronicotinamide dehydrogenase [quinone]	P16083	0.383724334	0.002944441	0.509529453	4.41E-05	0.462767868	0.000254572
Glucose-6-phosphate isomerase	P06744	0.302407511	0.021041342	0.509144891	4.48E-05	0.443662914	0.000486178
L-lactate dehydrogenase A chain	P00338	0.382980039	0.00300498	0.509060148	4.49E-05	0.497614055	7.06E-05
Protein G6b	O95866	0.394702034	0.002169023	0.509029384	4.50E-05	0.499461403	6.57E-05
Tyrosyl-DNA phosphodiesterase 1	Q9NUW8	-0.379815386	0.003274896	-0.508968679	4.51E-05	-0.512917408	3.84E-05
Interleukin-27	Q8NEV9 Q14213	-0.361916194	0.005245057	-0.508583561	4.58E-05	-0.552774406	6.82E-06
Charged multivesicular body protein 3	Q9Y3E7	0.317047663	0.015311713	0.508506387	4.59E-05	0.460697878	0.000273561
Cathepsin E	P14091	0.229377559	0.083267181	0.508045412	4.68E-05	0.522631595	2.57E-05
Pro-opiomelanocortin	P01189	0.416884602	0.001132448	0.507829569	4.72E-05	0.505865544	5.10E-05
UPF0577 protein KIAA1324-like	A8MWY0	0.397833916	0.001984117	0.507599299	4.76E-05	0.481294633	0.000130962
Ligand-dependent nuclear receptor corepressor-like protein	Q8N3X6	-0.312602896	0.016889756	-0.507577274	4.77E-05	-0.481238097	0.000131236
Neuropilin-2	O60462	0.407777751	0.001486668	0.507521924	4.78E-05	0.431201884	0.000726805
Mitogen-activated protein kinase kinase kinase kinase 3	Q8IVH8	-0.345019713	0.007992714	-0.507402307	4.80E-05	-0.468457418	0.000208403
Cell cycle progression protein 1	Q9ULG6	-0.369171607	0.004347071	-0.50728361	4.82E-05	-0.431593386	0.000717848
Sialic acid-binding Ig-like lectin 11	Q96RL6	0.459988317	0.000280362	0.506783576	4.92E-05	0.504787924	5.33E-05
HRAS-like suppressor 2	Q9NWW9	-0.332287198	0.010821895	-0.506422583	4.99E-05	-0.492109856	8.73E-05
PHD finger protein 3	Q92576	-0.484306727	0.000117122	-0.5064	5.00E-05	-0.535644058	1.47E-05
Oligoribonuclease, mitochondrial	Q9Y3B8	0.281039924	0.03259635	0.506391426	5.00E-05	0.424342432	0.000901041
Focal adhesion kinase 1	Q05397	-0.213082215	0.108281953	-0.505392893	5.20E-05	-0.529234344	1.94E-05
NmrA-like family domain-containing protein 1	Q9HBL8	0.188570113	0.156308012	0.505268504	5.23E-05	0.480733607	0.0001337
Melanoma-derived growth regulatory protein	Q16674	-0.319847404	0.014383959	-0.505153057	5.25E-05	-0.484005256	0.000118444
Neuropeptide S	P0C0P6	0.441326693	0.000524859	0.504860942	5.31E-05	0.463329207	0.000249633
Ectonucleoside triphosphate diphosphohydrolase 1	P49961	0.277482083	0.034958086	0.504753119	5.34E-05	0.512238896	3.95E-05
Proteasome subunit beta type-5	P28074	0.438759507	0.000570563	0.504568532	5.37E-05	0.435573941	0.000632275
C-1-tetrahydrofolate synthase, cytoplasmic	P11586	-0.573641629	2.51E-06	-0.504307164	5.43E-05	-0.461281667	0.000268079
Inactive pancreatic lipase-related protein 1	P54315	-0.323784175	0.013161252	-0.504207628	5.45E-05	-0.499053257	6.68E-05
Kallikrein-14	Q9P0G3	-0.413451485	0.001255922	-0.504184103	5.46E-05	-0.509560521	4.40E-05
SPRY domain-containing SOCS box protein 1	Q96BD6	-0.417160265	0.001123023	-0.503530606	5.60E-05	-0.438761674	0.000570523
Malectin	Q14165	0.258314622	0.050252514	0.5031226	5.69E-05	0.453955057	0.00034472
Gelsolin	P06396	0.560502117	4.75E-06	0.50284572	5.75E-05	0.439022325	0.000565724
Tumor necrosis factor receptor superfamily member 1B	P20333	0.380487961	0.003215798	0.502722662	5.78E-05	0.45312375	0.000354571
Cytochrome c oxidase assembly factor 3 homolog, mitochondrial	Q9Y2R0	-0.359076925	0.005638564	-0.502707526	5.78E-05	-0.441095115	0.000528841
Succinate dehydrogenase assembly factor 2, mitochondrial	Q9NX18	0.342583767	0.008477779	0.502661133	5.80E-05	0.544444335	9.96E-06
Multiple coagulation factor deficiency protein 2	Q8NI22	-0.401396862	0.001790979	-0.502315137	5.88E-05	-0.523624249	2.47E-05
Protein argonaute-1	Q9UL18	0.337749466	0.009516723	0.502192549	5.90E-05	0.512665455	3.88E-05
S-methyl-5'-thioadenosine phosphorylase	Q13126	-0.506930243	4.89E-05	-0.502192007	5.90E-05	-0.475899637	0.000159554
Contactin-associated protein-like 2	Q9UHC6	0.342614534	0.008471496	0.501984314	5.95E-05	0.54675352	8.98E-06
DnaJ homolog subfamily C member 18	Q9H819	0.553182983	6.69E-06	0.501784452	6.00E-05	0.459694724	0.00028322
Beta-1,4-galactosyltransferase 3	O60512	0.485031696	0.000113998	0.501384447	6.09E-05	0.489008139	9.82E-05
Plexin-C1	O60486	0.353936566	0.006417253	0.500630676	6.28E-05	0.515163864	3.51E-05
Prolyl endopeptidase FAP	Q12884	-0.281821679	0.032095636	-0.500592317	6.29E-05	-0.51363434	3.73E-05
Platelet-derived growth factor subunit A	P04085	0.432852359	0.000689714	0.500538383	6.30E-05	0.465562562	0.00023084
Endothelin-converting enzyme 1	P42892	-0.353751967	0.006446887	-0.500476854	6.31E-05	-0.473383003	0.000174755
Regulator of microtubule dynamics protein 1	Q96DB5	0.455241911	0.000329961	0.500146137	6.40E-05	0.469202897	0.000202957
Phosphoribosyl pyrophosphate synthase-associated protein 1	Q14558	-0.380348653	0.003227961	-0.499730758	6.50E-05	-0.512726287	3.87E-05
Bifunctional heparan sulfate N-deacetylase/N-sulfotransferase 1	P52848	0.398640132	0.001938856	0.499246274	6.63E-05	0.492995684	8.44E-05
Gro-beta/gamma	P19876 P19875	-0.422034864	0.000967617	-0.498992323	6.69E-05	-0.510723956	4.20E-05
Matrix metalloproteinase-14	P50281	0.517514581	3.18E-05	0.498438631	6.84E-05	0.458148125	0.000298723
Tyrosine-protein kinase Lck	P06239	-0.385249688	0.002823745	-0.498200167	6.90E-05	-0.548850159	8.16E-06
Protein tyrosine phosphatase type IVA 2	Q12974	0.373023203	0.003927839	0.498061779	6.94E-05	0.474783119	0.000166142
Peptidyl-prolyl cis-trans isomerase FKBP1B	P68106	0.421903608	0.000971533	0.497900228	6.98E-05	0.468385986	0.000208931
Interferon alpha/beta receptor 1	P17181	0.441620781	0.000519841	0.497892636	6.98E-05	0.515594912	3.44E-05
Follistatin-related protein 4	Q6MZW2	0.433683052	0.000671701	0.497892636	6.98E-05	0.496567224	7.35E-05
Prostaglandin-H2 D-isomerase	P41222	0.283789194	0.030863758	0.497831107	7.00E-05	0.591644084	1.00E-06
Coxsackievirus and adenovirus receptor	P78310	-0.231372913	0.080546538	-0.497368834	7.13E-05	-0.397502308	0.002003006
Synaptogyrin-3	O43761	-0.452406961	0.00036327	-0.497238589	7.16E-05	-0.486366808	0.000108443
NADH dehydrogenase [ubiquinone] 1 beta subcomplex subunit 4	O95168	0.359047341	0.005642797	0.496930817	7.25E-05	0.5291846	1.95E-05
Sarcoplasmic/endoplasmic reticulum calcium ATPase 3	Q93084	-0.310191528	0.017802543	-0.496915815	7.25E-05	-0.510799663	4.19E-05
Leucine-rich repeat transmembrane protein FLRT1	Q9NZU1	-0.544162219	1.01E-05	-0.496715536	7.31E-05	-0.475558656	0.00016154
ATP synthase-coupling factor 6, mitochondrial	P18859	0.336492022	0.009804416	0.49669282	7.32E-05	0.379937968	0.003264054
Carbonic anhydrase 7	P43166	-0.401055371	0.001808733	-0.496254135	7.44E-05	-0.499884711	6.46E-05
HEPACAM family member 2	A8MVW5	-0.309201117	0.01818945	-0.495792762	7.58E-05	-0.410545921	0.001369727
Beta-defensin 125	Q8N687	-0.24766916	0.060868215	-0.495461678	7.67E-05	-0.514395854	3.62E-05
Arylamine N-acetyltransferase 1	P18440	-0.47266407	0.000179335	-0.495308418	7.72E-05	-0.485421556	0.00011235
Interleukin-11	P20809	-0.193197029	0.146211376	-0.495115761	7.78E-05	-0.578757155	1.95E-06
Ras-related protein Rab-31	Q13636	0.313447995	0.016579458	0.495093066	7.78E-05	0.446411718	0.000443989
ES1 protein homolog, mitochondrial	P30042	0.250065399	0.058333493	0.494637726	7.92E-05	0.571367089	2.81E-06
Fatty acid-binding protein, heart	P05413	0.314575806	0.016172951	0.49428541	8.03E-05	0.427529157	0.000815888
Sialic acid-binding Ig-like lectin 6	O43699	-0.31474643	0.0161122	-0.494276573	8.03E-05	-0.485649296	0.000111397
Tyrosine-protein kinase Yes	P07947	-0.394738057	0.002166812	-0.494238373	8.04E-05	-0.513926887	3.69E-05
Kell blood group glycoprotein	P23276	-0.424687673	0.000891444	-0.493861539	8.16E-05	-0.479922542	0.00013775
FAS-associated factor 2	Q96CS3	-0.395377469	0.002127894	-0.493275897	8.35E-05	-0.506821988	4.91E-05
CMRF35-like molecule 6	Q08708	0.331877063	0.010925859	0.49300108	8.43E-05	0.512238896	3.95E-05
Probable G-protein coupled receptor 101	Q96P66	-0.342262363	0.008543654	-0.49289209	8.47E-05	-0.500708417	6.26E-05
Pantothenate kinase 3	Q9H999	-0.513521838	3.75E-05	-0.492878022	8.47E-05	-0.426614302	0.000839558
Dyslexia-associated protein KIAA0319-like protein	Q8IZA0	0.428852729	0.000782708	0.4927242	8.52E-05	0.540257012	1.20E-05
OCIA domain-containing protein 1	Q9NX40	0.278569232	0.034221804	0.492538921	8.59E-05	0.478876874	0.000143138
Aspartate--tRNA ligase, cytoplasmic	P14868	-0.439256654	0.00056144	-0.492423894	8.62E-05	-0.449757698	0.000397132
M-phase inducer phosphatase 2	P30305	-0.55628885	5.79E-06	-0.492170197	8.71E-05	-0.474582984	0.000167349
Uncharacterized protein C1orf226	A1L170	0.422663921	0.000949042	0.491646926	8.88E-05	0.455645703	0.00032545
Ribonuclease H1	O60930	-0.383887496	0.002931316	-0.491591921	8.90E-05	-0.472830981	0.000178262
Alpha-enolase	P06733	0.221456485	0.094788304	0.491524385	8.92E-05	0.483574208	0.000120359
Galectin-2	P05162	-0.308271024	0.018559293	-0.491292576	9.00E-05	-0.479876982	0.000137981
Lactase-like protein	Q6UWM7	-0.410731324	0.001362198	-0.490939859	9.12E-05	-0.424859321	0.000886707
Reticulon-4 receptor	Q9BZR6	0.355505652	0.006170144	0.49087833	9.15E-05	0.50851341	4.59E-05
Mitochondrial import inner membrane translocase subunit TIM14	Q96DA6	-0.331579434	0.011001843	-0.490615673	9.24E-05	-0.484819247	0.000114905
Platelet glycoprotein VI	Q9HCN6	-0.344989388	0.007998601	-0.49041627	9.31E-05	-0.484112013	0.000117975
Uronyl 2-sulfotransferase	Q9Y2C2	0.450758399	0.000384018	0.490355334	9.33E-05	0.449829312	0.00039618
Tumor necrosis factor receptor superfamily member 12A	Q9NP84	-0.386006515	0.002765508	-0.490265823	9.36E-05	-0.461732809	0.000263911
Pappalysin-1	Q13219	-0.246127104	0.062545814	-0.490254897	9.37E-05	-0.502548111	5.82E-05
Alpha-crystallin A chain	P02489	-0.230697031	0.081460116	-0.489629816	9.59E-05	-0.437867736	0.000587264
Angiostatin	P00747	-0.18432145	0.166024119	-0.489555457	9.62E-05	-0.584778106	1.43E-06
Fibroblast growth factor receptor 4	P22455	-0.502769233	5.77E-05	-0.489477571	9.65E-05	-0.466267559	0.000225181
Muscle, skeletal receptor tyrosine-protein kinase	O15146	-0.317514042	0.015153702	-0.489378397	9.68E-05	-0.529735274	1.90E-05
Neurotensin/neuromedin N	P30990	0.331415567	0.011043873	0.489247812	9.73E-05	0.451861395	0.00037002
Arf-GAP domain and FG repeat-containing protein 1	P52594	0.255207216	0.053182144	0.489186283	9.75E-05	0.406632151	0.001537626
Regulator of G-protein signaling 8	P57771	-0.410528588	0.001370433	-0.489124418	9.77E-05	-0.449627619	0.000398866
Dual adapter for phosphotyrosine and 3-phosphotyrosine and 3-phosphoinositide	Q9UN19	-0.281476924	0.032315655	-0.489062212	9.80E-05	-0.531331013	1.78E-05
F-box/LRR-repeat protein 4	Q9UKA2	-0.4283297	0.000795671	-0.488878638	9.87E-05	-0.469072524	0.0002039
Glucosamine-6-phosphate isomerase 1	P46926	0.34486048	0.008023666	0.487924938	0.000102276	0.399673806	0.001882176
Centromere protein V	Q7Z7K6	-0.374161289	0.003811001	-0.487766238	0.000102889	-0.500616098	6.28E-05
Transcriptional regulator Kaiso	Q86T24	-0.29233657	0.025960988	-0.487546345	0.000103744	-0.397342653	0.002012157
APOBEC1 complementation factor	Q9NQ94	0.469193734	0.000203023	0.487485964	0.00010398	0.489708448	9.56E-05
Cytochrome c oxidase subunit 7A-related protein, mitochondrial	O14548	-0.378924704	0.003354638	-0.487286379	0.000104763	-0.532629498	1.68E-05
Sodium- and chloride-dependent glycine transporter 1	P48067	-0.399830771	0.0018737	-0.487246939	0.000104919	-0.499769233	6.49E-05
Ribonucleoside-diphosphate reductase subunit M2 B	Q7LG56	0.31058672	0.017650129	0.487002003	0.000105889	0.435419995	0.000635405
Fibroblast growth factor 4	P08620	-0.406855282	0.00152758	-0.486762557	0.000106845	-0.4883225	0.000100754
Filamin-A	P21333	-0.472953848	0.000177476	-0.486723894	0.000107	-0.461941285	0.000262005
Tumor necrosis factor receptor superfamily member 4	P43489	0.404270382	0.001647649	0.486632829	0.000107367	0.486991802	0.000105929
RISC-loading complex subunit TARBP2	Q15633	-0.405002926	0.001612792	-0.486493555	0.000107929	-0.511023376	4.15E-05
Immunoglobulin lambda-like polypeptide 1	P15814	-0.378876925	0.003358964	-0.486339302	0.000108555	-0.477922323	0.000148225
Isochorismatase domain-containing protein 1	Q96CN7	-0.395452592	0.002123363	-0.486309379	0.000108677	-0.444023824	0.000480439
Tyrosine-protein kinase Fgr	P09769	-0.311300869	0.017377525	-0.486222865	0.00010903	-0.473848042	0.00017185
Small conductance calcium-activated potassium channel protein 1	Q92952	-0.395049386	0.002147784	-0.486093592	0.000109559	-0.384672373	0.002868899
Endostatin	P39060	0.535765938	1.46E-05	0.485802188	0.000110761	0.440869673	0.000532744
Alpha-(1,3)-fucosyltransferase 10	Q6P4F1	0.511645088	4.05E-05	0.485740659	0.000111017	0.401859835	0.001767158
Kallikrein-9	Q9UKQ9	-0.257776686	0.050750037	-0.485432115	0.000112305	-0.460479895	0.000275634
Interferon lambda-2	Q8IZJ0	-0.374194048	0.003807683	-0.485343683	0.000112677	-0.455210517	0.000330314
Fibroblast growth factor 16	O43320	-0.382196376	0.003069912	-0.484938925	0.000114393	-0.444511305	0.000472784
Receptor-type tyrosine-protein phosphatase H	Q9HD43	0.191860912	0.149075755	0.484915153	0.000114495	0.541472432	1.14E-05
Myelin protein P0	P25189	0.445097383	0.000463728	0.484663902	0.000115573	0.516918845	3.26E-05
WW domain-binding protein 1	Q96G27	-0.253188903	0.055158272	-0.484483425	0.000116354	-0.405755914	0.001577653
Nucleosome assembly protein 1-like 1	P55209	-0.35912189	0.005632136	-0.484224777	0.00011748	-0.503718153	5.56E-05
Chymotrypsinogen B	P17538	-0.290149384	0.027148519	-0.484116607	0.000117954	-0.479993398	0.000137392
BAG family molecular chaperone regulator 3	O95817	0.235907693	0.07462456	0.483970217	0.000118599	0.474889313	0.000165505
Glycoprotein endo-alpha-1,2-mannosidase	Q5SRI9	0.33446144	0.010284921	0.483956318	0.00011866	0.457988434	0.000300367
RNA-binding protein Nova-1	P51513	0.391385284	0.002381453	0.483656112	0.000119993	0.438690391	0.000571842
Cyclic AMP-responsive element-binding protein 3-like protein 4	Q8TEY5	0.384087629	0.002915287	0.483371793	0.000121267	0.475168773	0.000163839
Thiamin pyrophosphokinase 1	Q9H3S4	0.509538464	4.41E-05	0.483231801	0.000121899	0.490731787	9.20E-05
Hematopoietic prostaglandin D synthase	O60760	-0.41820252	0.001088025	-0.482786205	0.000123932	-0.460541477	0.000275047
cGMP-inhibited 3',5'-cyclic phosphodiesterase A	Q14432	0.382719469	0.003026434	0.482139011	0.000126938	0.48532733	0.000112746
Carbonic anhydrase 2	P00918	-0.344591476	0.008076194	-0.481536761	0.000129797	-0.437544371	0.000593429
Protein flightless-1 homolog	Q13045	0.35786041	0.005814943	0.481471228	0.000130111	0.426079758	0.000853674
Seizure 6-like protein 2	Q6UXD5	-0.316256675	0.01558293	-0.481132221	0.000131749	-0.546041179	9.27E-06
Adiponectin	Q15848	-0.331748744	0.010958563	-0.480963003	0.000132574	-0.465906284	0.000228065
Heme oxygenase 2	P30519	-0.346350922	0.007737991	-0.480867175	0.000133043	-0.508369247	4.62E-05
Paired immunoglobulin-like type 2 receptor alpha	Q9UKJ1	-0.319980313	0.014341143	-0.480817748	0.000133286	-0.526910734	2.15E-05
Thyroglobulin	P01266	-0.370874177	0.004157119	-0.480266505	0.000136019	-0.504873905	5.31E-05
Neurexin-3-beta	Q9HDB5	0.45143526	0.000375372	0.480110756	0.000136801	0.448197488	0.000418391
Tumor necrosis factor ligand superfamily member 9	P41273	-0.402039971	0.001757966	-0.480009231	0.000137312	-0.52091531	2.76E-05
Alpha-1,3-mannosyl-glycoprotein 4-beta-N-acetylglucosaminyltransferase B	Q9UQ53	0.413807963	0.001242561	0.479895404	0.000137888	0.461837076	0.000262956
GRB2-related adapter protein 2	O75791	-0.281962522	0.032006111	-0.479754469	0.000138604	-0.436628315	0.000611211
ADM2	Q7Z4H4	-0.086129702	0.520313993	-0.479561225	0.000139591	-0.438696292	0.000571733
PH and SEC7 domain-containing protein 1	A5PKW4	-0.293995479	0.025089693	-0.479532344	0.000139739	-0.532831623	1.66E-05
Hemoglobin subunit theta-1	P09105	0.365012467	0.004843631	0.47952623	0.00013977	0.495612761	7.63E-05
F-box/LRR-repeat protein 4	Q9UKA2	-0.055099814	0.681215352	-0.479385049	0.000140496	-0.497420143	7.11E-05
Probable E3 ubiquitin-protein ligase MID2	Q9UJV3	-0.4445795	0.000471722	-0.479307057	0.000140899	-0.43211295	0.000706114
Homeobox protein NANOG	Q9H9S0	-0.250511578	0.057871087	-0.478668903	0.000144233	-0.476326987	0.000157097
Eukaryotic translation initiation factor 4B	P23588	0.201858434	0.128628496	0.478486271	0.0001452	0.431265839	0.000725335
Antigen-presenting glycoprotein CD1d	P15813	-0.465925004	0.000227915	-0.478436144	0.000145467	-0.478788544	0.000143602
Syntaxin-18	Q9P2W9	-0.373778867	0.003849913	-0.478409354	0.000145609	-0.449386641	0.000402097
Unique cartilage matrix-associated protein	Q8WVF2	0.505368744	5.21E-05	0.478357179	0.000145888	0.425505893	0.000869065
Protein O-linked-mannose beta-1,4-N-acetylglucosaminyltransferase 2	Q8NAT1	0.380709182	0.003196568	0.478272242	0.000146341	0.393229529	0.002261153
TPA-induced transmembrane protein	Q5BVD1	-0.299930756	0.022171303	-0.478127077	0.00014712	-0.42404184	0.000909473
Protein G6b	O95866	-0.332307793	0.010816697	-0.478111063	0.000147206	-0.436743928	0.00060894
	P01859	-0.454367828	0.000339922	-0.478046829	0.000147552	-0.42568143	0.000864331
Protocadherin alpha-4	Q9UN74	-0.409592968	0.001409018	-0.47801877	0.000147704	-0.496444068	7.39E-05
Serine/threonine-protein kinase MRCK alpha	Q5VT25	-0.471625266	0.000186146	-0.47801074	0.000147747	-0.445648844	0.000455351
Tropomyosin alpha-3 chain	P06753	0.359700946	0.005549924	0.477756586	0.000149125	0.515610773	3.44E-05
E3 ubiquitin-protein ligase DTX1	Q86Y01	-0.368353848	0.004440998	-0.477755215	0.000149132	-0.497536814	7.08E-05
Integral membrane protein 2C	Q9NQX7	-0.299779942	0.022241736	-0.477694869	0.000149461	-0.448631732	0.000412372
Proliferation-associated protein 2G4	Q9UQ80	-0.411411785	0.001334882	-0.477671637	0.000149588	-0.501147141	6.15E-05
Inhibin beta A chain:Inhibin beta B chain heterodimer	P08476 P09529	0.561209744	4.59E-06	0.477465009	0.00015072	0.390437064	0.002445496
Protein unc-45 homolog A	Q9H3U1	-0.324866146	0.012841295	-0.477046154	0.000153039	-0.454748549	0.00033555
Salivary acidic proline-rich phosphoprotein 1/2	P02810	-0.298733867	0.022735497	-0.476994078	0.000153329	-0.41984219	0.001034949
Bone morphogenetic protein 6	P22004	0.393132948	0.002267316	0.476726661	0.00015483	0.508759723	4.55E-05
Glypican-2	Q8N158	0.330066923	0.011395087	0.476549404	0.000155831	0.500115667	6.40E-05
Thymidylate synthase	P04818	-0.244726517	0.06410156	-0.476284251	0.000157341	-0.438850264	0.000568888
ATPase family AAA domain-containing protein 1	Q8NBU5	0.215107693	0.104890053	0.476262999	0.000157462	0.435537162	0.000633021
Protein SERAC1	Q96JX3	-0.457293625	0.000307616	-0.475909917	0.000159495	-0.474012554	0.000170833
Zinc fingers and homeoboxes protein 1	Q9UKY1	-0.367645249	0.004523828	-0.47573697	0.000160499	-0.522049897	2.63E-05
Arginase-1	P05089	-0.363732868	0.005006127	-0.475717253	0.000160614	-0.432943976	0.000687707
Teneurin-3	Q9P273	-0.307260335	0.018968422	-0.474931155	0.000165255	-0.436019165	0.000623301
Carbonic anhydrase 13	Q8N1Q1	-0.361758102	0.005266316	-0.474833093	0.000165842	-0.496074329	7.49E-05
Torsin-1A-interacting protein 2	Q8NFQ8	-0.425653024	0.000865095	-0.474696204	0.000166665	-0.424920899	0.000885013
Interferon-induced protein with tetratricopeptide repeats 2	P09913	0.306858043	0.019133392	0.474618511	0.000167134	0.493380331	8.31E-05
Ras-related protein Rab-22A	Q9UL26	0.383597684	0.002954665	0.473979727	0.000171036	0.441582804	0.000520486
Fibroblast growth factor 12	P61328	0.404535179	0.001634972	0.473718216	0.000172657	0.444985161	0.00046545
Serine/threonine-protein kinase PAK 6	Q9NQU5	0.205027232	0.122611943	0.473619447	0.000173273	0.506050279	5.07E-05
C-type lectin domain family 2 member B	Q92478	-0.351180037	0.00687239	-0.473354666	0.000174934	-0.451732246	0.000371635
Lamina-associated polypeptide 2, isoforms beta/gamma	P42167	0.305848696	0.01955268	0.473065686	0.000176763	0.399858541	0.001872204
CD40 ligand	P29965	-0.387969232	0.002619419	-0.473047813	0.000176877	-0.433920584	0.000666629
Translational activator of cytochrome c oxidase 1	Q9BSH4	-0.442782856	0.000500435	-0.473000831	0.000177176	-0.454519006	0.00033818
Heparin-binding EGF-like growth factor	Q99075	-0.283226414	0.031212019	-0.472779018	0.000178595	-0.461811013	0.000263195
Vesicle-associated membrane protein 8	Q9BV40	-0.322287863	0.013615021	-0.472741818	0.000178834	-0.461928259	0.000262124
C-type mannose receptor 2	Q9UBG0	0.464603275	0.000238748	0.472665747	0.000179324	0.446042248	0.000449459
NACHT, LRR and PYD domains-containing protein 1	Q9C000	-0.412639808	0.001286826	-0.472455965	0.000180681	-0.470555801	0.000193404
Glycosaminoglycan xylosylkinase	O75063	0.38996401	0.002478016	0.472450396	0.000180717	0.47492246	0.000165307
Uncharacterized protein C14orf93	Q9H972	0.279512665	0.033593346	0.472111986	0.000182926	0.519720656	2.90E-05
CD70 antigen	P32970	-0.409932919	0.001394887	-0.472046154	0.000183358	-0.510115936	4.30E-05
Granzyme H	P20718	-0.407995571	0.001477152	-0.47184183	0.000184707	-0.501801814	5.99E-05
Enhancer of mRNA-decapping protein 4	Q6P2E9	0.251053753	0.057313186	0.471742812	0.000185363	0.452507967	0.000362033
PAX-interacting protein 1	Q6ZW49	-0.288993159	0.027794503	-0.471503948	0.000186956	-0.467955918	0.000212141
Fibroblast growth factor 7	P21781	-0.256349515	0.052089468	-0.471473183	0.000187163	-0.526625523	2.17E-05
Glutamate receptor ionotropic, delta-2	O43424	-0.340589523	0.008893755	-0.470833462	0.000191495	-0.496443822	7.39E-05
Single-pass membrane and coiled-coil domain-containing protein 2	A6NFE2	-0.374542325	0.003772575	-0.470633481	0.000192868	-0.452474227	0.000362445
DCN1-like protein 5	Q9BTE7	0.414115627	0.001231132	0.470604526	0.000193068	0.463345744	0.000249489
Angiotensinogen	P01019	0.413161869	0.001266872	0.470542997	0.000193493	0.45632582	0.000317979
UDP-glucose 4-epimerase	Q14376	0.303145916	0.020714059	0.470488704	0.000193868	0.474452526	0.00016814
Adenosine 3'-phospho 5'-phosphosulfate transporter 2	Q9H1N7	0.275604728	0.036260509	0.470011699	0.000197195	0.439174715	0.000562935
Histone-lysine N-methyltransferase SETD2	Q9BYW2	-0.236323078	0.074099887	-0.469463418	0.000201084	-0.444405253	0.00047444
Alpha-amylase 2B	P19961	0.442113043	0.000511539	0.469250888	0.000202611	0.509775765	4.36E-05
DnaJ homolog subfamily C member 4	Q9NNZ3	-0.269720141	0.040606182	-0.469208166	0.000202919	-0.479314687	0.000140859
Pulmonary surfactant-associated protein B	P07988	-0.219280297	0.098161723	-0.468916819	0.000205031	-0.511832167	4.02E-05
von Willebrand factor	P04275	0.327354404	0.012130778	0.468758656	0.000206186	0.481542125	0.000129771
Tenascin-R	Q92752	0.309109934	0.018225429	0.468758656	0.000206186	0.43846812	0.000575972
Inactive gamma-glutamyltranspeptidase 2	P36268	0.486847376	0.000106506	0.468204895	0.000210277	0.4606363	0.000274145
Phosphatidylinositol 3,4,5-trisphosphate 3-phosphatase and dual-specificity protein phosphatase PTEN	P60484	0.370894552	0.004154891	0.467965977	0.000212065	0.469141318	0.000203402
Oxysterols receptor LXR-beta	P55055	-0.444088923	0.00047941	-0.467935212	0.000212297	-0.453931249	0.000344999
Coagulation Factor XI	P03951	-0.178253313	0.180656992	-0.467780394	0.000213464	-0.542514257	1.09E-05
Epidermal growth factor	P01133	0.417138463	0.001123766	0.467771214	0.000213533	0.433535684	0.000674866
Granzyme B	P10144	-0.258893951	0.049721162	-0.467565244	0.000215096	-0.529288685	1.94E-05
Carbonic anhydrase 1	P00915	-0.445699166	0.000454594	-0.467563036	0.000215112	-0.407584315	0.001495165
Chymase	P23946	-0.340754189	0.008858748	-0.467515884	0.000215472	-0.487659699	0.000103302
Ectonucleoside triphosphate diphosphohydrolase 6	O75354	0.421345729	0.000988341	0.467220431	0.000217735	0.444287267	0.000476288
Tissue factor pathway inhibitor 2	P48307	0.388794887	0.002560043	0.466943551	0.000219875	0.473198268	0.000175922
Ecto-ADP-ribosyltransferase 4	Q93070	0.26037597	0.048382713	0.466482083	0.000223485	0.494134882	8.08E-05
Ras-related protein Rab-35	Q15286	-0.397483039	0.002004108	-0.466455394	0.000223695	-0.485550808	0.000111808
alpha-S1-casein	P47710	-0.275213836	0.036536691	-0.466373371	0.000224343	-0.444254749	0.000476799
Lupus La protein	P05455	-0.444851301	0.000467511	-0.4660236	0.000227125	-0.374617123	0.003765072
Immunoglobulin superfamily DCC subclass member 3	Q8IVU1	0.374757703	0.003751007	0.465926223	0.000227905	0.439911485	0.000549626
High affinity cAMP-specific 3',5'-cyclic phosphodiesterase 7A	Q13946	-0.46647486	0.000223542	-0.465661539	0.000230038	-0.439151451	0.00056336
Transmembrane protein 106B	Q9NUM4	0.466548734	0.00022296	0.465566309	0.00023081	0.411272242	0.001340443
Lymphocyte function-associated antigen 3	P19256	0.414306598	0.001224086	0.465474014	0.00023156	0.446741875	0.000439152
Interleukin-1 alpha	P01583	0.318729333	0.014748503	0.465443249	0.00023181	0.490309176	9.35E-05
rRNA methyltransferase 3, mitochondrial	Q9HC36	-0.358260391	0.005756424	-0.465380653	0.000232321	-0.428173516	0.00079958
Tetratricopeptide repeat protein 9B	Q8N6N2	0.460294503	0.000277408	0.465328105	0.00023275	0.367245211	0.004571188
ATP-sensitive inward rectifier potassium channel 11	Q14654	-0.354388504	0.006345206	-0.465303427	0.000232952	-0.477148237	0.000152471
Zona pellucida-like domain-containing protein 1	Q8TCW7	-0.375776971	0.003650409	-0.465123077	0.000234433	-0.443878311	0.000482746
Acid sphingomyelinase-like phosphodiesterase 3a	Q92484	-0.395009698	0.002150201	-0.464482391	0.000239762	-0.417962554	0.001095995
Protein deglycase DJ-1	Q99497	0.202381322	0.127620612	0.464359333	0.000240798	0.479417674	0.000140328
C4b-binding protein beta chain	P20851	-0.31376531	0.016464212	-0.464281321	0.000241457	-0.455508526	0.000326976
Ecto-ADP-ribosyltransferase 3	Q13508	0.265821621	0.043715127	0.463651749	0.000246836	0.508390254	4.61E-05
Chromodomain-helicase-DNA-binding protein 7	Q9P2D1	-0.438770329	0.000570363	-0.463436775	0.000248697	-0.515497864	3.46E-05
T-box transcription factor TBX3	O15119	0.152433115	0.253322945	0.463301694	0.000249873	0.425998202	0.000855846
Zinc finger protein 180	Q9UJW8	-0.287303274	0.0287618	-0.463256673	0.000250267	-0.445968783	0.000450554
Cytochrome c oxidase subunit 7A1, mitochondrial	P24310	-0.385317151	0.00281851	-0.463225906	0.000250536	-0.493356912	8.32E-05
Wnt inhibitory factor 1	Q9Y5W5	0.467772214	0.000213526	0.462944166	0.000253011	0.475907712	0.000159508
Centrin-2	P41208	-0.461502968	0.000266027	-0.462935904	0.000253084	-0.429176401	0.000774782
Sperm acrosome membrane-associated protein 1	Q9HBV2	-0.360465835	0.005442945	-0.462634219	0.00025576	-0.416525696	0.001144824
T-cell surface protein tactile	P40200	-0.352388283	0.006669533	-0.462551342	0.0002565	-0.427636921	0.00081314
Proteasome subunit alpha type-6	P60900	-0.317113322	0.015289382	-0.46249577	0.000256997	-0.499661484	6.52E-05
WAP four-disulfide core domain protein 1	Q9HC57	0.416546172	0.001144115	0.462267347	0.00025905	0.49422725	8.05E-05
3-hydroxyanthranilate 3,4-dioxygenase	P46952	-0.378540118	0.003389599	-0.462120632	0.000260376	-0.495420251	7.69E-05
DnaJ homolog subfamily C member 15	Q9Y5T4	-0.3691839	0.004345673	-0.461920736	0.000262193	-0.456531896	0.000315746
HemK methyltransferase family member 2	Q9Y5N5	-0.457125721	0.000309391	-0.461727789	0.000263957	-0.404366194	0.001643052
Leucine-rich repeat and immunoglobulin-like domain-containing nogo receptor-interacting protein 3	P0C6S8	0.477802057	0.000148877	0.461559764	0.000265503	0.471043029	0.000190066
Growth/differentiation factor 9	O60383	-0.369769232	0.004279541	-0.461433143	0.000266673	-0.463126777	0.000251404
T-lymphocyte activation antigen CD80	P33681	-0.491675899	8.87E-05	-0.461243771	0.000268432	-0.450234161	0.000390838
Oxysterol-binding protein-related protein 11	Q9BXB4	0.344152853	0.008162485	0.460882945	0.000271812	0.402290883	0.001745235
Ephrin type-A receptor 10	Q5JZY3	0.280582737	0.032892183	0.460527937	0.000275176	0.42123916	0.000991581
Oxidoreductase HTATIP2	Q9BUP3	0.328220911	0.011891435	0.460459324	0.00027583	0.448173592	0.000418724
AarF domain-containing protein kinase 4	Q96D53	-0.218548549	0.099316764	-0.460239073	0.000277941	-0.475111388	0.00016418
Galactosylgalactosylxylosylprotein 3-beta-glucuronosyltransferase 3	O94766	0.42866813	0.000787262	0.460021539	0.00028004	0.435050526	0.000642973
Beta-defensin 131	P59861	-0.462560964	0.000256414	-0.459409566	0.000286022	-0.475574052	0.00016145
Alpha-parvin	Q9NVD7	0.331354035	0.011059691	0.458821723	0.000291878	0.397118307	0.002025079
Protein S100-A7	P31151	0.284096679	0.030674854	0.458348076	0.000296676	0.498822355	6.74E-05
Core-binding factor subunit beta	Q13951	0.327713258	0.012031157	0.458213481	0.000298052	0.453977434	0.000344459
Sodium/iodide cotransporter	Q92911	-0.359044971	0.005643136	-0.458181428	0.000298381	-0.427142032	0.00082583
Tumor necrosis factor receptor superfamily member 8	P28908	0.171091902	0.199098251	0.457744966	0.000302889	0.422611714	0.000950571
Testis-specific chromodomain protein Y 1	Q9Y6F8	-0.377400296	0.003495115	-0.457735863	0.000302984	-0.422225408	0.000961956
Mucosal addressin cell adhesion molecule 1	Q13477	-0.490939306	9.12E-05	-0.457683437	0.000303529	-0.452292443	0.000364678
Thioredoxin domain-containing protein 12	O95881	-0.279763099	0.033428145	-0.457644329	0.000303937	-0.514694549	3.57E-05
Eukaryotic translation initiation factor 4H	Q15056	0.250961454	0.057407854	0.457560379	0.000304814	0.401644311	0.001778212
Natural cytotoxicity triggering receptor 1	O76036	0.432113966	0.000706091	0.457252734	0.000308047	0.409926589	0.001395149
SH2 domain-containing protein 1A	O60880	-0.380084307	0.003251152	-0.456974528	0.000310998	-0.411124617	0.001346349
Macoilin	Q8N5G2	-0.310904587	0.017528347	-0.456865915	0.000312157	-0.485348807	0.000112655
Synaptotagmin-like protein 1	Q8IYJ3	-0.441606795	0.000520078	-0.456332785	0.000317903	-0.446321221	0.000445323
C-C motif chemokine 19	Q99731	0.426360651	0.00084623	0.456329799	0.000317935	0.461559974	0.000265501
Kallikrein-4	Q9Y5K2	-0.535393942	1.49E-05	-0.456162213	0.000319762	-0.427812723	0.000808675
Ecto-ADP-ribosyltransferase 3	Q13508	0.266221584	0.043387429	0.455591451	0.000326053	0.510391548	4.26E-05
Cyclin-dependent kinase 2-associated protein 1	O14519	-0.306937244	0.019100818	-0.455546838	0.000326549	-0.427196855	0.000824415
TBC1 domain family member 5	Q92609	0.301707694	0.021355557	0.45534121	0.000328847	0.390565476	0.002436734
Zinc finger protein 10	P21506	-0.415469348	0.001181961	-0.454914632	0.000333659	-0.43526605	0.000638548
SHC-transforming protein 1	P29353	0.240962377	0.068437122	0.454853103	0.000334359	0.413159448	0.001266963
Mast cell-expressed membrane protein 1	Q8IX19	-0.415200002	0.001191601	-0.454679712	0.000336337	-0.381451049	0.00313282
Glycosylphosphatidylinositol-anchored high density lipoprotein-binding protein 1	Q8IV16	-0.272807024	0.038275886	-0.454635005	0.000336849	-0.465425432	0.000231956
Azurocidin	P20160	-0.306391556	0.019326213	-0.454581822	0.000337458	-0.496366225	7.41E-05
Cadherin-1	P12830	-0.212903428	0.108585361	-0.4544224	0.000339292	-0.478432422	0.000145487
BAG family molecular chaperone regulator 4	O95429	-0.326717746	0.012309268	-0.454370635	0.00033989	-0.387821525	0.002630169
CMRF35-like molecule 6	Q08708	-0.197587843	0.137086733	-0.454344083	0.000340196	-0.483311973	0.000121537
Transmembrane glycoprotein NMB	Q14956	0.389739256	0.002493601	0.454306329	0.000340633	0.456810078	0.000312754
Complement C1q subcomponent	P02745 P02746 P02747	0.253391999	0.054956765	0.454114755	0.000342857	0.435727887	0.000629159
Non-histone chromosomal protein HMG-14	P05114	-0.400209244	0.001853402	-0.453938462	0.000344914	-0.425171032	0.000878162
Aggrecan core protein	P16112	0.461280505	0.00026809	0.453653288	0.000348267	0.406693729	0.001534848
Melanocyte protein PMEL	P40967	-0.408485378	0.001455953	-0.453284114	0.000352651	-0.404384544	0.001642172
Inositol monophosphatase 2	O14732	-0.450376982	0.000388969	-0.453211069	0.000353525	-0.420082632	0.001027365
Myeloblastin	P24158	-0.327805301	0.01200572	-0.453142788	0.000354343	-0.414308742	0.001224007
UDP-GlcNAc:betaGal beta-1,3-N-acetylglucosaminyltransferase 6	Q6ZMB0	-0.434883615	0.000646419	-0.452840638	0.000357984	-0.419670353	0.0010404
Bcl10-interacting CARD protein	Q96LW7	-0.380202164	0.003240794	-0.452700728	0.000359682	-0.414663941	0.001210999
Intercellular adhesion molecule 4	Q14773	-0.343301955	0.008332174	-0.452590452	0.000361025	-0.441776148	0.000517207
6-pyruvoyl tetrahydrobiopterin synthase	Q03393	0.120336611	0.368236311	0.452426737	0.000363027	0.333148704	0.010606296
Follitropin subunit beta	P01225	-0.180947988	0.174047995	-0.452034364	0.000367868	-0.437811925	0.000588324
Peptidyl-prolyl cis-trans isomerase B	P23284	-0.434520428	0.000653975	-0.451983574	0.000368499	-0.381390924	0.003137944
Semaphorin-6C	Q9H3T2	0.264318133	0.044965206	0.451845132	0.000370223	0.414890021	0.001202784
Leucine-rich repeat, immunoglobulin-like domain and transmembrane domain-containing protein 3	Q3SXY7	-0.239482352	0.070204759	-0.451515625	0.000374358	-0.41368698	0.001247081
Interleukin-3 receptor subunit alpha	P26951	-0.411002741	0.001351243	-0.451342954	0.000376541	-0.428888296	0.000781834
Nucleoside diphosphate-linked moiety X motif 8, mitochondrial	Q8WV74	0.461463915	0.000266388	0.451175242	0.000378672	0.470641853	0.000192811
Iduronate 2-sulfatase	P22304	0.318616748	0.014785646	0.450915247	0.000381998	0.462021811	0.000261272
Glycophorin-A	P02724	-0.292994415	0.025612476	-0.450773139	0.000383828	-0.431624759	0.000717134
Pterin-4-alpha-carbinolamine dehydratase	P61457	0.074886548	0.576373796	0.450737593	0.000384286	0.419231357	0.001054443
Apolipoprotein F	Q13790	-0.198686196	0.134872527	-0.450404579	0.000388609	-0.444637909	0.000470815
Interleukin-16	Q14005	-0.36439857	0.004921001	-0.450274587	0.000390308	-0.46530693	0.000232924
Plastin-1	Q14651	-0.276009542	0.035976317	-0.450122293	0.000392307	-0.464245769	0.000241758
Peroxiredoxin-1	Q06830	0.279235768	0.033776794	0.449653903	0.000398515	0.447304603	0.000431017
Protein shisa-3 homolog	A0PJX4	-0.170766605	0.199966566	-0.449565419	0.000399697	-0.516481333	3.32E-05
UDP-glucuronosyltransferase 1-8	Q9HAW9	-0.15758704	0.237435717	-0.449533099	0.00040013	-0.420116843	0.00102629
Nuclear inhibitor of protein phosphatase 1	Q12972	-0.178507693	0.180025456	-0.4495108	0.000400429	-0.468253641	0.000209914
RAC-beta serine/threonine-protein kinase	P31751	0.276620624	0.03555082	0.449469316	0.000400985	0.474399045	0.000168465
Tumor necrosis factor receptor superfamily member 27	Q9HAV5	0.261945056	0.046997866	0.448730968	0.000411008	0.477016121	0.000153206
Immunoglobulin superfamily member 11	Q5DX21	-0.327460996	0.012101113	-0.448475339	0.000414531	-0.429510788	0.00076667
Macrophage mannose receptor 1	P22897	0.389379449	0.002518733	0.448300265	0.000416959	0.443148069	0.000494473
Neutrophil cytosol factor 2	P19878	-0.428696701	0.000786555	-0.448237142	0.000417838	-0.430306841	0.000747665
Intercellular adhesion molecule 1	P05362	-0.400769177	0.001823733	-0.448230248	0.000417934	-0.439721843	0.000553024
CMRF35-like molecule 7	A8K4G0	-0.214238452	0.106335506	-0.447886389	0.000422751	-0.438219089	0.000580632
Hepatitis A virus cellular receptor 2	Q8TDQ0	0.343783657	0.008235738	0.447746504	0.000424726	0.410881052	0.001356144
Probable RNA-binding protein EIF1AD	Q8N9N8	0.297043262	0.023553064	0.447298796	0.0004311	0.380719408	0.003195681
Neutrophil defensin 1	P59665	-0.282065879	0.031940547	-0.447287048	0.000431269	-0.344290426	0.008135334
Splicing factor 3B subunit 4	Q15427	-0.350647752	0.006963455	-0.447244531	0.000431879	-0.483694278	0.000119823
Augurin	Q9H1Z8	-0.252076924	0.056272196	-0.447187866	0.000432693	-0.377663636	0.003470482
Galectin-7	P47929	-0.420576569	0.001011942	-0.44703892	0.000434841	-0.365343916	0.004802305
C-C motif chemokine 13	Q99616	-0.439377858	0.000559237	-0.446842551	0.000437686	-0.384832247	0.002856331
Fms-related tyrosine kinase 3 ligand	P49771	0.270221215	0.040220156	0.446823569	0.000437962	0.432864497	0.000689448
DNA/RNA-binding protein KIN17	O60870	-0.477177277	0.000152309	-0.446504116	0.00044263	-0.444013523	0.000480602
Peptidyl-prolyl cis-trans isomerase F, mitochondrial	P30405	0.147678678	0.268603895	0.44648516	0.000442909	0.482712112	0.000124272
Interleukin-36 alpha	Q9UHA7	0.307298239	0.018952941	0.446312649	0.00044545	0.405918185	0.001570171
Kinesin-like protein KIF22	Q14807	-0.28025968	0.033102569	-0.446068178	0.000449073	-0.417821461	0.001100705
Uncharacterized protein C1orf185	Q5T7R7	-0.345026001	0.007991494	-0.446017046	0.000449834	-0.445281128	0.000460922
Disintegrin and metalloproteinase domain-containing protein 19	Q9H013	-0.413181945	0.00126611	-0.445724747	0.000454209	-0.459723011	0.000282944
Urotensin-2 receptor	Q9UKP6	-0.371669026	0.004070976	-0.445307693	0.000460517	-0.461846537	0.00026287
cAMP-regulated phosphoprotein 19	P56211	-0.245230476	0.063538231	-0.445138462	0.000463099	-0.443154655	0.000494366
C-C motif chemokine 22	O00626	-0.284369232	0.030508219	-0.445080303	0.00046399	-0.410256947	0.001381536
Cadherin-12	P55289	-0.273366463	0.037865639	-0.44497777	0.000465564	-0.394340296	0.00219134
Proteasome activator complex subunit 1	Q06323	0.294104982	0.025033057	0.444514523	0.000472734	0.409246422	0.001423555
Endoplasmin	P14625	0.204319605	0.123936591	0.444239351	0.000477041	0.45561767	0.000325761
Polycystin-2	Q13563	-0.40804271	0.0014751	-0.44399834	0.000480842	-0.414933575	0.001201207
Spastin	Q9UBP0	-0.359715004	0.005547942	-0.443557087	0.000487873	-0.455277737	0.000329559
14-3-3 protein sigma	P31947	-0.328759118	0.011744834	-0.443251393	0.000492798	-0.348323558	0.007373549
Osteocalcin	P02818	0.411020865	0.001350514	0.443037782	0.000496267	0.406475314	0.001544723
Enteropeptidase	P98073	-0.301404638	0.021492856	-0.442010369	0.00051326	-0.473541751	0.000173759
Neuregulin-4	Q8WWG1	0.428736257	0.000785579	0.441723456	0.000518099	0.383038168	0.003000213
Cadherin-6	P55285	-0.380975093	0.003173587	-0.441287325	0.000525534	-0.381025823	0.00316922
Filamin-A	P21333	-0.273166454	0.038011889	-0.441270134	0.000525829	-0.351583659	0.006804032
Growth/differentiation factor 11	O95390	-0.407091768	0.001516997	-0.441092774	0.000528881	-0.371338115	0.004106645
A disintegrin and metalloproteinase with thrombospondin motifs 3	O15072	0.338738215	0.009295675	0.441090961	0.000528913	0.446647851	0.000440524
Desert hedgehog protein N-product	O43323	0.358459225	0.005727527	0.441070608	0.000529264	0.432710551	0.000692833
Stromal membrane-associated protein 1	Q8IYB5	0.255707344	0.052701472	0.441022645	0.000530093	0.366478993	0.004663122
Probable ATP-dependent RNA helicase DHX58	Q96C10	-0.273549639	0.037732106	-0.44101223	0.000530273	-0.449217287	0.000404381
Peptidyl-glycine alpha-amidating monooxygenase	P19021	0.408300779	0.00146391	0.44094755	0.000531393	0.425690628	0.000864083
Procollagen-lysine,2-oxoglutarate 5-dioxygenase 3	O60568	-0.315724708	0.015767636	-0.440916785	0.000531926	-0.388189457	0.002603463
Prolactin receptor	P16471	-0.170815005	0.199837202	-0.440855256	0.000532995	-0.416515464	0.001145179
Protein DEPP	Q9NTK1	-0.260230143	0.048513093	-0.440714991	0.000535437	-0.462559455	0.000256427
Coactosin-like protein	Q14019	0.265452424	0.04401942	0.440516847	0.000538905	0.514363346	3.62E-05
Scavenger receptor class F member 2	Q96GP6	0.354804958	0.006279444	0.44036684	0.000541544	0.473428177	0.000174471
Angiopoietin-2	O15123	0.433713818	0.000671042	0.440024615	0.000547608	0.386773157	0.002707605
Proteasome activator complex subunit 3	P61289	-0.310862174	0.017544555	-0.439722429	0.000553014	-0.452609462	0.000360793
Agouti-related protein	O00253	0.453188944	0.000353789	0.439593912	0.000555327	0.450814565	0.000383294
Interleukin-9	P15248	0.281881677	0.032057474	0.438947857	0.000567091	0.36986992	0.004268255
Linker for activation of T-cells family member 1	O43561	-0.375517302	0.003675808	-0.438766249	0.000570438	-0.418887653	0.001065557
Interleukin-7	P13232	-0.217701109	0.100667574	-0.438360821	0.000577976	-0.399193041	0.001908352
Scavenger receptor class A member 3	Q6AZY7	-0.347072852	0.007602834	-0.438129818	0.00058231	-0.37947876	0.003304834
Metaxin-2	O75431	0.462446156	0.000257442	0.437926897	0.000586143	0.488237636	0.000101077
Hematopoietic progenitor cell antigen CD34	P28906	-0.354849632	0.006272425	-0.437754775	0.000589411	-0.36779731	0.004505939
Protein MENT	Q9BUN1	0.288872481	0.027862663	0.437735559	0.000589777	0.439748899	0.000552538
Alpha-2,8-sialyltransferase 8F	P61647	0.252223282	0.056124549	0.437644236	0.000591519	0.459551137	0.000284628
Putative chondrosarcoma-associated gene 1 protein	Q6PB30	-0.382146594	0.003074079	-0.437569231	0.000592953	-0.464417826	0.000240305
Endoplasmic reticulum resident protein 27	Q96DN0	-0.143839621	0.281383309	-0.4374	0.0005962	-0.422153232	0.000964097
Uroplakin-3b-like protein	B0FP48	0.35253304	0.006645584	0.436935621	0.000605193	0.449863909	0.000395721
Fatty-acid amide hydrolase 2	Q6GMR7	0.421435609	0.000985615	0.436592421	0.000611918	0.395129168	0.002142932
5'-Nucleotidase	P21589	0.337000001	0.009687299	0.43638853	0.000615945	0.433489496	0.00067586
Leucine-rich repeat transmembrane neuronal protein 3	Q86VH5	-0.382050651	0.003082123	-0.436182653	0.000620036	-0.480414629	0.00013528
Tissue-type plasminogen activator	P00750	-0.433266151	0.000680688	-0.436177905	0.00062013	-0.44607321	0.000448998
Delta-like protein 1	O00548	-0.303299751	0.020646422	-0.436062702	0.00062243	-0.401034696	0.001809813
Synaptotagmin-like protein 4	Q96C24	0.261353151	0.04751641	0.435977112	0.000624144	0.46248248	0.000257116
Neural cell adhesion molecule 1	P13591	-0.387344422	0.002665162	-0.435764503	0.00062842	-0.511447261	4.08E-05
Nascent polypeptide-associated complex subunit alpha	Q13765	-0.446293964	0.000445726	-0.435421347	0.000635377	-0.392293153	0.002321539
Profilin-2	P35080	-0.433160023	0.000682993	-0.434917708	0.000645714	-0.372979623	0.003932375
Integrin alpha-IIb: beta-3 complex	P08514 P05106	-0.448738463	0.000410905	-0.434588641	0.00065255	-0.400388117	0.001843878
Sperm acrosome membrane-associated protein 3	Q8IXA5	-0.217048184	0.10171801	-0.434208099	0.000660537	-0.34375591	0.008241267
Legumain	Q99538	-0.259637576	0.049045848	-0.434025538	0.000664399	-0.451430347	0.000375434
Tyrosine-protein kinase Fyn	P06241	-0.338953848	0.009248064	-0.433911759	0.000666817	-0.467791762	0.000213378
ICOS ligand	O75144	0.227917427	0.085303553	0.433871715	0.00066767	0.44631935	0.000445351
Neutrophil-activating peptide 2	P02775	-0.282305708	0.031788843	-0.433746618	0.000670341	-0.374761526	0.003750625
Gastrin-releasing peptide	P07492	-0.270903216	0.039699615	-0.433732348	0.000670646	-0.468371885	0.000209036
Probable palmitoyltransferase ZDHHC14	Q8IZN3	-0.16683847	0.210664859	-0.433639483	0.000672636	-0.468629377	0.000207135
Peroxidasin-like protein	A1KZ92	-0.309119725	0.018221562	-0.433510273	0.000675413	-0.460219072	0.000278133
Cysteine-rich secretory protein 3	P54108	-0.290808645	0.026785866	-0.433038904	0.000685632	-0.417660144	0.001106113
SUMO-conjugating enzyme UBC9	P63279	0.176758355	0.184400812	0.432962099	0.00068731	0.428567201	0.000789761
Carbonyl reductase [NADPH] 3	O75828	0.245085073	0.063700353	0.432764193	0.000691652	0.401028528	0.001810135
Receptor tyrosine-protein kinase erbB-3	P21860	0.285419812	0.029872971	0.432548842	0.000696404	0.464669677	0.000238193
Estrogen sulfotransferase	P49888	0.447189498	0.00043267	0.432271961	0.000702558	0.411927883	0.001314493
Protein phosphatase 1 regulatory subunit 3B	Q86XI6	-0.215196691	0.104742921	-0.43218214	0.000704565	-0.441996679	0.00051349
Disintegrin and metalloproteinase domain-containing protein 11	O75078	0.350367664	0.007011795	0.431625907	0.000717108	0.483758943	0.000119535
Cell surface glycoprotein CD200 receptor 1	Q8TD46	0.373138463	0.003915864	0.431419605	0.000721812	0.449485929	0.000400762
Serine palmitoyltransferase 2	O15270	-0.337394811	0.009597114	-0.431259134	0.000725489	-0.404708165	0.001626738
SPARC	P09486	-0.336522788	0.009797288	-0.431256733	0.000725544	-0.465962821	0.000227612
Epididymal secretory protein E3-beta	P56851	-0.523276211	2.50E-05	-0.431221734	0.000726349	-0.40263894	0.00172771
C-C motif chemokine 20	P78556	-0.451518602	0.00037432	-0.430844027	0.000735082	-0.424460437	0.00089775
Protein S100-A11	P31949	-0.404091999	0.001656238	-0.430740362	0.000737495	-0.353803431	0.006438613
Spondin-1	Q9HCB6	0.459249923	0.000287602	0.430672208	0.000739085	0.463068642	0.000251915
Prolactin	P01236	-0.304494975	0.020127261	-0.430641443	0.000739804	-0.45490952	0.000333717
Transforming growth factor beta-3	P10600	0.274818088	0.036818079	0.430276741	0.000748376	0.374813477	0.003745439
Sialoadhesin	Q9BZZ2	-0.195636118	0.141088419	-0.430222186	0.000749665	-0.468832867	0.000205643
Band 4.1-like protein 1	Q9H4G0	-0.360732914	0.00540602	-0.43007461	0.000753165	-0.502224866	5.90E-05
Secretory carrier-associated membrane protein 5	Q8TAC9	-0.136173421	0.308085393	-0.429940617	0.000756354	-0.398198742	0.00196352
Dipeptidase 1	P16444	-0.267146682	0.042637207	-0.429709855	0.000761877	-0.392378879	0.002315951
Fibroblast growth factor 8 isoform A	P55075	-0.308332565	0.018534626	-0.429586782	0.000764837	-0.439060957	0.000565016
Platelet-derived growth factor D	Q9GZP0	-0.280301519	0.033075259	-0.429402085	0.000769298	-0.484505334	0.000116259
Ferritin	P02794 P02792	0.245085073	0.063700353	0.429226276	0.000773567	0.382801358	0.003019677
Dipeptidyl peptidase 1	P53634	-0.223058108	0.092363805	-0.429197754	0.000774262	-0.428848706	0.000782807
Thioredoxin domain-containing protein 11	Q6PKC3	-0.275768679	0.036145187	-0.428861614	0.00078249	-0.416638497	0.001140921
Alpha-2-antiplasmin	P08697	-0.143303284	0.283200092	-0.428668124	0.000787262	-0.522462244	2.59E-05
Tyrosine-protein kinase CSK	P41240	-0.40962447	0.001407703	-0.428582417	0.000789384	-0.458577905	0.000294339
Prostaglandin reductase 1	Q14914	0.204227306	0.124110169	0.428549457	0.000790201	0.462237335	0.00025932
PRKC apoptosis WT1 regulator protein	Q96IZ0	-0.249853824	0.058553805	-0.428085673	0.000801786	-0.414724003	0.001208811
Ras-related protein Rab-5C	P51148	-0.463578609	0.000247468	-0.428061595	0.000802391	-0.442337173	0.000507798
Sushi domain-containing protein 3	Q96L08	-0.233119492	0.078223184	-0.427859396	0.000807493	-0.398534468	0.001944735
Maspardin	Q9NZD8	0.317805608	0.015055629	0.427852814	0.000807659	0.355605638	0.006154684
Spectrin alpha chain, non-erythrocytic 1	Q13813	-0.419993541	0.00103017	-0.427720945	0.000811003	-0.387187798	0.00267674
Tuberoinfundibular peptide of 39 residues	Q96A98	-0.395421469	0.002125239	-0.427657185	0.000812624	-0.474557902	0.000167501
Hypoxia-inducible factor 1-alpha	Q16665	-0.377854022	0.003452769	-0.427584616	0.000814473	-0.453732351	0.000347335
Protein kinase C zeta type	Q05513	-0.453570663	0.000349244	-0.427560534	0.000815087	-0.428195497	0.000799029
Alpha-N-acetylgalactosaminide alpha-2,6-sialyltransferase 2	Q9UJ37	-0.214841711	0.105330732	-0.427534229	0.000815759	-0.415191532	0.001191905
Sphingosine kinase 2	Q9NRA0	-0.188674021	0.156075762	-0.427290209	0.000822012	-0.413822451	0.001242021
3-phosphoinositide-dependent protein kinase 1	O15530	-0.376784617	0.003553311	-0.427250631	0.00082303	-0.468222849	0.000210144
Methyl-CpG-binding domain protein 4	O95243	-0.383253066	0.002982646	-0.427186709	0.000824677	-0.450040913	0.000393379
Interleukin-17A	Q16552	-0.389594813	0.002503663	-0.427041997	0.000828416	-0.408510288	0.001454882
Nucleobindin-1	Q02818	-0.207180879	0.118646589	-0.427041997	0.000828416	-0.453708744	0.000347613
AP-4 complex subunit mu-1	O00189	-0.331815315	0.010941586	-0.426854972	0.000833272	-0.425241474	0.000876241
Protocadherin gamma-B1	Q9Y5G3	-0.363625177	0.005020019	-0.426782556	0.000835159	-0.421751264	0.000976097
Proteasome subunit beta type-1	P20618	0.428890092	0.00078179	0.42671015	0.00083705	0.344905233	0.008014957
Quinone oxidoreductase-like protein 1	O95825	0.359172376	0.005624926	0.42664862	0.000838659	0.438336311	0.000578434
Guanylate cyclase activator 2B	Q16661	-0.201402993	0.129511268	-0.426593652	0.0008401	-0.495597217	7.63E-05
Calcium/calmodulin-dependent protein kinase type 1	Q14012	-0.36384894	0.004991192	-0.426417883	0.00084472	-0.411888034	0.001316057
Dipeptidyl peptidase 2	Q9UHL4	-0.341450663	0.008712004	-0.426402501	0.000845126	-0.355958704	0.006100363
Kallikrein-13	Q9UKR3	-0.413522043	0.001253267	-0.425941026	0.000857372	-0.420447546	0.001015951
Neuromedin-B	P08949	0.467618382	0.000214692	0.425780652	0.000861665	0.40558532	0.001585553
Protein-tyrosine sulfotransferase 1	O60507	0.376457564	0.003584573	0.425719123	0.000863317	0.41202025	0.001310873
Myocardial zonula adherens protein	P0CAP1	0.397286411	0.00201539	0.425596065	0.00086663	0.478186109	0.000146803
Protein FAM107B	Q9H098	-0.285428592	0.029867709	-0.425593775	0.000866692	-0.406721635	0.00153359
Ceroid-lipofuscinosis neuronal protein 5	O75503	-0.247353683	0.061208437	-0.425338462	0.000873603	-0.391097609	0.002400723
Membrane protein FAM174B	Q3ZCQ3	-0.397643005	0.001994972	-0.424633088	0.000892955	-0.396505131	0.002060776
Neuronal pentraxin-1	Q15818	0.31732456	0.01521773	0.424580837	0.000894404	0.445118574	0.000463404
Transmembrane protein 154	Q6P9G4	-0.308207164	0.018584919	-0.424087638	0.000908184	-0.400991724	0.001812059
Septin-10	Q9P0V9	-0.397415589	0.002007972	-0.423664418	0.00092016	-0.472389622	0.000181112
Lactosylceramide 4-alpha-galactosyltransferase	Q9NPC4	-0.222071813	0.093851033	-0.423381022	0.00092826	-0.440315468	0.00054245
Carcinoembryonic antigen-related cell adhesion molecule 20	Q6UY09	-0.139387788	0.29669729	-0.423154483	0.00093478	-0.434104995	0.000662716
Macrophage colony-stimulating factor 1 receptor	P07333	0.279512665	0.033593346	0.422981083	0.000939799	0.481880805	0.000128157
Peptide chain release factor 1-like, mitochondrial	Q9UGC7	-0.303846155	0.020407691	-0.422620147	0.000950324	-0.434428651	0.000655897
Secretogranin-1	P05060	0.361935827	0.005242423	0.422519616	0.000953274	0.388466559	0.00258351
tRNA pseudouridine synthase A, mitochondrial	Q9Y606	-0.324963846	0.012812736	-0.42244854	0.000955365	-0.407544395	0.001496924
ATP-dependent RNA helicase DDX25	Q9UHL0	-0.345338463	0.007931066	-0.422389392	0.000957108	-0.394291305	0.002194378
Death-associated protein kinase 1	P53355	-0.280859117	0.032713079	-0.422239658	0.000961534	-0.457497562	0.000305472
Beta-2-glycoprotein 1	P02749	-0.159216075	0.232559802	-0.422150442	0.000964179	-0.419563589	0.0010438
LanC-like protein 2	Q9NS86	0.206350187	0.120164329	0.421965855	0.000969674	0.383478719	0.002964298
Guanine nucleotide-binding protein G(I)/G(S)/G(O) subunit gamma-T2	O14610	-0.289369232	0.02758299	-0.421958649	0.000969889	-0.530838341	1.81E-05
IGF-like family receptor 1	Q9H665	0.304648807	0.020061254	0.421750503	0.00097612	0.421380148	0.000987296
Proactivator polypeptide-like 1	Q6NUJ1	-0.164415595	0.217461034	-0.421719739	0.000977044	-0.328181426	0.011902252
Periostin	Q15063	0.454918859	0.000333611	0.421664695	0.000978699	0.37176917	0.004060235
Angiogenin	P03950	-0.034950621	0.794508017	-0.421535152	0.000982605	-0.431509775	0.000719752
Proline-rich protein 1	Q99935	-0.255454014	0.052944503	-0.42137165	0.000987554	-0.373718365	0.003856102
Transmembrane emp24 domain-containing protein 4	Q7Z7H5	-0.1242538	0.352735038	-0.421261539	0.0009909	-0.425956276	0.000856965
Periostin	Q15063	0.435467503	0.000634437	0.420796804	0.001005133	0.387050259	0.002686943
Exosome complex component CSL4	Q9Y3B2	-0.418421823	0.001080787	-0.42070366	0.001008008	-0.405197899	0.001603627
Synaptotagmin-8	Q8NBV8	0.245203477	0.063568309	0.420591086	0.001011492	0.485719263	0.000111106
Cyclin-dependent kinase 1:G2/mitotic-specific cyclin-B1 complex	P06493 P14635	-0.280353847	0.033041129	-0.4204972	0.001014407	-0.448669942	0.000411847
Solute carrier family 41 member 2	Q96JW4	-0.228595166	0.084353527	-0.420439686	0.001016196	-0.418097405	0.00109151
Methionine aminopeptidase 1	P53582	-0.329456292	0.011557253	-0.420340913	0.001019275	-0.393472028	0.002245745
Gap junction alpha-1 protein	P17302	-0.49753831	7.08E-05	-0.420307693	0.001020312	-0.408634721	0.001449544
T-cell surface antigen CD2	P06729	-0.257538001	0.050972073	-0.419979081	0.001030625	-0.410893692	0.001355635
Galectin-9	O00182	0.332107752	0.010867276	0.419908626	0.001032849	0.469648399	0.000199765
Dual specificity protein phosphatase 16	Q9BY84	0.2832177	0.031217436	0.419708648	0.001039183	0.428373654	0.000794575
Elongation factor 1-beta	P24534	-0.441869769	0.000515626	-0.419595054	0.001042797	-0.437746476	0.000589569
Interleukin-31	Q6EBC2	-0.30871358	0.018382524	-0.41940744	0.00104879	-0.398343591	0.001955396
Early placenta insulin-like peptide	Q14641	0.447006878	0.000435304	0.419396028	0.001049156	0.387907937	0.002623876
Plasmin	P00747	-0.320995063	0.014017836	-0.419244674	0.001054015	-0.468754498	0.000206217
Axin-2	Q9Y2T1	-0.238294614	0.07164951	-0.418952235	0.001063461	-0.398924891	0.001923092
Mast/stem cell growth factor receptor Kit	P10721	0.280189526	0.033148404	0.418920169	0.001064501	0.416176784	0.001156973
Vesicle-associated membrane protein 5	O95183	-0.164135937	0.218255237	-0.418629337	0.001073979	-0.476560145	0.00015577
Testican-3	Q9BQ16	-0.287111964	0.028873062	-0.418612524	0.001074529	-0.366667849	0.004640312
Adhesion G protein-coupled receptor F5	Q8IZF2	-0.288595562	0.028019598	-0.418429352	0.00108054	-0.384770664	0.002861167
E3 ubiquitin-protein ligase RNF128	Q8TEB7	-0.278224756	0.034453695	-0.418418991	0.001080881	-0.400680615	0.001828397
Dihydrofolate reductase	P00374	-0.441432575	0.000523047	-0.418269084	0.001085824	-0.414955353	0.001200419
Small EDRK-rich factor 1	O75920	-0.328205288	0.011895714	-0.418192168	0.001088368	-0.328879021	0.011712387
Ribosome-binding protein 1	Q9P2E9	-0.244884143	0.063924935	-0.417859012	0.00109945	-0.376066373	0.003622285
B-cell receptor CD22	P20273	-0.357818933	0.005821041	-0.417845238	0.00109991	-0.332778919	0.010698378
Adenylate kinase isoenzyme 5	Q9Y6K8	-0.341082886	0.008789228	-0.417819285	0.001100778	-0.419585913	0.001043088
Cytokine receptor common subunit beta	P32927	-0.24988076	0.058525719	-0.417806428	0.001101208	-0.426239978	0.000849421
F-box/LRR-repeat protein 4	Q9UKA2	-0.146235269	0.273362426	-0.417756377	0.001102884	-0.445789211	0.000453241
DNA polymerase iota	Q9UNA4	-0.246596419	0.062031355	-0.417742161	0.001103361	-0.398540737	0.001944386
LysM and putative peptidoglycan-binding domain-containing protein 3	Q7Z3D4	-0.106021205	0.428306578	-0.417319327	0.001117618	-0.413280238	0.001262386
E3 ubiquitin-protein ligase Mdm2	Q00987	-0.283069964	0.031309414	-0.417278255	0.001119011	-0.386831622	0.002703234
Proprotein convertase subtilisin/kexin type 7	Q16549	0.229674644	0.082857583	0.417265304	0.001119451	0.411580138	0.0013282
Calcium-regulated heat stable protein 1	Q9Y2V2	-0.241796788	0.06745636	-0.417003802	0.001128364	-0.422279528	0.000960354
Zinc finger protein 415	Q09FC8	-0.26057389	0.048206216	-0.416960261	0.001129854	-0.368993284	0.004367402
Keratin, type II cytoskeletal 5	P13647	-0.223816999	0.091232065	-0.416871771	0.001132888	-0.429259978	0.000772747
CD97 antigen	P48960	-0.358937283	0.005658569	-0.416816652	0.001134782	-0.470171838	0.000196073
Scavenger receptor class A member 3	Q6AZY7	0.348889094	0.00727187	0.416471785	0.001146694	0.434867071	0.000646762
Sushi, von Willebrand factor type A, EGF and pentraxin domain-containing protein 1	Q4LDE5	0.342450586	0.008505022	0.416127	0.001158715	0.318657089	0.014772328
Beta-arrestin-1	P49407	-0.442882203	0.000498807	-0.415874484	0.001167592	-0.457526597	0.000305168
Neuritin	Q9NPD7	-0.362230771	0.00520298	-0.415851332	0.001168409	-0.361651806	0.005280652
Leiomodin-1	P29536	0.185524193	0.163229858	0.415573231	0.001178261	0.422325713	0.000958988
Complement component C1q receptor	Q9NPY3	0.473802426	0.000172133	0.415382252	0.00118507	0.354352194	0.006350968
Plakophilin-2	Q99959	-0.383353848	0.002974439	-0.415374439	0.00118535	-0.396185012	0.002079635
Connective tissue-activating peptide III	P02775	-0.266322076	0.043305412	-0.415302734	0.001187916	-0.353423997	0.006499831
Inhibin beta C chain	P55103	-0.193477428	0.145615492	-0.415280964	0.001188696	-0.488446404	0.000100284
Matrilin-3	O15232	-0.382447071	0.003049006	-0.41510247	0.001195109	-0.451666164	0.000372464
C-C motif chemokine 8	P80075	-0.261583906	0.047313701	-0.415071993	0.001196208	-0.441883913	0.000515388
Cortexin-3	Q4LDR2	-0.174090315	0.191220628	-0.415067925	0.001196354	-0.351625271	0.006797019
Phosducin-like protein 2	Q8N4E4	-0.442425738	0.000506327	-0.414909165	0.00120209	-0.364806545	0.004869464
Phosphatidylinositol 4-phosphate 3-kinase C2 domain-containing subunit alpha	O00443	-0.456941117	0.000311354	-0.414595129	0.001213509	-0.378887398	0.003358016
Nephronectin	Q6UXI9	0.479125012	0.000141843	0.414582375	0.001213975	0.36663706	0.004644024
Interleukin-22 receptor subunit alpha-2	Q969J5	-0.328671868	0.011768493	-0.414568111	0.001214496	-0.407910481	0.001480863
Cellular tumor antigen p53	P04637	-0.426971481	0.000830244	-0.41454635	0.001215291	-0.425670633	0.000864621
Leucine-rich repeat and fibronectin type III domain-containing protein 1	Q9P244	-0.327343777	0.012133738	-0.414238686	0.001226588	-0.365705096	0.004757626
Ecto-NOX disulfide-thiol exchanger 2	Q16206	-0.310740552	0.017591103	-0.414182437	0.001228663	-0.44382543	0.000483586
Torsin-1A-interacting protein 1	Q5JTV8	-0.36055134	0.0054311	-0.413844027	0.001241216	-0.317713119	0.01508668
Protein Largen	Q569H4	-0.274177668	0.037277237	-0.413479585	0.001254864	-0.430269576	0.000748545
Complement factor D	P00746	0.369859856	0.004269382	0.413170891	0.001266529	0.433777397	0.000669683
Leucine-rich repeat transmembrane protein FLRT3	Q9NZU0	-0.390695674	0.002427879	-0.413008031	0.001272723	-0.367136879	0.004584089
Neurensin-1	Q8IZ57	0.431731822	0.000714704	0.412983617	0.001273653	0.321432536	0.013880396
T-lymphocyte activation antigen CD86	P42081	0.377609577	0.003475526	0.412937467	0.001275415	0.379258985	0.003324511
Protein FEV	Q99581	-0.433098972	0.000684322	-0.41290402	0.001276692	-0.408646654	0.001449033
DnaJ homolog subfamily C member 10	Q8IXB1	0.296741844	0.023701404	0.412798034	0.001280749	0.382678201	0.003029844
Complement C1q-like protein 4	Q86Z23	0.376226962	0.003606761	0.412541153	0.001290629	0.354919282	0.006261496
Centromere protein W	Q5EE01	-0.502961857	5.73E-05	-0.412403651	0.001295945	-0.349388035	0.007183182
Zinc fingers and homeoboxes protein 3	Q9H4I2	-0.422453319	0.000955224	-0.412398096	0.00129616	-0.377998252	0.003439404
Follistatin-related protein 1	Q12841	-0.234039939	0.077020312	-0.412121215	0.001306927	-0.479109783	0.000141922
Group XIIB secretory phospholipase A2-like protein	Q9BX93	-0.200230754	0.131804439	-0.412035259	0.001310286	-0.493403532	8.31E-05
Protein Wnt-7a	O00755	-0.259497469	0.049172508	-0.411816296	0.001318877	-0.402660892	0.00172661
Alcohol dehydrogenase 4	P08319	-0.264983696	0.044408251	-0.411810856	0.001319091	-0.467331919	0.000216878
ETS homologous factor	Q9NZC4	-0.451685361	0.000372223	-0.411752943	0.001321372	-0.35074605	0.006946559
Cytokine receptor-like factor 2	Q9HC73	-0.387537503	0.002650951	-0.411190942	0.001343693	-0.386530666	0.002725802
UPF0606 protein KIAA1549L	Q6ZVL6	0.386948904	0.002694484	0.411136751	0.001345863	0.401428787	0.001789327
Glucokinase regulatory protein	Q14397	0.228888411	0.083945059	0.411096755	0.001347466	0.411733994	0.00132212
Urotensin-2B	Q765I0	-0.349671546	0.007133209	-0.410937621	0.001353864	-0.391914294	0.002346376
Coiled-coil domain-containing protein 51	Q96ER9	-0.397030313	0.002030168	-0.410622522	0.001366612	-0.352745608	0.006610552
Inducible T-cell costimulator	Q9Y6W8	-0.216767944	0.102171461	-0.410589305	0.001367962	-0.452668875	0.000360069
Cyclin-H	P51946	-0.196925399	0.1384353	-0.410398852	0.001375726	-0.344554697	0.008083399
Lysophosphatidic acid phosphatase type 6	Q9NPH0	0.383133871	0.002992378	0.410183052	0.001384571	0.412204985	0.001303661
Beta-mannosidase	O00462	0.342491468	0.008496651	0.410183052	0.001384571	0.402814298	0.001718941
Peroxisome proliferator-activated receptor alpha	Q07869	0.366502056	0.004660331	0.410091532	0.001388337	0.355180027	0.006220729
Neuron-specific vesicular protein calcyon	Q9NYX4	-0.134652369	0.313571055	-0.409793696	0.001400659	-0.410676196	0.001364433
Bromodomain-containing protein 1	O95696	-0.249338505	0.059093216	-0.409734188	0.001403132	-0.36692545	0.004609359
Fibroblast growth factor 2	P09038	-0.383041572	0.002999934	-0.409598526	0.001408786	-0.426737458	0.000836336
Endoplasmic reticulum resident protein 29	P30040	-0.350588421	0.00697367	-0.409081822	0.001430507	-0.34950828	0.00716195
SUN domain-containing protein 5	Q8TC36	0.513007495	3.83E-05	0.409030075	0.001432699	0.33113186	0.011116969
Gro-beta/gamma	P19876 P19875	-0.354372746	0.006347706	-0.408989527	0.001434418	-0.352079213	0.006720919
C-C motif chemokine 25	O15444	-0.334297452	0.010324601	-0.408796517	0.001442629	-0.434342957	0.000657696
Interleukin-1 receptor-like 2	Q9HB29	0.352594578	0.006635426	0.40873779	0.001445135	0.411928773	0.001314458
Leukotriene B4 receptor 1	Q15722	-0.370536748	0.004194172	-0.408694449	0.001446987	-0.364714173	0.004881091
C-X-C motif chemokine 9	Q07325	-0.280272025	0.033094509	-0.407981785	0.001477753	-0.369845819	0.004270954
SWI/SNF complex subunit SMARCC1	Q92922	0.472348288	0.000181381	0.407881988	0.001482107	0.386117129	0.002757086
C-X-C motif chemokine 16	Q9H2A7	0.371534942	0.004085396	0.40784495	0.001483726	0.465408616	0.000232093
WAP four-disulfide core domain protein 13	Q8IUB5	-0.245968983	0.062719916	-0.407784616	0.001486367	-0.369218561	0.004341732
Paired box protein Pax-4	O43316	-0.320363704	0.014218248	-0.407772069	0.001486917	-0.340800725	0.008848877
Polypeptide N-acetylgalactosaminyltransferase 16	Q8N428	0.321262658	0.013933628	0.407475776	0.001499951	0.392099678	0.002334193
Transmembrane protein 40	Q8WWA1	-0.225229663	0.089154262	-0.407456423	0.001500806	-0.382235713	0.003066623
Apoptosis regulator Bcl-2	P10415	-0.366247673	0.004691195	-0.407332195	0.001506304	-0.381468654	0.003131321
Sodium/potassium-transporting ATPase subunit beta-3	P54709	0.461188206	0.00026895	0.407321954	0.001506758	0.365744175	0.004752814
Electroneutral sodium bicarbonate exchanger 1	Q2Y0W8	-0.36174665	0.005267859	-0.406972631	0.00152232	-0.327969907	0.011960344
Fructose-2,6-bisphosphatase TIGAR	Q9NQ88	0.243404153	0.065598802	0.406817729	0.001529267	0.353383247	0.006506436
Contactin-associated protein 1	P78357	-0.115026546	0.389896415	-0.406761152	0.001531811	-0.337049817	0.00967588
ELAV-like protein 1	Q15717	0.262264821	0.046719665	0.406756197	0.001532034	0.391194054	0.002394247
C-type lectin domain family 2 member A	Q6UVW9	-0.158019449	0.236134666	-0.406471169	0.001544911	-0.382006132	0.003085862
alpha-2-macroglobulin receptor-associated protein	P30533	-0.304913697	0.019948024	-0.406439406	0.001546352	-0.35806892	0.005784372
Potassium voltage-gated channel subfamily F member 1	Q9H3M0	-0.263226721	0.045890913	-0.406261057	0.001554465	-0.406571051	0.001540388
Carbonic anhydrase-related protein 10	Q9NS85	0.329477285	0.011551645	0.406122138	0.001560812	0.401767467	0.001771888
T-cell leukemia translocation-altered gene protein	P57738	-0.212337093	0.109550775	-0.406046621	0.001564271	-0.401906384	0.001764779
Tumor necrosis factor receptor superfamily member 6	P25445	0.218882208	0.098788793	0.405802453	0.001575504	0.467847151	0.00021296
Inositol-trisphosphate 3-kinase A	P23677	-0.436851824	0.000606828	-0.405652833	0.001582423	-0.349896911	0.007093703
Coiled-coil domain-containing protein 90B, mitochondrial	Q9GZT6	-0.266000001	0.043568726	-0.405621193	0.001583889	-0.351290305	0.006853655
Centrosomal protein of 57 kDa	Q86XR8	-0.137406342	0.303684487	-0.405393763	0.001594467	-0.411907932	0.001315276
Galectin-4	P56470	-0.41036807	0.001376984	-0.40508063	0.001609134	-0.485325017	0.000112756
PDZ domain-containing protein 7	Q9H5P4	-0.218428826	0.099506742	-0.405	0.00161293	-0.414116031	0.001231118
SHC-transforming protein 4	Q6S5L8	-0.214125287	0.106524811	-0.40465789	0.001629127	-0.445547933	0.000456874
MAP kinase-activated protein kinase 2	P49137	0.226495793	0.087323668	0.404427488	0.001640117	0.329556237	0.011530574
Transcription factor TFIIIB component B'' homolog	A6H8Y1	-0.400797009	0.001822269	-0.404403281	0.001641275	-0.367757429	0.004510625
Protein turtle homolog A	Q9P2J2	-0.287213418	0.028814014	-0.404237317	0.001649238	-0.376197308	0.003609623
Natural cytotoxicity triggering receptor 3 ligand 1	Q68D85	-0.293800871	0.025190613	-0.404234043	0.001649395	-0.392039521	0.00233814
Calcium uptake protein 3, mitochondrial	Q86XE3	-0.123999755	0.353728001	-0.404228482	0.001649662	-0.360940064	0.005377532
Hyaluronidase-1	Q12794	-0.313755659	0.016467707	-0.403322569	0.001693748	-0.460236041	0.00027797
Glia maturation factor gamma	O60234	0.258314622	0.050252514	0.403291804	0.001695263	0.400751426	0.001824667
DNA primase small subunit	P49642	-0.206442287	0.11999533	-0.403102466	0.001704617	-0.386637756	0.002717753
Histone deacetylase complex subunit SAP18	O00422	-0.495100078	7.78E-05	-0.40299977	0.001709709	-0.367635191	0.004525013
Alpha-L-iduronidase	P35475	-0.356274811	0.006052086	-0.402984159	0.001710484	-0.32091519	0.014043055
Zinc finger protein 174	Q15697	0.22663221	0.087128208	0.402781198	0.001720593	0.456786314	0.000313009
Protocadherin beta-4	Q9Y5E5	-0.35488685	0.006266583	-0.402492116	0.001735083	-0.324265354	0.013018122
Neugrin	Q9NPE2	-0.24171936	0.067546893	-0.401722945	0.001774172	-0.378704738	0.003374595
Serine-rich single-pass membrane protein 1	Q8WWF3	0.362735754	0.005136055	0.401322876	0.001794812	0.463253377	0.000250295
ADP-ribosyl cyclase/cyclic ADP-ribose hydrolase 1	P28907	-0.251119215	0.057246121	-0.400738405	0.001825352	-0.346666175	0.007678715
Glutamate carboxypeptidase 2	Q04609	0.419222848	0.001054717	0.400153826	0.001856362	0.378398511	0.003402552
Hyaluronan and proteoglycan link protein 1	P10915	0.23130173	0.080642371	0.400153826	0.001856362	0.39453202	0.002179487
Thymocyte nuclear protein 1	Q9P016	-0.312342298	0.016986435	-0.399830769	0.0018737	-0.404185006	0.001651754
E3 ubiquitin-protein ligase DTX3L	Q8TDB6	-0.383867445	0.002932926	-0.399643093	0.001883839	-0.429724089	0.000761535
Thrombopoietin Receptor	P40238	-0.202593768	0.127212827	-0.399301604	0.001902413	-0.438756822	0.000570613
Peptidyl-prolyl cis-trans isomerase FKBP14	Q9NWM8	0.390360598	0.002450727	0.398966283	0.00192081	0.362122196	0.005217469
C-C motif chemokine 21	O00585	0.40522414	0.001602397	0.398861717	0.001926579	0.37094754	0.004149101
Retbindin	Q9BSG5	-0.283828691	0.030839438	-0.39878169	0.001931005	-0.399655311	0.001883177
Growth factor receptor-bound protein 10	Q13322	-0.293283068	0.025460801	-0.398667475	0.001937338	-0.375317683	0.00369544
Rho guanine nucleotide exchange factor 7	Q14155	-0.312590384	0.016894386	-0.398440145	0.001949997	-0.373233504	0.003906014
TNF receptor-associated factor 4	Q9BUZ4	-0.210910938	0.112011138	-0.398381613	0.001953268	-0.403565899	0.001681804
Dickkopf-related protein 3	Q9UBP4	0.244869709	0.063941093	0.398123369	0.00196776	0.423781701	0.000916827
SAGA-associated factor 29 homolog	Q96ES7	0.23556383	0.075061125	0.398110683	0.001968474	0.44337528	0.000490797
Oocyte-secreted protein 2	Q86WS3	-0.325733805	0.012589573	-0.397889492	0.001980967	-0.369896693	0.004265259
Baculoviral IAP repeat-containing protein 7 Isoform beta	Q96CA5	-0.217307012	0.101300593	-0.397753676	0.001988673	-0.38938771	0.002518153
MAP kinase-activated protein kinase 5	Q8IW41	-0.24986154	0.058545759	-0.397344779	0.002012035	-0.344562257	0.008081917
Potassium voltage-gated channel subfamily E member 3	Q9Y6H6	-0.328856066	0.011718593	-0.397190726	0.0020209	-0.406377623	0.001549158
WAP, kazal, immunoglobulin, kunitz and NTR domain-containing protein 1	Q96NZ8	-0.20282765	0.126765037	-0.397015615	0.002031019	-0.383585191	0.002955676
Transmembrane protein 52	Q8NDY8	-0.19990461	0.132447865	-0.396969231	0.002033707	-0.385400742	0.002812035
LanC-like protein 1	O43813	0.185985696	0.162166886	0.396868128	0.002039577	0.42452717	0.000895894
Low molecular weight phosphotyrosine protein phosphatase	P24666	0.271236506	0.03944726	0.39649285	0.002061497	0.300871461	0.021736226
Glioma pathogenesis-related protein 1	P48060	0.262768448	0.046284236	0.395966652	0.002092587	0.466362031	0.000224433
Adenylate kinase 2, mitochondrial	P54819	0.167892197	0.207756292	0.395631444	0.00211261	0.428800331	0.000783998
Ornithine decarboxylase antizyme 1	P54368	0.302850814	0.020844336	0.394674092	0.00217074	0.405628994	0.001583527
Signal transducer and activator of transcription 6	P42226	-0.440656589	0.000536457	-0.394634425	0.002173179	-0.426110548	0.000852855
Sonic hedgehog protein	Q15465	-0.164138698	0.218247388	-0.394493158	0.002181885	-0.399735384	0.001878847
Argininosuccinate lyase	P04424	0.32342128	0.013270091	0.394391548	0.002188166	0.292408945	0.025922451
N-acetylgalactosaminyltransferase 7	Q86SF2	-0.216142189	0.10318963	-0.394389828	0.002188272	-0.349153858	0.007224689
Glyceraldehyde-3-phosphate dehydrogenase, testis-specific	O14556	-0.143602371	0.282186016	-0.39426673	0.002195904	-0.356068253	0.006083594
Kallikrein-5	Q9Y337	-0.190469596	0.152102544	-0.394208876	0.002199499	-0.388827395	0.00255773
Cell adhesion molecule-related/down-regulated by oncogenes	Q4KMG0	0.37956497	0.003297144	0.393939397	0.002216312	0.352043009	0.006726961
Zona pellucida sperm-binding protein 4	Q12836	-0.404424214	0.001640273	-0.393724045	0.002229831	-0.354690875	0.006297399
Delta-like protein 4	Q9NR61	0.197984773	0.136283422	0.393683954	0.002232356	0.383700144	0.002946392
C-C motif chemokine 15	Q16663	-0.147404048	0.269504987	-0.393576276	0.00223915	-0.432193783	0.000704304
Deformed epidermal autoregulatory factor 1 homolog	O75398	-0.420115073	0.001026346	-0.393508694	0.002243424	-0.320884401	0.014052787
Tumor necrosis factor ligand superfamily member 4	P23510	-0.294238909	0.024963934	-0.393483981	0.002244988	-0.36738165	0.004554987
Cullin-9	Q8IWT3	-0.289240049	0.027655493	-0.393430266	0.002248392	-0.397348539	0.002011819
Heat shock 70 kDa protein 1A	P0DMV8	0.166200046	0.212440955	0.393385636	0.002251224	0.345115452	0.007974154
Netrin-1	O95631	0.160126146	0.229866142	0.393330157	0.002254748	0.356220416	0.00606037
Growth arrest-specific protein 1	P54826	0.426668315	0.000838144	0.393231813	0.002261008	0.364050773	0.004965315
Apoptosis-inducing factor 1, mitochondrial	O95831	-0.416853836	0.001133504	-0.393108755	0.002268862	-0.354167459	0.006380356
Growth hormone receptor	P10912	-0.258438722	0.050138304	-0.392864835	0.002284503	-0.448175663	0.000418695
CMP-N-acetylneuraminate-beta-galactosamide-alpha-2,3-sialyltransferase 2	Q16842	-0.317435654	0.015180162	-0.392766488	0.002290837	-0.382334502	0.003058378
Protein NOV homolog	P48745	-0.291757689	0.026270958	-0.39252423	0.002306505	-0.364019983	0.004969255
Nuclear protein MDM1	Q8TC05	0.434236847	0.00065993	0.392308879	0.002320513	0.438806801	0.00056969
Pleckstrin homology domain-containing family A member 1	Q9HB21	-0.234314902	0.076663839	-0.392234085	0.002325395	-0.419445862	0.00104756
Plexin domain-containing protein 2	Q6UX71	-0.426872064	0.000832827	-0.392222952	0.002326123	-0.38479077	0.002859587
Surfeit locus protein 1	Q15526	0.383380002	0.002972312	0.392062763	0.002336614	0.407648193	0.001492354
Cytokine receptor-like factor 2	Q9HC73	-0.484677398	0.000115515	-0.391748455	0.002357322	-0.395064346	0.002146874
Calcium/calmodulin-dependent protein kinase kinase 1	Q8N5S9	-0.380557524	0.00320974	-0.391733072	0.00235834	-0.342796568	0.008434407
DNA polymerase epsilon subunit 2	P56282	-0.214270328	0.10628223	-0.391509729	0.002373159	-0.387896601	0.002624701
Sushi domain-containing protein 1	Q6UWL2	-0.18681437	0.160270984	-0.391498331	0.002373918	-0.341324562	0.008738415
Protein FAM151A	Q8WW52	-0.208061539	0.117053569	-0.39126823	0.002389277	-0.382728917	0.003025653
Metalloproteinase inhibitor 3	P35625	0.309079167	0.018237582	0.391262886	0.002389635	0.39773409	0.001989787
Sialic acid-binding Ig-like lectin 10	Q96LC7	-0.104904465	0.433214473	-0.390871613	0.002415958	-0.422268224	0.000960688
Golgi membrane protein 1	Q8NBJ4	0.287424048	0.028691745	0.390422867	0.002446466	0.382037505	0.003083227
Glutathione S-transferase theta-2B	P0CG30	0.405516841	0.001588735	0.390354589	0.002451138	0.317983887	0.014995931
Lethal(3)malignant brain tumor-like protein 2	Q969R5	-0.244049909	0.06486418	-0.390351215	0.002451369	-0.332897218	0.010668845
Ethanolamine kinase 1	Q9HBU6	-0.227803505	0.085464066	-0.390289679	0.002455587	-0.375036691	0.003723231
Complement component C1q receptor	Q9NPY3	-0.383707694	0.002945783	-0.389822165	0.002487842	-0.346101856	0.007785104
Nectin-3	Q9NQS3	-0.272111879	0.038790762	-0.389489716	0.002511007	-0.363797445	0.004997813
Vesicular integral-membrane protein VIP36	Q12907	-0.264614488	0.044716507	-0.38939823	0.002517415	-0.445640303	0.00045548
Mesothelin	Q13421	-0.247649965	0.060888872	-0.388612833	0.002573032	-0.345799256	0.007842679
Neutrophil-activating peptide 2	P02775	-0.435747145	0.00062877	-0.38857011	0.002576088	-0.302680508	0.020919835
Calsyntenin-3	Q9BQT9	0.270567968	0.039954795	0.388290674	0.002596159	0.319908989	0.014364106
Transcriptional enhancer factor TEF-5	Q99594	0.258992033	0.049631658	0.38744116	0.002658034	0.334267452	0.010331874
Fibroblast growth factor 7	P21781	-0.200535339	0.131205679	-0.387294265	0.002668865	-0.434865791	0.000646788
Matrilin-4	O95460	0.115189369	0.389221255	0.387140443	0.002680249	0.341759436	0.008647626
Lysozyme-like protein 2	Q7Z4W2	-0.369148169	0.004349739	-0.386524114	0.002726295	-0.308884997	0.018314442
Complement component C6	P13671	-0.276644517	0.035534268	-0.38612171	0.002756738	-0.382689973	0.003028871
Periostin	Q15063	0.337168882	0.009648633	0.385817569	0.002779946	0.367406789	0.004552007
Alpha-2-HS-glycoprotein	P02765	-0.286509856	0.029225592	-0.385650777	0.002792747	-0.436225247	0.000619187
Activating signal cointegrator 1 complex subunit 1	Q8N9N2	-0.386659081	0.002716152	-0.385527714	0.002802226	-0.320129444	0.014293232
Uncharacterized protein C11orf94	C9JXX5	-0.290189081	0.027126566	-0.385305294	0.00281943	-0.397699937	0.00199173
Netrin-1	O95631	0.414891168	0.001202742	0.385238969	0.002824578	0.336884539	0.009713813
Disintegrin and metalloproteinase domain-containing protein 19	Q9H013	-0.102701788	0.442987079	-0.385227238	0.002825489	-0.419117535	0.001058112
Calcium-dependent phospholipase A2	P39877	-0.262898814	0.046172067	-0.385171515	0.002829822	-0.333477158	0.010525082
Carbohydrate sulfotransferase 15	Q7LFX5	0.435990531	0.000623875	0.384679283	0.002868355	0.369469661	0.004313275
Tropomyosin alpha-4 chain	P67936	-0.333810362	0.010443244	-0.384305284	0.002897943	-0.33903114	0.00923105
Pregnancy-specific beta-1-glycoprotein 8	Q9UQ74	-0.377284756	0.003505972	-0.384138462	0.002911228	-0.337023565	0.009681896
Growth/differentiation factor 2	Q9UK05	-0.300093856	0.022095345	-0.384017725	0.002920877	-0.397521083	0.002001932
Rab9 effector protein with kelch motifs	Q7Z6M1	0.285410995	0.029878256	0.383847397	0.002934537	0.358043637	0.005788072
Pre-mRNA-processing factor 6	O94906	-0.201224862	0.129857779	-0.383760834	0.0029415	-0.378832518	0.003362989
Chorionic somatomammotropin hormone	P0DML2 P0DML3	-0.231059153	0.08096963	-0.383639191	0.002951311	-0.368998105	0.004366852
Interferon lambda receptor 1	Q8IU57	0.488885477	9.86E-05	0.383239246	0.002983773	0.309096915	0.01823057
Inhibitor of growth protein 1	Q9UK53	-0.380813197	0.003187561	-0.38322027	0.002985321	-0.389408202	0.002516716
B-cell lymphoma 6 protein	P41182	-0.323175145	0.013344351	-0.382454739	0.003048369	-0.338362441	0.009379154
Tubulin-specific chaperone A	O75347	0.513891034	3.69E-05	0.382064301	0.003080977	0.345823603	0.007838033
Kallistatin	P29622	-0.15158601	0.256001513	-0.381941243	0.003091319	-0.426552724	0.000841174
Protein transport protein Sec61 subunit beta	P60468	-0.370219381	0.004229288	-0.38151863	0.003127069	-0.351371871	0.006839826
Eukaryotic translation initiation factor 4E type 2	O60573	0.345506575	0.00789872	0.381356717	0.003140862	0.343883887	0.008215795
Thyroxine-binding globulin	P05543	-0.195243519	0.141903825	-0.381233659	0.003151382	-0.437298133	0.000598162
SLAM family member 8	Q9P0V8	0.291184617	0.026580876	0.38120731	0.003153638	0.389872656	0.00248434
Mitogen-activated protein kinase 1	P28482	0.158508448	0.234669262	0.381110601	0.003161933	0.336648439	0.009768223
Delta and Notch-like epidermal growth factor-related receptor	Q8NFT8	0.355941856	0.006102946	0.380993403	0.00317201	0.32967977	0.011497673
Urea transporter 1	Q13336	0.302481578	0.021008317	0.380951648	0.003175607	0.394620691	0.002174024
Myotubularin-related protein 1	Q13613	-0.311572015	0.017274969	-0.380909889	0.003179208	-0.391562194	0.002369671
Nectin-4	Q96NY8	-0.122501424	0.359619291	-0.380391137	0.003224247	-0.381712144	0.003110654
Fc receptor-like protein 4	Q96PJ5	-0.249576834	0.058843248	-0.380335443	0.003229116	-0.405879531	0.00157195
High affinity nerve growth factor receptor	P04629	-0.413534764	0.001252789	-0.379697572	0.003285346	-0.316403786	0.015532179
Alpha-taxilin	P40222	0.26608003	0.043503176	0.379605274	0.003293554	0.352936784	0.006579184
Integrin beta-7	P26010	-0.31434022	0.016257154	-0.379418554	0.003310214	-0.36771468	0.004515652
Carcinoembryonic antigen-related cell adhesion molecule 4	O75871	-0.245838591	0.062863779	-0.379195767	0.00333019	-0.411260429	0.001340915
Kallistatin	P29622	-0.178998865	0.178810569	-0.378957086	0.003351709	-0.417192826	0.001121915
Collagen alpha-2(VI) chain	P12110	-0.139440035	0.296514477	-0.378922947	0.003354797	-0.374728527	0.003753922
Programmed cell death protein 1	Q15116	0.255430438	0.052967167	0.378845682	0.003361796	0.366786894	0.004625985
N-terminal pro-BNP	P16860	0.259422212	0.049240654	0.378249503	0.00341623	0.333138478	0.010608833
Peroxidasin homolog	Q92626	0.485247524	0.000113083	0.378064916	0.003433242	0.303273013	0.020658164
E3 ubiquitin-protein ligase CBL	P22681	0.138945297	0.298248503	0.377953484	0.003443547	0.337844214	0.009495345
Microtubule-associated protein RP/EB family member 1	Q15691	0.125742241	0.346951841	0.377788035	0.003458899	0.373903297	0.003837214
Liver-expressed antimicrobial peptide 2	Q969E1	-0.136901375	0.305482026	-0.377559341	0.00348022	-0.444092235	0.000479358
Protein kinase C and casein kinase substrate in neurons protein 1	Q9BY11	-0.392565353	0.002303838	-0.377294338	0.00350507	-0.406420924	0.001547191
UPF0454 protein C12orf49	Q9H741	-0.223070177	0.092345722	-0.376755851	0.003556051	-0.367942201	0.004488952
Glycosyltransferase 8 domain-containing protein 1	Q68CQ7	-0.179017001	0.178765823	-0.376655542	0.00356562	-0.310405473	0.017719892
Prestin	P58743	-0.256577126	0.051873943	-0.37654226	0.003576454	-0.376951622	0.003537441
C5a anaphylatoxin	P01031	-0.214229678	0.106350174	-0.376440187	0.003586241	-0.441738563	0.000517843
Leucine-rich repeat-containing protein 74A	Q0VAA2	0.236307693	0.074119267	0.376392222	0.003590848	0.403282563	0.001695719
Lymphoid-restricted membrane protein	Q12912	0.006831925	0.95940654	-0.376317453	0.00359804	-0.386396968	0.002735882
EMILIN-3	Q9NT22	-0.256709347	0.051749076	-0.376207924	0.003608598	-0.37597025	0.003631605
Uncharacterized protein C22orf15	Q8WYQ4	-0.106920273	0.424378294	-0.375567431	0.003670893	-0.331007985	0.011149016
DNA-binding protein SATB1	Q01826	-0.217452845	0.10106599	-0.37538845	0.00368847	-0.365296499	0.004808198
Serine/threonine-protein kinase Chk2	O96017	-0.226579689	0.087203421	-0.375240381	0.003703067	-0.416049644	0.001161428
SLAM family member 5	Q9UIB8	-0.265420417	0.044045883	-0.375098079	0.003717144	-0.42225211	0.000961165
TRAF family member-associated NF-kappa-B activator	Q92844	-0.377967174	0.00344228	-0.375082685	0.003718669	-0.38654468	0.002724748
Dickkopf-like protein 1	Q9UK85	-0.350373053	0.007010862	-0.374963469	0.003730503	-0.307110985	0.019029525
Pregnancy zone protein	P20742	-0.351305607	0.006851059	-0.374948075	0.003732034	-0.294929308	0.024610152
Protein quaking	Q96PU8	-0.226482445	0.087342813	-0.374688453	0.00375793	-0.348612789	0.007321394
TOX high mobility group box family member 3	O15405	-0.327901896	0.011979074	-0.374653826	0.003761395	-0.380774301	0.003190926
Calcium-binding protein 8	Q9BXU9	0.294127603	0.02502137	0.37445964	0.003780884	0.384089672	0.002915124
Uncharacterized protein KIAA2013	Q8IYS2	0.335687145	0.009992498	0.374401969	0.003786689	0.361600056	0.005287644
Tachykinin-3	Q9UHF0	-0.468935594	0.000204894	-0.374242285	0.003802804	-0.306115934	0.019440915
Suprabasin	Q6UWP8	-0.267858517	0.042067227	-0.374163474	0.003810779	-0.402823878	0.001718463
Protocadherin gamma-A8	Q9Y5G5	-0.203391134	0.125691094	-0.374048034	0.003822488	-0.389206353	0.002530903
Stress-induced-phosphoprotein 1	P31948	0.099653874	0.456709702	0.37404052	0.003823252	0.378327357	0.003409078
Human Chorionic Gonadotropin	P01215,P01233	0.42688368	0.000832525	0.373973238	0.003830092	0.337510535	0.009570818
Cyclin-dependent kinase 2:Cyclin-A2 complex	P24941 P20248	-0.376638975	0.003567203	-0.373538116	0.00387459	-0.390162069	0.002464354
Pituitary adenylate cyclase-activating polypeptide 38	P18509	-0.170249435	0.201352574	-0.373436327	0.003885066	-0.284513215	0.030420496
Cytotoxic and regulatory T-cell molecule	O95727	-0.347405346	0.007541281	-0.373321231	0.003896941	-0.347092539	0.007599177
Tumor necrosis factor receptor superfamily member 6	P25445	0.163741253	0.219379552	0.373256013	0.003903684	0.418831092	0.001067396
Ras-related protein Rab-27A	P51159	0.388825653	0.002557854	0.373173361	0.003912244	0.397149096	0.002023301
Proliferating cell nuclear antigen	P12004	-0.188439467	0.156600386	-0.37316349	0.003913268	-0.370798741	0.004165377
Complement C1r subcomponent-like protein	Q9NZP8	-0.234905835	0.075902162	-0.373161427	0.003913482	-0.388796599	0.002559922
Sex hormone-binding globulin	P04278	-0.209183912	0.11504706	-0.373071423	0.003922825	-0.342164958	0.008563705
Complement C5	P01031	-0.12331549	0.356411064	-0.372800272	0.003951092	-0.44993552	0.000394772
Cytokine-like protein 1	Q9NRR1	0.355813316	0.006122681	0.372773422	0.003953901	0.367191265	0.004577608
Antileukoproteinase	P03973	-0.262991113	0.046092785	-0.372465777	0.003986211	-0.373687773	0.003859234
Matrix metalloproteinase-16	P51512	-0.361197015	0.005342378	-0.372451884	0.003987676	-0.276533252	0.0356114
Cytoplasmic protein NCK2	O43639	0.163461837	0.22017795	0.372404248	0.003992701	0.335971078	0.009925795
Beta-defensin 119	Q8N690	-0.366673852	0.004639589	-0.372373484	0.00399595	-0.290433943	0.026991484
Regulator of G-protein signaling 10	O43665	0.251103765	0.057261944	0.371902354	0.004045989	0.306449008	0.019302377
C-type lectin domain family 4 member K	Q9UJ71	-0.187303834	0.159158838	-0.371892308	0.004047062	-0.388972832	0.002547405
Stromal interaction molecule 1	Q13586	0.320543394	0.01416096	0.371828993	0.004053831	0.37903971	0.003344246
Brain natriuretic peptide 32	P16860	-0.356639484	0.005996808	-0.371511219	0.004087952	-0.404699671	0.001627141
UPF0258 protein KIAA1024	Q9UPX6	-0.213136193	0.108190478	-0.371353846	0.004104943	-0.336931183	0.009703094
Killer cell immunoglobulin-like receptor 3DL2	P43630	-0.046418955	0.729337282	-0.371236481	0.004117656	-0.359385447	0.005594586
RAC-beta serine/threonine-protein kinase	P31751	0.249946163	0.05845757	0.371204433	0.004121133	0.322393068	0.013582683
Creatine kinase B-type	P12277	0.213491273	0.10759022	0.371102465	0.004132215	0.292208812	0.026029132
PDZ and LIM domain protein 4	P50479	0.25807246	0.050475989	0.370840963	0.004160753	0.284295882	0.03055299
Beta-defensin 123	Q8N688	-0.505992585	5.08E-05	-0.370840449	0.00416081	-0.355248073	0.006210128
Protein Rev_HV2BE	P18093	-0.262777317	0.046276598	-0.370819359	0.004163119	-0.348083252	0.007417129
Aurora kinase B	Q96GD4	-0.329887074	0.011442644	-0.370603981	0.004186766	-0.420246478	0.001022226
Interleukin-20	Q9NYY1	-0.199812312	0.132630381	-0.370602262	0.004186955	-0.374701842	0.00375659
YTH domain-containing protein 1	Q96MU7	-0.296298006	0.02392127	-0.370438182	0.004205051	-0.444028813	0.00048036
Sushi, von Willebrand factor type A, EGF and pentraxin domain-containing protein 1	Q4LDE5	0.275356525	0.036435674	0.370437031	0.004205178	0.284258442	0.030575863
Estrogen receptor	P03372	-0.413436536	0.001256485	-0.370374365	0.004212107	-0.358567342	0.005711867
Collectrin	Q9HBJ8	-0.334251603	0.010335718	-0.370333341	0.004216649	-0.388972787	0.002547408
Resistin	Q9HD89	-0.284749467	0.030277014	-0.36987924	0.004267212	-0.28382071	0.030844351
NKG2D ligand 3	Q9BZM4	0.316308481	0.015565041	0.369344841	0.0043274	0.410684478	0.001364097
Cancer/testis antigen 55	Q8WUE5	-0.273454568	0.037801363	-0.368973262	0.00436969	-0.431024003	0.000730909
Golgi membrane protein 1	Q8NBJ4	-0.128990569	0.334536085	-0.368655867	0.004406102	-0.310335898	0.017746734
Interferon alpha-10	P01566	-0.388117108	0.002608696	-0.368448581	0.004430026	-0.33337964	0.010549138
Hemoglobin subunit zeta	P02008	-0.392363788	0.002316934	-0.368435628	0.004431525	-0.40059748	0.001832785
Beta-1,3-galactosyltransferase 6	Q96L58	0.318328669	0.014881052	0.36842753	0.004432462	0.414662838	0.001211039
GTP-binding protein GEM	P55040	-0.276624879	0.035547872	-0.367933673	0.00448995	-0.329202531	0.011625228
Leucine-rich repeat and immunoglobulin-like domain-containing nogo receptor-interacting protein 1	Q96FE5	0.29354214	0.025325315	0.367912632	0.004492414	0.407063199	0.001518272
Vitamin D-binding protein	P02774	-0.290360797	0.027031776	-0.367113341	0.004586896	-0.38323567	0.002984064
Phosphoglycerate mutase 1	P18669	0.052733595	0.694217302	0.366558994	0.004653448	0.393177298	0.002264485
Lymphotactin	P47992	0.345383509	0.007922388	0.36618982	0.004698239	0.353859568	0.006429599
Vasorin	Q6EMK4	0.128665048	0.335767571	0.366159055	0.004701989	0.457526597	0.000305168
Protein disulfide-isomerase A3	P30101	0.215641637	0.104009716	0.36585141	0.004739631	0.37236384	0.003996968
High mobility group protein 20A	Q9NP66	-0.309346873	0.018132065	-0.365728704	0.004754718	-0.365590509	0.004771761
Somatotropin	P01241	-0.246195744	0.062470358	-0.365493793	0.00478372	-0.30778359	0.01875566
Phosphatidylinositol 5-phosphate 4-kinase type-2 alpha	P48426	-0.275926268	0.036034627	-0.364853223	0.004863598	-0.422286999	0.000960133
Bifunctional polynucleotide phosphatase/kinase	Q96T60	-0.327528386	0.01208239	-0.364566348	0.004899749	-0.372756243	0.003955699
Trypsin-1	P07477	-0.205950223	0.120900347	-0.363913247	0.004982935	-0.392345991	0.002318093
CD48 antigen	P09326	-0.209246155	0.114936561	-0.363854532	0.004990474	-0.414413864	0.001220144
CUB and sushi domain-containing protein 1	Q96PZ7	0.476301098	0.000157245	0.363376253	0.00505226	0.386760214	0.002708574
Dolichyl-diphosphooligosaccharide--protein glycosyltransferase subunit 1	P04843	0.053657412	0.689130417	0.363134337	0.005083767	0.353803431	0.006438613
COP9 signalosome complex subunit 7b	Q9H9Q2	-0.373386668	0.003890185	-0.363118955	0.005085776	-0.342226537	0.008551024
FAS-associated factor 2	Q96CS3	-0.336892309	0.009712026	-0.362746908	0.005134586	-0.316418387	0.015527149
Transmembrane protease serine 11D	O60235	0.225302707	0.089047843	0.362394425	0.005181208	0.425195284	0.0008775
Tyrosine-protein kinase Lck	P06239	-0.319337816	0.014549139	-0.362117506	0.005218096	-0.446334954	0.00044512
Histone H2A deubiquitinase MYSM1	Q5VVJ2	0.205873757	0.121041452	0.361787555	0.00526235	0.362754737	0.005133554
Secretagogin	O76038	0.343548563	0.008282682	0.361726021	0.005270639	0.292734852	0.025749514
Carbohydrate sulfotransferase 15	Q7LFX5	0.408516144	0.00145463	0.361667439	0.005278542	0.333723471	0.010464532
Follistatin-related protein 5	Q8N475	0.244254381	0.064632952	0.361482852	0.00530351	0.265248427	0.0441883
Thioredoxin domain-containing protein 11	Q6PKC3	-0.115267434	0.388897797	-0.361367557	0.005319158	-0.371481445	0.004091162
C-type lectin domain family 4 member D	Q8WXI8	-0.361926011	0.00524374	-0.361303822	0.005327825	-0.333389918	0.0105466
MAX-interacting protein 1	P50539	-0.222000001	0.093960043	-0.36128546	0.005330325	-0.35004323	0.007068155
Trefoil factor 3	Q07654	0.286219738	0.029396735	0.361144442	0.005349554	0.346901223	0.007634778
FAS-associated factor 2	Q96CS3	0.171122669	0.199016266	0.361082913	0.005357963	0.396009898	0.002090016
Protein unc-13 homolog A	Q9UPW8	-0.189407927	0.154442631	-0.360976062	0.005372595	-0.304431587	0.020154513
CD63 antigen	P08962	-0.282472579	0.031683643	-0.360695332	0.005411203	-0.348159563	0.007403266
Vitronectin	P04004	-0.192544961	0.147604122	-0.360591937	0.005425483	-0.422939121	0.000941017
Mitochondrial ubiquitin ligase activator of NFKB 1	Q969V5	-0.051701057	0.699918736	-0.360546524	0.005431766	-0.317580643	0.015131251
Disintegrin and metalloproteinase domain-containing protein 12	O43184	0.419481883	0.001046408	0.360386416	0.005453968	0.344171576	0.008158785
Serum amyloid A-1 protein	P0DJI8	-0.180755329	0.174514599	-0.360088605	0.005495477	-0.40543761	0.001592423
Tax1-binding protein 3	O14907	0.101375259	0.448931125	0.360006156	0.005507018	0.377875096	0.003450813
GDP-fucose protein O-fucosyltransferase 1	Q9H488	0.266036986	0.043538423	0.359606217	0.005563301	0.363650514	0.005016748
Alpha-(1,6)-fucosyltransferase	Q9BYC5	0.301233737	0.021570611	0.359329337	0.005602562	0.331014027	0.011147451
Prolactin-inducible protein	P12273	-0.128661539	0.335780863	-0.359300966	0.005606598	-0.341575435	0.00868594
Cathepsin G	P08311	-0.393384617	0.002251288	-0.35914713	0.00562853	-0.316048884	0.015654856
Forkhead box protein C2	Q99958	-0.328461089	0.01182582	-0.358749501	0.005685568	-0.310781349	0.017575477
Epididymal secretory protein E3-alpha	Q14507	-0.313822018	0.016443689	-0.358688799	0.00569432	-0.372800622	0.003951056
Inositol polyphosphate 5-phosphatase OCRL-1	Q01968	0.312442315	0.016949274	0.358678933	0.005695744	0.343894466	0.008213692
Beta-defensin 110	Q30KQ9	-0.279634417	0.033512947	-0.358591299	0.005708402	-0.314147652	0.01632626
Basic leucine zipper transcriptional factor ATF-like 3	Q9NR55	-0.212417295	0.109413657	-0.358433089	0.005731318	-0.326860966	0.012268919
Pappalysin-2	Q9BXP8	-0.191384616	0.150106853	-0.35839333	0.00573709	-0.34600948	0.007802641
Aspartyl/asparaginyl beta-hydroxylase	Q12797	0.367946592	0.004488438	0.358309748	0.005749239	0.296262203	0.02393908
Mitogen-activated protein kinase kinase kinase 3	Q99759	0.203550716	0.125388206	0.357941697	0.005803008	0.320970663	0.014025536
Peptidyl-prolyl cis-trans isomerase H	O43447	0.162631145	0.222563525	0.357821876	0.005820608	0.352443267	0.006660427
Sialic acid-binding Ig-like lectin 14	Q08ET2	0.069747409	0.602888222	0.357637289	0.005847812	0.34699359	0.007617572
Kremen protein 1	Q96MU8	0.438574908	0.000573984	0.357483467	0.005870568	0.347609373	0.007503726
Vinexin b	O60504	0.253372924	0.054975666	0.357453814	0.005874963	0.324378541	0.012984649
Keratinocyte-associated transmembrane protein 2	Q8NC54	-0.312529814	0.016916821	-0.357407724	0.005881801	-0.321199313	0.013953523
Colipase-like protein 2	Q6UWE3	-0.254850972	0.053526699	-0.357311017	0.005896171	-0.369593076	0.004299349
Polycystin-2	Q13563	-0.319872627	0.014375825	-0.357279106	0.00590092	-0.301481123	0.021458134
2',3'-cyclic-nucleotide 3'-phosphodiesterase	P09543	-0.314863249	0.016070719	-0.357268115	0.005902556	-0.333169267	0.010601196
Interleukin-4 receptor subunit alpha	P24394	-0.232778915	0.078672015	-0.357124176	0.005924021	-0.36546318	0.004787511
Alpha-1-antitrypsin	P01009	-0.321682952	0.013802246	-0.357012108	0.005940782	-0.235263425	0.075444173
Lysosomal protective protein	P10619	-0.280620255	0.032867822	-0.356745119	0.005980878	-0.319098631	0.014627229
Histidine triad nucleotide-binding protein 1	P49773	0.223955452	0.091026764	0.356679179	0.005990817	0.286732672	0.029094717
PR domain zinc finger protein 1	O75626	-0.130092308	0.33038911	-0.356578057	0.006006088	-0.375462009	0.003681237
PolyUbiquitin K63-linked	P0CG48	0.307017819	0.019067726	0.356529767	0.006013392	0.353520887	0.00648415
Low-density lipoprotein receptor-related protein 1, soluble	Q07954	0.314555585	0.016180164	0.355852948	0.00611659	0.365497862	0.004783217
Corticotropin-releasing factor-binding protein	P24387	-0.226197988	0.087751563	-0.355843039	0.006118112	-0.317841164	0.015043707
BTB/POZ domain-containing protein KCTD5	Q9NXV2	-0.305052155	0.019889056	-0.35542873	0.006182061	-0.344967336	0.008002884
Bleomycin hydrolase	Q13867	-0.323240249	0.013324674	-0.355405468	0.006185669	-0.338168141	0.009422572
Sorcin	P30626	0.211405629	0.111152953	0.355284817	0.006204411	0.32490198	0.012830814
Mannan-binding lectin serine protease 1	P48740	-0.236881377	0.073399323	-0.355269434	0.006206804	-0.286798663	0.02905605
Platelet endothelial aggregation receptor 1	Q5VY43	0.354003543	0.006406531	0.35522774	0.006213294	0.323306321	0.01330473
Mitochondrial import inner membrane translocase subunit Tim21	Q9BVV7	-0.183258963	0.16852151	-0.355155863	0.006224497	-0.301730844	0.021345099
Calcium/calmodulin-dependent protein kinase type II subunit delta	Q13557	0.1222694	0.360536917	0.355140907	0.00622683	0.320632556	0.014132608
Gamma-interferon-inducible protein 16	Q16666	0.309171466	0.018201143	0.354991542	0.006250175	0.296437825	0.023851822
Casein kinase II subunit alpha	P68400	-0.434222674	0.000660229	-0.354944921	0.006257477	-0.329899689	0.011439303
Alpha-N-acetylgalactosaminide alpha-2,6-sialyltransferase 3	Q8NDV1	-0.224536577	0.090168997	-0.354750883	0.006287949	-0.312930221	0.016768987
Regulator of G-protein signaling 19	P49795	-0.362798644	0.005127774	-0.354700264	0.00629592	-0.268940139	0.041213169
Catalase	P04040	0.265102688	0.044309276	0.354566293	0.006317058	0.334990978	0.010157689
Type III endosome membrane protein TEMP	Q8IVY1	-0.334020652	0.010391878	-0.354541403	0.006320992	-0.374459182	0.00378093
Non-homologous end-joining factor 1	Q9H9Q4	0.180809823	0.174382528	0.354521122	0.006324199	0.317424757	0.015183843
Cytochrome c oxidase subunit 6C	P09669	-0.37577688	0.003650418	-0.354433302	0.006338103	-0.306176611	0.019415615
Uncharacterized protein C4orf32	Q8N8J7	-0.265868745	0.043676413	-0.354336523	0.006353457	-0.299535167	0.022356452
72 kDa inositol polyphosphate 5-phosphatase	Q9NRR6	-0.236937658	0.073328994	-0.354292308	0.006360482	-0.389958236	0.002478415
Intestinal-type alkaline phosphatase	P09923	0.358824077	0.005674832	0.354202561	0.006374763	0.395467859	0.002122443
Fibronectin type III domain-containing protein 4	Q9H6D8	-0.26186154	0.047070749	-0.354162821	0.006381095	-0.339666332	0.009092252
Interferon alpha-8	P32881	-0.079400995	0.553533875	-0.353996762	0.006407616	-0.32148911	0.013862707
Prostaglandin G/H synthase 2	P35354	-0.215663949	0.103973054	-0.35384805	0.006431447	-0.360152218	0.005486587
Probable RNA-binding protein 46	Q8TBY0	-0.025495446	0.84933141	-0.353729462	0.006450508	-0.390043828	0.002472502
Protein SPACA7	Q96KW9	0.258423337	0.050152451	0.353712193	0.006453287	0.290069377	0.027192809
Switch-associated protein 70	Q9UH65	0.131897548	0.323664453	0.353674109	0.006459421	0.332958864	0.010653483
Nuclear envelope phosphatase-regulatory subunit 1	Q8N9A8	0.354031725	0.006402024	0.353502254	0.006487163	0.386072268	0.002760499
Serine palmitoyltransferase 1	O15269	-0.401907551	0.001764719	-0.353458754	0.006494202	-0.248256641	0.060238715
Collagen alpha-2(XI) chain	P13942	-0.215605436	0.104069221	-0.3532235	0.006532384	-0.29267966	0.025778732
Phosphoglycerate kinase 2	P07205	-0.277144396	0.035189449	-0.353036201	0.006562924	-0.323556222	0.013229529
Cytokine receptor-like factor 1	O75462	0.384241461	0.002903019	0.35299185	0.006570173	0.395086224	0.002145543
Cytotoxic and regulatory T-cell molecule	O95727	0.26179525	0.047128665	0.352904984	0.006584393	0.276059661	0.035941261
LETM1 domain-containing protein 1	Q6P1Q0	-0.300192323	0.022049595	-0.352759274	0.006608306	-0.350285717	0.007025993
Parathyroid hormone/parathyroid hormone-related peptide receptor	Q03431	-0.337692509	0.009529594	-0.352517654	0.006648126	-0.365394499	0.004796026
3-hydroxy-3-methylglutaryl-coenzyme A reductase	P04035	-0.316374099	0.015542409	-0.352491424	0.006652461	-0.352696766	0.006618587
Proto-oncogene tyrosine-protein kinase Src	P12931	0.224719621	0.089900131	0.351911392	0.006748966	0.261804783	0.047120332
Uncharacterized protein C1orf115	Q9H7X2	0.280192642	0.033146367	0.351842451	0.006760517	0.391374068	0.002382201
Protein Z-dependent protease inhibitor	Q9UK55	-0.136804863	0.305826361	-0.351751298	0.006775816	-0.448912543	0.000408522
Beta-defensin 107	Q8IZN7	-0.214715431	0.105540452	-0.351570074	0.006806323	-0.339949277	0.00903101
Kv channel-interacting protein 1	Q9NZI2	0.183314618	0.168390016	0.351362162	0.006841471	0.324517098	0.012943775
Gamma-aminobutyric acid type B receptor subunit 2	O75899	0.281336536	0.032405609	0.351279844	0.006855431	0.33999952	0.009020173
Neurexin-3-beta	Q9HDB5	0.231886291	0.079858038	0.351207509	0.006867718	0.350996178	0.006903727
Cytochrome P450 3A4	P08684	-0.336815546	0.009729685	-0.351194597	0.006869913	-0.315262842	0.015929518
R-spondin-4	Q2I0M5	0.154447284	0.247030549	0.351176745	0.00687295	0.389113131	0.002537479
WD repeat-containing protein 1	O75083	-0.309448364	0.018092198	-0.351053687	0.006893911	-0.242556832	0.066572831
Peroxisomal NADH pyrophosphatase NUDT12	Q9BQG2	0.277717103	0.034797812	0.350720671	0.006950917	0.342580618	0.008478422
Neuregulin-1	Q02297	0.317620999	0.015117662	0.350583024	0.0069746	0.260199623	0.048540417
26S proteasome non-ATPase regulatory subunit 4	P55036	-0.324117666	0.01306191	-0.350404603	0.007005403	-0.340554382	0.008901241
Ras-related protein Rap-2a	P10114	0.300843029	0.021749269	0.350356881	0.007013662	0.355425353	0.006182585
Immunoglobulin J chain	P01591	-0.168172097	0.206988482	-0.350263888	0.00702978	-0.41092418	0.001354405
Casein kinase II 2-alpha:2-beta heterotetramer	P68400 P67870	-0.378801636	0.003365791	-0.350166902	0.007046624	-0.394984537	0.002151735
Transforming protein RhoA	P61586	-0.427591307	0.000814302	-0.349700049	0.007128202	-0.383571086	0.002956817
Rap1 GTPase-activating protein 1	P47736	0.313349951	0.016615205	0.34961851	0.007142535	0.35270043	0.006617984
Golgi SNAP receptor complex member 2	O14653	-0.192965721	0.1467043	-0.349538462	0.007156629	-0.375469718	0.003680479
Protein transport protein Sec61 subunit gamma	P60059	-0.166782071	0.210821337	-0.349314545	0.007196186	-0.333718371	0.010465782
Zinc finger protein 566	Q969W8	-0.49739984	7.12E-05	-0.349292308	0.007200124	-0.315098326	0.015987523
Centrosomal protein of 57 kDa	Q86XR8	-0.032047633	0.811248448	-0.348286949	0.007380174	-0.36128358	0.005330581
Tyrosine-protein phosphatase non-receptor type 7	P35236	-0.441452947	0.000522699	-0.348137778	0.007407221	-0.324136765	0.01305624
Tumor necrosis factor receptor superfamily member 6B	O95407	0.242193032	0.066994574	0.34806953	0.007419624	0.290372364	0.027025401
Cystatin-M	Q15828	0.336122825	0.009890305	0.348038766	0.007425221	0.280827731	0.032733377
Coagulation Factor V	P12259	-0.194966622	0.142481039	-0.347854179	0.007458881	-0.34018919	0.008979364
Retina-specific copper amine oxidase	O75106	-0.079118647	0.554949614	-0.347688286	0.007489245	-0.447592612	0.000426907
Protein kish-A	Q8TBQ9	-0.136588143	0.306600486	-0.347642128	0.007497712	-0.359530752	0.005573978
Interleukin-1 beta	P01584	-0.311519295	0.017294869	-0.347403398	0.00754164	-0.302527986	0.020987647
Interleukin-9	P15248	-0.29941852	0.022411296	-0.347269653	0.007566348	-0.314049212	0.016361683
Inactive phospholipase D5	Q8N7P1	-0.260031387	0.048691258	-0.347246154	0.007570697	-0.408065034	0.001474129
Beta-defensin 118	Q96PH6	-0.220755241	0.095865321	-0.347038012	0.007609309	-0.301179644	0.021595272
Essential MCU regulator, mitochondrial	Q9H4I9	-0.26488283	0.044492292	-0.347026696	0.007611413	-0.377392573	0.00349584
Putative uncharacterized protein PQLC2L	A1A4F0	-0.166807687	0.210750254	-0.346916487	0.007631932	-0.337803225	0.009504588
Tumor necrosis factor ligand superfamily member 6, soluble form	P48023	0.399910775	0.001869393	0.346614159	0.007688468	0.298934742	0.022639969
Brother of CDO	Q9BWV1	0.422145655	0.000964322	0.346408248	0.007727183	0.279965636	0.033295034
Endoplasmic reticulum resident protein 29	P30040	-0.1711921	0.198831334	-0.346393466	0.007729968	-0.27999395	0.033276461
Insulin	P01308	-0.087373263	0.514285893	-0.346348518	0.007738445	-0.323238333	0.013325253
Vascular endothelial growth factor A, isoform 121	P15692	0.332481999	0.010772815	0.346230769	0.007760688	0.237713318	0.072365178
High mobility group protein B3	O15347	0.177940161	0.181436634	0.346228986	0.007761025	0.352279345	0.006687605
Bone morphogenetic protein 10	O95393	-0.297836992	0.023166181	-0.345968065	0.007810514	-0.277504183	0.034942989
Olfactomedin-like protein 3	Q9NRN5	0.303633516	0.020500316	0.345885251	0.007826279	0.296099144	0.024020337
Serine protease inhibitor Kazal-type 6	Q6UWN8	0.422945581	0.00094083	0.345762193	0.007849756	0.281412725	0.032356765
mRNA-capping enzyme	O60942	-0.280402446	0.033009457	-0.345516638	0.007896787	-0.299684512	0.0222864
Ornithine decarboxylase	P11926	-0.102082886	0.445754853	-0.345454548	0.007908718	-0.3755967	0.003668025
Protein FAM171A1	Q5VUB5	0.251857553	0.056494088	0.345398331	0.007919534	0.384762386	0.002861817
Ephrin type-A receptor 2	P29317	0.329015789	0.011675471	0.345393019	0.007920556	0.287447396	0.028678219
Zymogen granule membrane protein 16	O60844	-0.183923078	0.166957306	-0.345347979	0.007929232	-0.314694037	0.016130834
Ras GTPase-activating protein-binding protein 2	Q9UN86	0.1986647	0.134915602	0.345157521	0.00796601	0.281190456	0.032499432
Beta-defensin 106	Q8N104	-0.045817499	0.732712739	-0.345010077	0.007994584	-0.331860485	0.010930079
Neurotrophin-4	P34130	-0.226314656	0.087583735	-0.344974001	0.008001589	-0.376674486	0.003563811
Transcription factor IIIB 90 kDa subunit	Q92994	-0.201479911	0.129361859	-0.344972928	0.008001798	-0.384737514	0.002863773
Sterol-4-alpha-carboxylate 3-dehydrogenase, decarboxylating	Q15738	-0.311227005	0.017405553	-0.344788335	0.008037725	-0.276587339	0.035573889
Neuroligin-4, X-linked	Q8N0W4	0.37436545	0.003790369	0.344777729	0.008039793	0.348255945	0.007385789
Acidic leucine-rich nuclear phosphoprotein 32 family member B	Q92688	0.203027416	0.126383511	0.344746965	0.008045796	0.321500183	0.013859247
Arachidonate 15-lipoxygenase B	O15296	-0.137839793	0.302146989	-0.344562894	0.008081793	-0.313355521	0.016613173
Hexokinase-1	P19367	0.434265589	0.000659324	0.344480681	0.008097916	0.304744872	0.020020127
Mitotic checkpoint serine/threonine-protein kinase BUB1	O43683	0.303561812	0.02053163	0.344436069	0.008106676	0.334318847	0.010319416
ADP-ribosylation factor 3	P61204	0.171307267	0.198524857	0.344408555	0.008112083	0.228239883	0.084850503
UPF0488 protein C8orf33	Q9H7E9	-0.306847379	0.019137782	-0.34433215	0.008127115	-0.284104489	0.030670068
RAB6-interacting golgin	Q5T7V8	-0.200440054	0.131392771	-0.344190413	0.008155064	-0.351487523	0.00682026
Glutamate receptor 4	P48058	0.251976745	0.056373438	0.344008617	0.008191035	0.339019203	0.009233676
Microfibrillar-associated protein 1	P55081	-0.320000618	0.014334612	-0.343839895	0.008224543	-0.344777286	0.00803988
UPF0160 protein MYG1, mitochondrial	Q9HB07	-0.356741794	0.005981379	-0.343737023	0.008245032	-0.369444554	0.004316113
Hepatocyte nuclear factor 4-alpha	P41235	-0.094669642	0.479642533	-0.343306313	0.008331297	-0.365134008	0.004828441
Kin of IRRE-like protein 2	Q6UWL6	0.301869375	0.021282612	0.34329759	0.008333053	0.361063739	0.005360586
Interferon gamma receptor 2	P38484	-0.073159848	0.585222546	-0.342971467	0.008398904	-0.258297051	0.050268701
DCC-interacting protein 13-alpha	Q9UKG1	0.241366052	0.06796123	0.342967899	0.008399627	0.378558279	0.00338794
Killer cell immunoglobulin-like receptor 3DS1	Q14943	-0.275629683	0.036242936	-0.342754282	0.00844301	-0.29043044	0.026993412
Ubiquinol-cytochrome-c reductase complex assembly factor 3	Q6UW78	-0.070283411	0.600098008	-0.342749008	0.008444083	-0.370723471	0.004173632
Arf-GAP with coiled-coil, ANK repeat and PH domain-containing protein 2	Q15057	0.145439719	0.276008964	0.342707692	0.008452497	0.343259324	0.008340756
Follistatin-related protein 1	Q12841	-0.222625608	0.093013687	-0.34259345	0.008475801	-0.398688553	0.001936168
Matrilin-2	O00339	-0.241239274	0.068110402	-0.342470392	0.008500965	-0.335693976	0.009990888
Heat shock cognate 71 kDa protein	P11142	-0.009229917	0.945177317	0.342470392	0.008500965	0.353582466	0.006474202
T-box transcription factor TBX22	Q9Y458	-0.028971459	0.829079519	-0.341759104	0.008647695	-0.304725478	0.020028424
Peptidoglycan recognition protein 1	O75594	0.284454771	0.030456078	0.341687824	0.00866252	0.354233798	0.006369789
DNA topoisomerase 1	P11387	-0.336748512	0.009745129	-0.341634877	0.008673546	-0.364693168	0.004883738
Fibroblast growth factor 9	P31371	-0.138083296	0.301285472	-0.341625513	0.008675498	-0.425133697	0.000879181
RAC-alpha/beta/gamma serine/threonine-protein kinase	P31749 P31751 Q9Y243	0.103528907	0.439303109	0.341424399	0.008717499	0.288093968	0.02830575
Tumor necrosis factor ligand superfamily member 4	P23510	-0.336938463	0.009701422	-0.341071319	0.008791666	-0.296603748	0.023769629
Collectrin	Q9HBJ8	-0.226985275	0.086623927	-0.340580047	0.008895773	-0.380949539	0.003175789
Ribosomal protein S6 kinase alpha-3	P51812	-0.338980444	0.009242207	-0.34012894	0.00899231	-0.394450434	0.002184524
Zinc finger protein 329	Q86UD4	-0.311846155	0.017171805	-0.340102148	0.008998072	-0.256096898	0.052329524
Alpha-2,8-sialyltransferase 8B	Q92186	0.355214378	0.006215375	0.339624964	0.009101236	0.309152609	0.018208582
Toll-like receptor 2	O60603	-0.312682689	0.016860247	-0.339584039	0.009110131	-0.334298243	0.010324409
C-type lectin domain family 5 member A	Q9NY25	-0.022539849	0.86662823	-0.339569231	0.009113352	-0.290370844	0.027026239
Protein S100-A13	Q99584	0.498846269	6.73E-05	0.339517	0.009124719	0.283629543	0.030962222
Microfibril-associated glycoprotein 4	P55083	0.327569768	0.012070906	0.339240119	0.009185183	0.405831633	0.001574158
Probable serine carboxypeptidase CPVL	Q9H3G5	0.198861629	0.13452137	0.339229955	0.00918741	0.33249702	0.010769039
DNA dC->dU-editing enzyme APOBEC-3G	Q9HC16	-0.365255921	0.004813246	-0.33917391	0.009199694	-0.388450249	0.00258468
WAP four-disulfide core domain protein 10A	Q9H1F0	0.227982466	0.08521202	0.33889154	0.0092618	0.294887509	0.02463145
Centrosomal protein of 57 kDa	Q86XR8	0.209519125	0.114452921	0.338840181	0.009273135	0.353582466	0.006474202
Storkhead-box protein 1	Q6ZVD7	-0.066455405	0.620148131	-0.338809417	0.009279931	-0.369315715	0.004330702
Toll-like receptor 4	O00206	-0.245422654	0.063324463	-0.338410413	0.00936846	-0.316894122	0.015364041
Phosphomevalonate kinase	Q15126	0.167535885	0.20873662	0.338220137	0.009410936	0.345804013	0.007841771
Galectin-3-binding protein	Q08380	0.295111226	0.024517638	0.338101833	0.009437429	0.332922954	0.010662429
Sortilin	Q99523	-0.408809773	0.001442063	-0.337707692	0.009526161	-0.276883127	0.035369326
Histone-lysine N-methyltransferase SUV420H2	Q86Y97	-0.169208044	0.204164147	-0.337518273	0.009569062	-0.329073266	0.011659987
Tyrosine-protein kinase RYK	P34925	-0.260460898	0.048306913	-0.337481542	0.0095774	-0.309686681	0.017998877
Adenine phosphoribosyltransferase	P07741	-0.322118123	0.013667335	-0.337343282	0.009608843	-0.393715597	0.002230363
Ras GTPase-activating protein 1	P20936	0.202560079	0.127277426	0.337081936	0.009668523	0.378368097	0.00340534
IQ domain-containing protein F1	Q8N6M8	-0.26022465	0.048518009	-0.336938797	0.009701346	-0.396153582	0.002081495
Alpha-1,3-mannosyl-glycoprotein 4-beta-N-acetylglucosaminyltransferase C	Q9UBM8	0.28040489	0.033007865	0.336932782	0.009702727	0.374980917	0.003728769
Protein FAM172A	Q8WUF8	-0.156334149	0.241233263	-0.336790119	0.009735541	-0.320013621	0.01433043
tRNA (cytosine(38)-C(5))-methyltransferase	O14717	-0.19275922	0.147145404	-0.336784776	0.009736772	-0.348017644	0.007429066
CD70 antigen	P32970	-0.235989292	0.07452126	-0.336682572	0.009760341	-0.295743688	0.024198278
Tryptase gamma	Q9NRR2	-0.127622917	0.339729155	-0.3364509	0.009813951	-0.292351862	0.025952841
Beta-1,3-N-acetylglucosaminyltransferase manic fringe	O00587	-0.343660591	0.008260283	-0.336379021	0.009830635	-0.319190998	0.01459703
ATP synthase subunit beta, mitochondrial	P06576	-0.225090381	0.08935746	-0.336153458	0.009883154	-0.353911195	0.006421319
ADAMTS-like protein 1	Q8N6G6	0.26726459	0.042542359	0.336040735	0.00990949	0.213286203	0.107936573
Platelet-activating factor acetylhydrolase IB subunit gamma	Q15102	0.131807275	0.323998652	0.336035566	0.009910699	0.300911506	0.021717866
Transforming growth factor beta-1	P01137	-0.216759229	0.102185588	-0.336025352	0.009913089	-0.295481601	0.02433019
Vesicle-associated membrane protein 4	O75379	-0.247653486	0.060885082	-0.335984863	0.009922567	-0.321995085	0.013705364
Amyloid beta A4 precursor protein-binding family B member 1	O00213	-0.226911833	0.086728635	-0.335861774	0.009951427	-0.277694006	0.034813536
Amyloid beta A4 protein	P05067	-0.290957763	0.026704404	-0.335794496	0.009967233	-0.312232653	0.017027253
SH3 domain-binding protein 2	P78314	0.160604942	0.228457688	0.335728131	0.009982845	0.244803774	0.064014943
ER membrane protein complex subunit 1	Q8N766	0.288074835	0.028316713	0.335502531	0.010036076	0.325378474	0.012692141
Serpin A11	Q86U17	-0.378882753	0.003358436	-0.335215298	0.010104205	-0.222290724	0.093519336
Sialic acid-binding Ig-like lectin 12	Q96PQ1	0.103446154	0.439670914	0.334779398	0.010208361	0.341421475	0.008718111
Ankyrin repeat domain-containing protein 27	Q96NW4	0.31377708	0.01645995	0.334651365	0.01023913	0.381097657	0.003163044
Dolichyl-diphosphooligosaccharide--protein glycosyltransferase subunit 1	P04843	0.297684798	0.023239946	0.334630592	0.01024413	0.304093603	0.020300352
Interleukin-12 receptor subunit beta-1	P42701	-0.252465423	0.055880965	-0.334615325	0.010247805	-0.354559709	0.006318099
SLAM family member 5	Q9UIB8	0.122450237	0.359821605	0.334563916	0.010260192	0.297269131	0.023442419
Sodium channel subunit beta-4	Q8IWT1	-0.170897957	0.199615625	-0.334559051	0.010261365	-0.352334407	0.006678465
Cytoplasmic tyrosine-protein kinase BMX	P51813	0.274009909	0.037398295	0.334502601	0.010274982	0.272857525	0.038238702
Neutrophil gelatinase-associated lipocalin	P80188	-0.078361999	0.558752047	-0.334379329	0.010304772	-0.344284146	0.008136572
Arfaptin-1	P53367	-0.313339387	0.016619061	-0.334363993	0.010308484	-0.325256072	0.01272764
Interferon alpha-6	P05013	-0.446885771	0.000437058	-0.334143641	0.010361938	-0.32945315	0.011558092
Tyrosine-protein kinase ZAP-70	P43403	-0.271405493	0.039319817	-0.333835906	0.010436993	-0.303924825	0.020373513
Lipase member N	Q5VXI9	-0.185461539	0.163374561	-0.333825611	0.010439512	-0.255203931	0.053185313
Rho-related GTP-binding protein RhoD	O00212	-0.477298953	0.000151635	-0.333717943	0.010465887	-0.355879338	0.006112537
Protein FAM3D	Q96BQ1	-0.239506401	0.070175748	-0.33355899	0.010504932	-0.381898347	0.003094931
Sex hormone-binding globulin	P04278	-0.23608782	0.074396681	-0.333471793	0.010526404	-0.266316731	0.043309771
Pro-neuregulin-2, membrane-bound isoform	O14511	0.353567369	0.00647664	0.333425629	0.010537787	0.336186602	0.009875421
Catenin alpha-2	P26232	0.105222677	0.431812769	0.333276933	0.010574526	0.352110003	0.006715784
Disintegrin and metalloproteinase domain-containing protein 7	Q9H2U9	-0.260414747	0.048348092	-0.332728281	0.010711041	-0.359859125	0.005527651
Carboxypeptidase A2	P48052	0.253780944	0.054572531	0.331994892	0.010895902	0.305870854	0.019543392
Adhesion G-protein coupled receptor G5	Q8IZF4	-0.436723079	0.000609349	-0.331856501	0.010931093	-0.366763275	0.004628825
Glyceraldehyde-3-phosphate dehydrogenase	P04406	0.365935458	0.004729321	0.331795111	0.010946736	0.303580905	0.020523288
Cystatin-M	Q15828	0.285424202	0.02987034	0.331554094	0.011008334	0.263512894	0.045646691
Fractalkine	P78423	0.300807634	0.021765515	0.33127721	0.011079468	0.330665038	0.011238153
Synaptosomal-associated protein 25	P60880	-0.334553793	0.010262632	-0.331010508	0.011148362	-0.333015293	0.010639438
Glutamate receptor ionotropic, delta-1	Q9ULK0	-0.12827495	0.337247098	-0.330989924	0.011153695	-0.293781763	0.02520054
Kinesin-like protein KIF1C	O43896	-0.170833782	0.199787029	-0.330969123	0.011159086	-0.407052228	0.001518762
Golgi SNAP receptor complex member 1	O95249	-0.249257753	0.059178106	-0.33072344	0.01122293	-0.308265595	0.01856147
Keratin, type I cytoskeletal 20	P35900	-0.089963696	0.50184336	-0.330513169	0.011277823	-0.300049384	0.022116035
Melanoma-associated antigen 3	P43357	-0.280593804	0.032884995	-0.330169671	0.011367994	-0.264082502	0.045163755
2'-5'-oligoadenylate synthase 1	P00973	-0.247407453	0.061150341	-0.329733223	0.011483462	-0.421242378	0.000991483
Cation-dependent mannose-6-phosphate receptor	P20645	0.300229242	0.022032462	0.329579545	0.011524361	0.311844774	0.017172324
Protein arginine N-methyltransferase 3	O60678	-0.348971396	0.007257175	-0.329486886	0.011549081	-0.329550608	0.011532076
Autophagy protein 5	Q9H1Y0	-0.294173757	0.02499754	-0.329446333	0.011559914	-0.379193672	0.003330378
SPARC-like protein 1	Q14515	0.289142546	0.027710322	0.329057071	0.011664348	0.313864477	0.016428336
Ubiquitin-conjugating enzyme E2 T	Q9NPD8	-0.220551804	0.09617955	-0.328553189	0.011800741	-0.279061944	0.03389238
Sodium- and chloride-dependent neutral and basic amino acid transporter B(0+)	Q9UN76	0.314908546	0.01605466	0.32831849	0.011864739	0.318974798	0.014667799
CD164 sialomucin-like 2 protein	Q6UWJ8	-0.129392578	0.333019146	-0.328261539	0.011880314	-0.302072517	0.02119126
B-cell lymphoma 6 protein	P41182	-0.186183553	0.161712726	-0.328220435	0.011891565	-0.256948046	0.051524273
Fms-related tyrosine kinase 3 ligand	P49771	0.266050248	0.04352756	0.328046398	0.011939308	0.343104916	0.008371903
Matrilysin	P09237	-0.162846509	0.221943321	-0.328011078	0.011949017	-0.366698639	0.004636603
Sushi domain-containing protein 2	Q9UGT4	-0.197895353	0.136464083	-0.327969478	0.011960461	-0.392542201	0.002305339
Inorganic pyrophosphatase	Q15181	-0.404215066	0.001650308	-0.32793921	0.011968794	-0.385485942	0.00280545
26S proteasome non-ATPase regulatory subunit 1	Q99460	-0.184095526	0.166552876	-0.327932673	0.011970595	-0.268925218	0.041224852
Ephrin type-B receptor 4	P54760	-0.381687851	0.00311271	-0.327764962	0.012016862	-0.252070676	0.056278506
Low affinity immunoglobulin epsilon Fc receptor	P06734	0.234378369	0.076581745	0.327734197	0.012025366	0.337295011	0.009619842
Kallikrein-5	Q9Y337	-0.153889941	0.248760966	-0.327544035	0.012078046	-0.272627998	0.038407942
Telomeric repeat-binding factor 1	P54274	0.078318818	0.558969417	0.327536872	0.012080035	0.338379835	0.009375275
Ubiquitin-conjugating enzyme E2 J1	Q9Y385	-0.303571983	0.020527186	-0.327457317	0.012102136	-0.291573141	0.026370428
NACHT, LRR and PYD domains-containing protein 4	Q96MN2	-0.293158357	0.025526239	-0.327446426	0.012105164	-0.287847858	0.028447045
S-formylglutathione hydrolase	P10768	0.042950543	0.748870717	0.326847054	0.012272834	0.400326535	0.001847152
E3 ubiquitin-protein ligase FANCL	Q9NW38	-0.03814433	0.77619717	-0.326830171	0.012277586	-0.260401649	0.048359784
Cysteine-rich protein 2	P52943	0.156915836	0.239465012	0.326826343	0.012278663	0.27865456	0.034164564
Creatine kinase M-type	P06732	-0.219070184	0.098492306	-0.326277575	0.012433992	-0.316239302	0.015588932
Leucine-rich repeats and immunoglobulin-like domains protein 3	Q6UXM1	0.440543957	0.000538429	0.325549918	0.012642564	0.319498889	0.014496753
Complement C1q and tumor necrosis factor-related protein 9A	P0C862	-0.187174003	0.159453281	-0.325461176	0.012668205	-0.264038871	0.045200598
Neutrophil cytosol factor 4	Q15080	-0.122944391	0.35787138	-0.325185745	0.012748074	-0.360592541	0.0054254
Ficolin-1	O00602	-0.378997896	0.003348021	-0.325134217	0.012763064	-0.246155125	0.062515001
All-trans-retinol 13,14-reductase	Q6NUM9	-0.280702834	0.032814256	-0.325010001	0.012799263	-0.290333587	0.027046778
T-cell surface glycoprotein CD8 beta chain	P10966	0.170712945	0.200110056	0.32491308	0.012827569	0.314195636	0.016309017
Guanine nucleotide-binding protein G(k) subunit alpha	P08754	0.331466815	0.011030714	0.324847331	0.012846801	0.334436765	0.010290883
Pregnancy-specific beta-1-glycoprotein 6	Q00889	-0.249884612	0.058521703	-0.324790006	0.012863589	-0.359199499	0.005621056
Rho GTPase-activating protein 36	Q6ZRI8	-0.23761615	0.072485361	-0.324729265	0.012881399	-0.344002231	0.008192301
Zinc finger protein 264	O43296	-0.218372058	0.099596923	-0.324691512	0.012892479	-0.240291392	0.069234037
Mannosyl-oligosaccharide 1,2-alpha-mannosidase IC	Q9NR34	0.44137465	0.000524038	0.324657747	0.012902396	0.324148049	0.013052891
Kininogen-1	P01042	-0.266233869	0.043377396	-0.324595814	0.012920603	-0.359341221	0.005600871
Leucine-rich PPR motif-containing protein, mitochondrial	P42704	0.382333945	0.003058424	0.324565454	0.012929536	0.327504065	0.012089144
Rho guanine nucleotide exchange factor 2	Q92974	-0.122351965	0.360210222	-0.324251981	0.013022082	-0.28657655	0.029186366
Phosphoglucomutase-1	P36871	0.269326034	0.040911943	0.323995878	0.013098114	0.321099346	0.013984968
Membrane-associated progesterone receptor component 2	O15173	-0.268852611	0.041281746	-0.323963384	0.013107788	-0.295828721	0.02415561
Sialic acid-binding Ig-like lectin 14	Q08ET2	-0.4145835	0.001213934	-0.323832087	0.01314694	-0.280370207	0.033030464
Interleukin-27 receptor subunit alpha	Q6UWB1	0.201338361	0.129636912	0.323801322	0.013156128	0.319226697	0.014585373
Podocalyxin	O00592	-0.253092309	0.055254321	-0.323610855	0.013213138	-0.305040751	0.019893907
Breast cancer anti-estrogen resistance protein 3	O75815	0.212909977	0.108574235	0.323560179	0.013228341	0.315228896	0.015941472
Tumor necrosis factor receptor superfamily member 19	Q9NS68	0.336830452	0.009726254	0.323550225	0.013231329	0.361957111	0.005239568
Adenylosuccinate synthetase isozyme 2	P30520	-0.378703961	0.003374665	-0.323374665	0.013284127	-0.313980085	0.016386597
Tumor necrosis factor ligand superfamily member 15	O95150	0.315097999	0.015987638	0.323247085	0.013322609	0.267096814	0.042677374
Tumor-associated calcium signal transducer 2	P09758	-0.162812881	0.222040084	-0.323144374	0.01335366	-0.301772159	0.021326447
Proteoglycan 3	Q9Y2Y8	-0.348276237	0.007382113	-0.323057518	0.013379965	-0.328535266	0.011805618
NKG2D ligand 1	Q9BZM6	0.207060998	0.118864713	0.323016815	0.013392308	0.391859392	0.002349995
Acid-sensing ion channel 4	Q96FT7	0.128615385	0.335955703	0.322518614	0.013544179	0.346671508	0.007677716
Pyruvate carboxylase, mitochondrial	P11498	-0.229261539	0.083427574	-0.32216479	0.013652935	-0.300037054	0.022121774
ADP-ribosyl cyclase/cyclic ADP-ribose hydrolase 2	Q10588	0.218783174	0.098945273	0.322063101	0.01368433	0.282309952	0.031786163
Alpha-(1,3)-fucosyltransferase 9	Q9Y231	-0.216321824	0.102896544	-0.321832364	0.013755797	-0.254106668	0.054252432
40S ribosomal protein S3	P23396	-0.324958846	0.012814196	-0.3218313	0.013756127	-0.372912012	0.003939422
Transmembrane inner ear expressed protein	Q8NEW7	-0.115499415	0.38793754	-0.321769231	0.013775407	-0.410913468	0.001354837
Epididymal-specific lipocalin-10	Q6JVE6	-0.250734695	0.057640969	-0.321491762	0.013861879	-0.365016648	0.004843108
Acid ceramidase	Q13510	-0.166394855	0.211897883	-0.321292308	0.013924325	-0.340303112	0.00895493
Dihydropyrimidinase-related protein 3	Q14195	0.132787745	0.32038058	0.320566069	0.014153745	0.313125538	0.016697276
Corticoliberin	P06850	-0.207206376	0.118600237	-0.320174764	0.014278699	-0.365450464	0.004789087
Next to BRCA1 gene 1 protein	Q14596	0.301941364	0.0212502	0.319950779	0.014350648	0.351334858	0.006846099
Serine protease inhibitor Kazal-type 9	Q5DT21	-0.131561136	0.324910989	-0.319899091	0.014367296	-0.328992064	0.011681867
3-hydroxyacyl-CoA dehydrogenase type-2	Q99714	-0.29853387	0.022830946	-0.319883086	0.014372454	-0.322941319	0.013415228
EMI domain-containing protein 1	Q96A84	-0.109777491	0.4120312	-0.319310669	0.014557984	-0.268148131	0.041837129
Fibroblast growth factor 10	O15520	-0.336358884	0.009835314	-0.319262838	0.014573579	-0.35284984	0.006593434
Protein G6b	O95866	-0.049433811	0.71249545	-0.319015385	0.014654491	-0.206765474	0.119403729
Amyloid beta A4 precursor protein-binding family B member 2	Q92870	-0.250611604	0.05776783	-0.319014725	0.014654707	-0.253861026	0.05449369
Insulin-like peptide INSL6	Q9Y581	-0.098579847	0.461600086	-0.318876257	0.014700152	-0.340010867	0.009017727
Hepatocyte nuclear factor 1-alpha	P20823	-0.204788874	0.123056932	-0.318735774	0.014746381	-0.280599407	0.032881357
Tuftelin-interacting protein 11	Q9UBB9	-0.20430455	0.12396489	-0.318498577	0.014824719	-0.334318781	0.010319432
Patched domain-containing protein 3	Q3KNS1	-0.038357387	0.774979802	-0.318471338	0.014833738	-0.302051017	0.021200913
Cysteine--tRNA ligase, cytoplasmic	P49589	0.123252059	0.356660411	0.318402069	0.014856694	0.294718166	0.024717896
CD109 antigen	Q6YHK3	0.329379734	0.011577724	0.318206991	0.014921508	0.312550158	0.016909283
GTP cyclohydrolase 1	P30793	-0.138408518	0.30013732	-0.318138462	0.014944334	-0.33579181	0.009967864
Peptidyl-prolyl cis-trans isomerase FKBP7	Q9Y680	0.306956286	0.019092993	0.31804338	0.014976054	0.263955284	0.045271251
Calpain-2 catalytic subunit	P17655	0.157451851	0.23784349	0.318022399	0.014983061	0.338721731	0.009299324
Protein HEXIM2	Q96MH2	0.205781451	0.121211953	0.31783709	0.015045072	0.327621628	0.012056527
ETS domain-containing protein Elk-3	P41970	-0.134971308	0.312415655	-0.317800717	0.01505727	-0.376022049	0.00362658
Protein kinase C delta type	Q05655	-0.176660619	0.184647504	-0.317797264	0.015058428	-0.349395143	0.007181926
SUN domain-containing protein 3	Q8TAQ9	0.198061241	0.136129074	0.317737024	0.015078649	0.327076543	0.012208401
Calcyphosin-like protein	Q8WWF8	-0.231757412	0.080030441	-0.317385351	0.015197162	-0.308524991	0.018457676
N-acetyllactosaminide beta-1,6-N-acetylglucosaminyl-transferase, isoform C	Q8NFS9	0.296741844	0.023701404	0.316997387	0.01532883	0.30555141	0.019677653
Chitinase-3-like protein 2	Q15782	-0.097807862	0.465132675	-0.316756143	0.015411196	-0.314377333	0.016243865
Dickkopf-related protein 4	Q9UBT3	0.553680494	6.54E-06	0.316156226	0.015617664	0.193682054	0.145181776
Macrophage colony-stimulating factor 1 receptor	P07333	0.270444899	0.040048811	0.31605341	0.015653286	0.39220411	0.002327355
Vinculin	P18206	-0.196809084	0.138673111	-0.315887448	0.015710933	-0.225222937	0.089164066
Thrombospondin-1	P07996	0.340963637	0.008814394	0.315791904	0.015744202	0.300480445	0.021916185
Ubiquitin-conjugating enzyme E2 D4	Q9Y2X8	0.217113058	0.101613261	0.315673698	0.015785445	0.246663169	0.061958462
Integrator complex subunit 3	Q68E01	-0.167713146	0.208248511	-0.315585387	0.015816319	-0.315083515	0.015992754
Insulin-like growth factor-binding protein 1	P08833	-0.160020924	0.230176475	-0.315468867	0.015857133	-0.324635267	0.012909002
T-cell receptor gamma chain C region 1	P0CF51	-0.287514233	0.028639527	-0.315047842	0.016005359	-0.304030658	0.020327611
C-type lectin domain family 4 member E	Q9ULY5	-0.198661436	0.134922144	-0.314958692	0.016036897	-0.337644637	0.009540424
Killer cell lectin-like receptor subfamily F member 1	Q9NZS2	-0.092514809	0.489742979	-0.314850998	0.016075065	-0.321631576	0.013818248
Desmoglein-1	Q02413	-0.43694429	0.000605024	-0.314782344	0.016099438	-0.322454647	0.013563786
Fetal and adult testis-expressed transcript protein	Q969F0	-0.19033479	0.152398214	-0.314353846	0.016252274	-0.27686773	0.03537995
Protocadherin gamma-C5	Q9Y5F6	-0.075959689	0.570905448	-0.314343298	0.016256052	-0.286941742	0.028972363
Carboxypeptidase B	P15086	0.108943792	0.415612329	0.314105525	0.016341411	0.322393068	0.013582683
Bone morphogenetic protein 7	P18075	0.255688028	0.052719971	0.314048826	0.016361822	0.329048583	0.011666634
Apolipoprotein A-V	Q6Q788	-0.232345611	0.079245989	-0.313990339	0.0163829	-0.29210171	0.026086374
Interleukin-13	P35225	-0.444244439	0.000476961	-0.313913418	0.016410656	-0.260369598	0.048388403
Neurexin-3-beta	Q9HDB5	-0.283815386	0.030847629	-0.313703772	0.016486508	-0.260269212	0.048478134
SWI/SNF-related matrix-associated actin-dependent regulator of chromatin subfamily E member 1-related	Q9P0W2	-0.111748777	0.403634778	-0.31360965	0.01652066	-0.346996061	0.007617112
RUN and FYVE domain-containing protein 1	Q96T51	0.188788384	0.15582044	0.313376816	0.016605403	0.342616677	0.008471059
Uncharacterized protein C17orf89	A1L188	-0.116460487	0.383974296	-0.313265433	0.016646074	-0.253449189	0.054900131
Dermokine	Q6E0U4	0.120182767	0.368853405	0.313191293	0.016673192	0.294828674	0.024661455
Parathyroid hormone-related protein	P12272	0.350644562	0.006964004	0.313059532	0.016721481	0.202684898	0.127038207
Inter-alpha-trypsin inhibitor heavy chain H3	Q06033	-0.297120181	0.023515335	-0.31277689	0.016825467	-0.251077753	0.057288591
Zinc finger protein 410	Q86VK4	-0.129821377	0.33140589	-0.312702882	0.016852787	-0.299635191	0.022309515
Sulfiredoxin-1	Q9BYN0	0.101624517	0.447810879	0.312669211	0.016865228	0.376162475	0.003612988
Collagen alpha-3(VI) chain	P12111	0.357936197	0.005803815	0.312382713	0.01697141	0.238769768	0.071068719
DnaJ homolog subfamily B member 1	P25685	-0.281184617	0.032503187	-0.312026952	0.017104056	-0.313400773	0.016596667
Heterogeneous nuclear ribonucleoprotein M	P52272	0.05858011	0.662258927	0.311710688	0.017222718	0.273658071	0.037653244
Interleukin-12	P29459, P29460	-0.139747061	0.295441677	-0.311584616	0.017270216	-0.358348323	0.005743629
Versican core protein	P13611	-0.178318075	0.180496059	-0.311068033	0.017466006	-0.298212167	0.022985189
Protein unc-93 homolog B1	Q9H1C4	0.328374745	0.011849372	0.310818504	0.017561256	0.365595853	0.004771101
Ciliary neurotrophic factor	P26441	-0.200535418	0.131205524	-0.310630769	0.01763321	-0.318254698	0.014905635
Transmembrane protein 234	Q8WY98	0.242016658	0.067199809	0.310342718	0.017744101	0.356470761	0.006022328
Platelet-derived growth factor receptor beta	P09619	0.265390892	0.044070305	0.310136904	0.017823697	0.304874049	0.019964938
Leucine carboxyl methyltransferase 1	Q9UIC8	-0.319903394	0.014365909	-0.309992618	0.01787968	-0.322402986	0.013579638
Beta-defensin 135	Q30KP9	0.225820349	0.08829653	0.309982003	0.017883804	0.33367729	0.010475861
Interleukin-12 receptor subunit beta-2	Q99665	0.292823633	0.025702572	0.309957085	0.017893489	0.280693498	0.032820308
Complement C4b	P0C0L4 P0C0L5	0.239054861	0.070722052	0.30976773	0.017967233	0.381600582	0.003120108
Protein phosphatase 1 regulatory subunit 14B	Q96C90	-0.226333215	0.087557062	-0.309746245	0.017975617	-0.320097988	0.014303326
Vascular endothelial growth factor D	O43915	0.277482083	0.034958086	0.309644672	0.018015297	0.390252329	0.00245815
Polypeptide N-acetylgalactosaminyltransferase 10	Q86SR1	0.1555265	0.243703207	0.309587905	0.018037506	0.391720838	0.002359149
Runt-related transcription factor 3	Q13761	-0.220305865	0.096560497	-0.309415385	0.018105144	-0.3448914	0.008017648
Epididymal-specific lipocalin-8	Q6JVE9	-0.256223651	0.052208961	-0.309163359	0.018204341	-0.296584936	0.023778936
Fc receptor-like protein 5	Q96RD9	0.287920747	0.028405137	0.308685086	0.018393862	0.281960208	0.03200758
Casein kinase II 2-alpha':2-beta heterotetramer	P19784 P67870	-0.226482445	0.087342813	-0.308640266	0.018411708	-0.320466321	0.014185508
Potassium voltage-gated channel subfamily E member 2	Q9Y6J6	-0.123792383	0.354539808	-0.308608173	0.018424496	-0.381827851	0.003100875
Cysteine and glycine-rich protein 2	Q16527	0.170907304	0.199590669	0.308598679	0.01842828	0.274515958	0.037034107
Glycerol-3-phosphate dehydrogenase 1-like protein	Q8N335	0.123452044	0.355874629	0.308572661	0.018438655	0.395615724	0.002113553
Corticotropin	P01189	0.332759023	0.010703352	0.308495749	0.018469352	0.289345379	0.027596366
Protein LEG1 homolog	Q6P5S2	-0.074762331	0.577008312	-0.308352563	0.018526615	-0.158564063	0.234502996
WNT1-inducible-signaling pathway protein 1	O95388	-0.177832477	0.181705292	-0.308249629	0.018567875	-0.376941825	0.003538371
Cold-inducible RNA-binding protein	Q14011	0.236778148	0.073528458	0.308044918	0.018650163	0.312201864	0.01703873
Cytochrome c oxidase subunit 6A1, mitochondrial	P12074	0.157108127	0.238882434	0.30779416	0.018751383	0.254621087	0.053750001
Biliverdin reductase A	P53004	0.082425698	0.538476463	0.307792888	0.018751897	0.303682614	0.020478898
Carcinoembryonic antigen-related cell adhesion molecule 1	P13688	-0.181211152	0.173412102	-0.307646154	0.018811345	-0.298869954	0.022670743
Peptidyl-prolyl cis-trans isomerase-like 1	Q9Y3C6	0.240895454	0.068516275	0.307543193	0.018853155	0.282969271	0.031372233
MAX gene-associated protein	Q8IWI9	-0.193633749	0.145284075	-0.307462733	0.018885882	-0.311835179	0.017175926
Teratocarcinoma-derived growth factor 1	P13385	0.238347234	0.071585006	0.307306571	0.01894954	0.250254117	0.058137548
Complement C1s subcomponent	P09871	0.185050153	0.164327019	0.30723911	0.018977095	0.298278954	0.022953095
Kremen protein 2	Q8NCW0	-0.348925957	0.007265285	-0.307130112	0.01902169	-0.292670218	0.025783733
Junctional adhesion molecule-like	Q86YT9	-0.215000001	0.105068305	-0.307104178	0.019032314	-0.277158613	0.035179683
[truncated: 2,007 more rows]
