# Supplementary material for: The influence of insulin resistance on cerebrospinal fluid and plasma biomarkers of Alzheimer’s pathology
Source: Alzheimers Res Ther. 2017 Apr 26;9:31. doi: 10.1186/s13195-017-0258-6 (PMC5405532; doi:10.1186/s13195-017-0258-6)
Supplement: Supplementary file 4 — Table presenting correlation results of plasma SOMAscan proteins with CSF markers of AD pathology (CSV 442 kb) [file 13195_2017_258_MOESM4_ESM.csv]

Name	Uniprot	ceofAB	corsAB p-value	ceofTau	corsTau p-value	ceofpTau	corspTau p-value
Beta-crystallin B2	P43320	-0.21748762	0.101010109	-0.161698202	0.225264135	-0.153268331	0.250700623
ETS domain-containing protein Elk-1	P19419	0.156324034	0.24126409	0.324503925	0.012947656	0.261430574	0.047448318
Guanylyl cyclase-activating protein 1	P43080	-0.210706872	0.112366627	-0.247304221	0.061261918	-0.269378315	0.040871272
Interferon regulatory factor 1	P10914	-0.23068995	0.08146973	-0.186005016	0.162122498	-0.163954684	0.218771063
Inositol polyphosphate 5-phosphatase OCRL-1	Q01968	-0.303971946	0.020353065	-0.268481774	0.041573336	-0.203516205	0.125453661
Dyslexia-associated protein KIAA0319	Q5VV43	-0.123067458	0.357386691	-0.05316187	0.691857373	0.01944364	0.884814691
Zinc finger protein SNAI2	O43623	-0.180444885	0.175268378	-0.178434088	0.180208026	-0.122879451	0.358127299
Voltage-gated potassium channel subunit beta-2	Q13303	0.166999972	0.210217219	0.237963392	0.072056602	0.197450745	0.137365019
Sushi domain-containing protein 2	Q9UGT4	-0.045718857	0.733266813	-0.195016153	0.142377659	-0.204224355	0.124115721
DNA polymerase eta	Q9Y253	-0.023382457	0.86169039	-0.003507153	0.979154996	0.017642176	0.895423954
Vitamin D3 receptor	P11473	-0.196307979	0.13970114	-0.156885971	0.239555583	-0.100112423	0.454630445
4-hydroxy-2-oxoglutarate aldolase, mitochondrial	Q86XE5	-0.066270807	0.62112215	-0.024088602	0.857556295	-0.020228464	0.880198834
Dihydrolipoyl dehydrogenase, mitochondrial	P09622	-0.003107406	0.981530482	-0.210306108	0.113067287	-0.160934826	0.227490766
A/G-specific adenine DNA glycosylase	Q9UIF7	-0.056548627	0.673299329	0.106783573	0.424974253	0.1097017	0.412356021
Tyrosine-protein kinase FRK	P42685	-0.1899517	0.153240767	-0.191755116	0.14930433	-0.126943618	0.34232709
Dual specificity protein phosphatase 4	Q13115	-0.051595238	0.700503981	0.125703739	0.347100694	0.133871174	0.316412582
Zinc fingers and homeoboxes protein 3	Q9H4I2	-0.356520943	0.006014728	-0.350684513	0.006957132	-0.260322165	0.048430785
Sialic acid-binding Ig-like lectin 12	Q96PQ1	0.130141835	0.330203453	0.269373945	0.040874671	0.291850243	0.02622119
Purine nucleoside phosphorylase	P00491	0.293265242	0.025470146	0.364866946	0.004861874	0.324794621	0.012862237
Tumor protein 63	Q9H3D4	0.1943389	0.143796065	0.038425449	0.774591021	-0.034930815	0.794621928
Hepatocyte nuclear factor 4-alpha	P41235	-0.358736123	0.005687496	-0.342439627	0.008507267	-0.241325267	0.068009191
Protein Wnt-10a	Q9GZT5	-0.091683846	0.493667525	-0.104814645	0.43361059	-0.0014163	0.991581342
Cullin-3	Q13618	0.160969759	0.227388541	0.181541303	0.172616734	0.145509468	0.275776255
Neutrophil cytosol factor 2	P19878	0.032490808	0.808687185	0.183564847	0.16779973	0.159479701	0.231777281
Core-binding factor subunit beta	Q13951	-0.162261948	0.223629537	-0.236609754	0.073739499	-0.181501971	0.172711349
Telomeric repeat-binding factor 1	P54274	0.200252355	0.131761908	0.17957595	0.177390772	0.217924283	0.100310463
Gigaxonin	Q9H2C0	0.029320371	0.827052558	-0.02359637	0.860437653	-0.058376206	0.663363902
UV excision repair protein RAD23 homolog A	P54725	0.145463498	0.275929614	0.24608522	0.062591894	0.218048678	0.10011184
E3 ubiquitin-protein ligase FANCL	Q9NW38	0.035628029	0.790614575	0.1064468	0.426444471	0.03334515	0.803755298
1-phosphatidylinositol 4,5-bisphosphate phosphodiesterase gamma-2	P16885	-0.022520998	0.866738754	0.192616522	0.147450796	0.197943371	0.136367047
Tyrosyl-DNA phosphodiesterase 1	Q9NUW8	0.259852941	0.048851671	0.264574683	0.044749846	0.177068335	0.183619976
Acyl-CoA-binding domain-containing protein 6	Q9BR61	0.259329912	0.049324335	0.24267036	0.066441658	0.176267817	0.185641355
AP-4 complex subunit mu-1	O00189	0.286127439	0.029451359	0.251715123	0.056638534	0.21047455	0.112772391
BAG family molecular chaperone regulator 3	O95817	-0.12072732	0.366671922	-0.031195201	0.816180454	-0.006496508	0.961397946
Translation initiation factor eIF-2B subunit alpha	Q14232	-0.010983602	0.934781803	0.057529611	0.66795929	0.039471675	0.76862179
DNA-binding protein SATB2	Q9UPW6	-0.186105901	0.161890856	-0.084356254	0.528971562	0.047815532	0.72151925
Steroidogenic acute regulatory protein, mitochondrial	P49675	-0.049841554	0.710227915	0.141793571	0.288355508	0.154684631	0.24629614
Cystathionine beta-synthase	P35520	0.088299543	0.509818874	0.103368713	0.440015268	0.057483321	0.668210907
Alpha-crystallin A chain	P02489	0.132159067	0.322697524	0.107369749	0.422422114	0.062118042	0.643202086
Adenine phosphoribosyltransferase	P07741	0.243608286	0.065365859	0.196462084	0.139384384	0.221158381	0.095244993
N-acetylserotonin O-methyltransferase-like protein	O95671	0.150847617	0.258351894	0.110136903	0.41049287	0.074047878	0.580664025
E3 ubiquitin-protein ligase CHIP	Q9UNE7	0.020151986	0.880648457	0.023719428	0.859717142	-0.001293144	0.992313376
CCAAT/enhancer-binding protein beta	P17676	-0.12132913	0.364270187	-0.016074697	0.904670119	0.060440008	0.652213203
Gamma-enolase	P09104	0.047041812	0.725847092	-0.045377635	0.735184515	-0.052095222	0.697740285
E3 SUMO-protein ligase PIAS4	Q8N2W9	-0.183342566	0.168324013	-0.074729264	0.577177274	-0.061795702	0.644929163
Interleukin-10 receptor subunit alpha	Q13651	-0.202073658	0.128212918	-0.148869406	0.264720294	-0.077650207	0.562340259
Signal transducer and activator of transcription 3	P40763	0.340707017	0.008868764	0.321489004	0.01386274	0.252039887	0.056309609
Interferon regulatory factor 1	P10914	-0.107651603	0.421198076	-0.069373943	0.604835691	0.019243212	0.885994105
Signal transducer and activator of transcription 3	P40763	0.174537738	0.190064539	0.151545917	0.25612876	0.104467547	0.435143241
Transcription factor AP-1	P05412	-0.162969575	0.22158946	-0.124134749	0.353200148	-0.064934293	0.628193359
Induced myeloid leukemia cell differentiation protein Mcl-1	Q07820	0.087253486	0.514864967	-0.233748656	0.077399374	-0.298131227	0.023024135
2'-5'-oligoadenylate synthase 1	P00973	-0.008276159	0.950834944	0.262513461	0.046504276	0.305582199	0.019664678
Myc proto-oncogene protein	P01106	0.169338218	0.203811189	0.381910478	0.003093909	0.336586861	0.009782458
Mothers against decapentaplegic homolog 3	P84022	0.259914474	0.048796308	0.129426243	0.332892311	0.127405455	0.340559483
Mothers against decapentaplegic homolog 2	Q15796	0.202504388	0.12738427	0.204245502	0.124075934	0.162074025	0.224173506
Interleukin-23	P29460, Q9NPF7	-0.167922964	0.207671797	-0.084325489	0.529122374	-0.011823029	0.929809553
Platelet-derived growth factor receptor alpha	P16234	-0.123159759	0.357023437	-0.043840084	0.743845463	-0.011315182	0.932817417
Interleukin-12	P29459, P29460	-0.00553795	0.967090251	-0.118812491	0.374377397	-0.073832354	0.581768886
Interleukin-12	P29459, P29460	0.049503124	0.712109816	0.102999539	0.441658925	0.069491085	0.604224547
Signal transducer and activator of transcription 1-alpha/beta	P42224	0.349690804	0.007129826	0.261159824	0.047686787	0.207334058	0.118368323
Signal transducer and activator of transcription 6	P42226	0.318555216	0.014805981	0.364374714	0.00492403	0.284922687	0.030172172
Metallothionein-1F	P04733	-0.106390181	0.426691931	-0.18077219	0.174473726	-0.155177258	0.244776591
Scavenger receptor class A member 5	Q6ZMJ2	-0.278066645	0.034560567	-0.381418246	0.003135614	-0.297176764	0.023487613
Neural proliferation differentiation and control protein 1	Q9NQX5	-0.211118977	0.111649616	-0.426826645	0.00083401	-0.38594185	0.002770442
Beta-1,4-galactosyltransferase 5	O43286	-0.187090426	0.159643039	-0.126411322	0.344371431	-0.076233907	0.569511998
Golgi SNAP receptor complex member 2	O14653	0.127342094	0.34080165	0.115305339	0.388740801	0.115459269	0.38810362
Potassium voltage-gated channel subfamily E member 2	Q9Y6J6	0.143279084	0.283282248	0.086755884	0.517274184	0.131654356	0.32456527
Killer cell immunoglobulin-like receptor 2DS2	P43631	-0.087315019	0.514567441	-0.158529458	0.23460644	-0.083346198	0.533934095
Uncharacterized protein KIAA1644	Q3SXP7	0.143035153	0.284111248	0.130781892	0.327810044	0.104576917	0.434659975
Granulocyte-macrophage colony-stimulating factor receptor subunit alpha	P15509	-0.211365108	0.111223058	-0.153391787	0.250314579	-0.099941543	0.455404681
Alpha-amylase 2B	P19961	-0.272959424	0.038163765	-0.378311032	0.003410576	-0.293820748	0.025180289
CXADR-like membrane protein	Q9H6B4	-0.379503437	0.003302631	-0.323181052	0.013342565	-0.245358644	0.0633956
Transmembrane protein 190	Q8WZ59	-0.038766249	0.772645147	-0.113491979	0.396293588	-0.109995889	0.411096033
Apolipoprotein M	O95445	-0.24468511	0.064148023	-0.268758655	0.041355464	-0.240216858	0.069323016
Polyadenylate-binding protein 3	Q9H361	-0.121188815	0.364829305	-0.067866483	0.612724198	0.013177751	0.921790716
Nucleobindin-1	Q02818	-0.004922623	0.970745196	0.15717582	0.238677578	0.091505319	0.494512819
Synaptotagmin-3	Q9BQG1	-0.252653606	0.055692253	-0.084140902	0.530027693	-0.046707123	0.727721847
Carcinoembryonic antigen-related cell adhesion molecule 20	Q6UY09	0.230259214	0.082056257	0.063591195	0.635333004	-0.011068866	0.934276637
DnaJ homolog subfamily C member 16	Q9Y2G8	0.269298223	0.04093359	0.319366254	0.014539878	0.268758389	0.041355673
Interleukin-31	Q6EBC2	-0.337568846	0.009557591	-0.260329182	0.048424513	-0.252778826	0.055566966
Chitotriosidase-1	Q13231	-0.06104052	0.648982662	-0.235563761	0.075061212	-0.114843486	0.390656312
C-type lectin domain family 14 member A	Q86T13	0.084348656	0.529008802	0.229217943	0.083487907	0.239562261	0.0701084
Insulin-like peptide INSL5	Q9Y5Q6	-0.020859613	0.876489661	-0.028241809	0.833321901	-0.106037793	0.428233916
Intestinal-type alkaline phosphatase	P09923	-0.300679942	0.021824212	-0.369789266	0.004277293	-0.275254897	0.036507598
Cortexin-3	Q4LDR2	-0.145465735	0.275922149	-0.035195127	0.793102123	-0.069692287	0.603175489
Leucine-rich repeat neuronal protein 3	Q9H3W5	0.203861244	0.124800403	0.281007247	0.032617421	0.281216921	0.032482417
Multiple coagulation factor deficiency protein 2	Q8NI22	-0.099560042	0.457135815	-0.200092295	0.132077307	-0.190184508	0.152728328
Melanoma-associated antigen 4	P43358	-0.143345027	0.283058417	-0.217280951	0.101342562	-0.183524305	0.167895266
T-cell leukemia translocation-altered gene protein	P57738	-0.146547084	0.272329739	-0.207562263	0.117954688	-0.18224932	0.170920005
Dolichyl-diphosphooligosaccharide--protein glycosyltransferase subunit 1	P04843	0.016736917	0.900762246	-0.097769575	0.465308259	-0.02931126	0.827105474
Cation-dependent mannose-6-phosphate receptor	P20645	-0.220010464	0.097019609	-0.115982157	0.385943798	-0.044028468	0.742782584
Procalcitonin	P01258	-0.062918238	0.638922811	-0.086526481	0.518386784	-0.10993431	0.411359588
Cytochrome c oxidase subunit 8A, mitochondrial	P10176	-0.113128021	0.397819819	0.018027996	0.893150172	0.064995871	0.627866824
Transmembrane protein 106A	Q96A25	0.169756175	0.202680846	0.101985879	0.446189542	0.055944725	0.67659471
Cytochrome c oxidase subunit 6A1, mitochondrial	P12074	-0.105072075	0.432475844	-0.186718354	0.160489819	-0.197090369	0.138098537
Salivary acidic proline-rich phosphoprotein 1/2	P02810	0.022075225	0.869353186	-0.155978404	0.242319078	-0.136829036	0.305740095
Membrane protein FAM159B	A6NKW6	0.064533498	0.630320403	0.006906736	0.958962415	-0.015533359	0.907866324
Membrane-associated progesterone receptor component 2	O15173	-0.241639237	0.067640678	-0.16763575	0.208461533	-0.134918005	0.312608562
Collagen alpha-3(VI) chain	P12111	-0.201489097	0.129344025	-0.251868945	0.056482547	-0.177838063	0.181691347
Cytokine receptor common subunit beta	P32927	0.051749866	0.69964885	-0.15737821	0.238065816	-0.143756698	0.281663697
Calsenilin	Q9Y2W7	0.088316285	0.50973832	0.013751942	0.918394267	0.029034604	0.828712604
Prostaglandin-H2 D-isomerase	P41222	-0.173214783	0.193497445	-0.166374405	0.211954846	-0.158871954	0.233583997
Integral membrane protein 2A	O43736	0.076024922	0.57057382	-0.121183221	0.364851606	-0.084625249	0.527653817
Protein turtle homolog A	Q9P2J2	0.127036384	0.341971586	-0.026273285	0.844790677	-0.07931404	0.553969696
Matrix-remodeling-associated protein 8	Q9BRK3	-0.027566687	0.837251458	-0.219135519	0.098389418	-0.194310253	0.143856294
Protocadherin beta-4	Q9Y5E5	-0.216626161	0.102401472	-0.153699432	0.249354338	-0.102989668	0.441702922
ATP-dependent RNA helicase A	Q08211	-0.273144022	0.038028321	-0.140593756	0.292496305	-0.060593024	0.651389425
Zinc finger protein 358	Q9NW07	0.048934698	0.715274484	0.019412697	0.884996759	-0.011838606	0.929717311
Protocadherin alpha-4	Q9UN74	-0.095090845	0.477681211	-0.071240674	0.59512907	-0.118454925	0.375826999
Poly [ADP-ribose] polymerase 1	P09874	0.089039306	0.506265584	0.201187529	0.129930489	0.081546287	0.542833609
Linker for activation of T-cells family member 1	O43561	-0.123403996	0.356063324	-0.139486234	0.29635289	-0.114751119	0.39104007
NKG2-F type II integral membrane protein	O43908	0.06291727	0.638927979	0.009906168	0.941167456	-0.028757055	0.830325624
Torsin-1A-interacting protein 2	Q8NFQ8	0.21382642	0.107026015	0.288909401	0.027841795	0.242710778	0.066395008
Beta-galactosidase	P16278	0.008907144	0.947091697	0.200959883	0.130374525	0.181415184	0.172920253
Testis-expressed sequence 29 protein	Q8N6K0	0.12780359	0.339040261	0.182433473	0.170480689	0.125989154	0.345998193
Protocadherin-9	Q9HC56	-0.181490942	0.172737886	-0.334563916	0.010260192	-0.306013247	0.019483797
Integral membrane protein 2C	Q9NQX7	-0.065378582	0.625838995	-0.177018922	0.183744288	-0.111795362	0.40343757
Neuropilin and tolloid-like protein 2	Q8NC67	-0.058271545	0.663931349	-0.202984158	0.126466055	-0.222851784	0.092673387
LysM and putative peptidoglycan-binding domain-containing protein 3	Q7Z3D4	0.008922391	0.947001263	-0.115337877	0.38860606	-0.206028689	0.120755685
SLIT and NTRK-like protein 3	O94933	-0.139604648	0.295938979	-0.012152164	0.92786068	-0.020197985	0.880378017
Alpha-1,3-mannosyl-glycoprotein 2-beta-N-acetylglucosaminyltransferase	P26572	-0.043657509	0.744876018	-0.280418399	0.032999066	-0.273869386	0.037499949
Cystatin-8	O60676	-0.246192663	0.062473743	-0.079157053	0.554756938	-0.007481761	0.955549114
Poly(U)-binding-splicing factor PUF60	Q9UHX1	-0.208596133	0.116094546	-0.165943702	0.213157057	-0.190153719	0.152796026
Surfactant-associated protein 2	Q6UW10	-0.206698154	0.119526775	-0.08708293	0.515690102	-0.071572655	0.59341011
Transmembrane protein 108	Q6UXF1	0.024490047	0.855207734	-0.217105062	0.101626168	-0.278918805	0.033987809
NADH dehydrogenase [ubiquinone] iron-sulfur protein 4, mitochondrial	O43181	-0.051102976	0.703228769	-0.018027996	0.893150172	-0.010221994	0.939295245
Lactosylceramide alpha-2,3-sialyltransferase	Q9UNP4	-0.120642443	0.367011424	-0.098052488	0.464011694	-0.17024362	0.201368197
Calmegin	O14967	-0.119035168	0.37347635	-0.269035535	0.041138534	-0.215554758	0.104152567
Histatin-3	P15516	0.072393319	0.589170327	-0.149792341	0.261736137	-0.074263402	0.579560121
Adipocyte plasma membrane-associated protein	Q9HDC9	-0.061349128	0.647324954	-0.127936133	0.338535437	-0.112643795	0.399855717
Torsin-1A-interacting protein 1	Q5JTV8	0.236408951	0.073991787	0.36892786	0.004374882	0.337418168	0.009591801
Transmembrane prolyl 4-hydroxylase	Q9NXG6	-0.130947804	0.327191433	-0.090697925	0.498345079	-0.047186532	0.725036943
Histatin-1	P15515	0.100698399	0.451980954	0.177203508	0.183280222	0.279319064	0.033721522
Beta-defensin 134	Q4QY38	-0.319483121	0.014501874	-0.099247797	0.45855536	-0.054112743	0.686628196
Procollagen-lysine,2-oxoglutarate 5-dioxygenase 3	O60568	0.365504729	0.004782367	0.427657287	0.000812622	0.362449737	0.005173867
Protein CASC4	Q6P4E1	-0.249584644	0.058835071	-0.456620726	0.000314788	-0.396591697	0.002055703
Myelin protein P0	P25189	-0.048549366	0.717422509	-0.10019997	0.454234062	-0.041965596	0.754447069
Podocalyxin-like protein 2	Q9NZ53	-0.17098685	0.199378374	-0.10106293	0.450337017	0.002062904	0.987738101
Beta-microseminoprotein	P08118	-0.067101499	0.616744177	-0.236517461	0.073855371	-0.217217372	0.101445008
Protein Largen	Q569H4	-0.058795478	0.661092602	-0.029811257	0.824202712	-0.085425778	0.523741863
FXYD domain-containing ion transport regulator 5	Q96DB9	-0.011414682	0.932228026	0.006153089	0.963437104	-0.007974632	0.952624096
Serine protease inhibitor Kazal-type 13	Q1W4C9	-0.026889826	0.841195101	0.004706968	0.972026292	0.046676334	0.727894391
Alpha-N-acetylgalactosaminide alpha-2,6-sialyltransferase 3	Q8NDV1	-0.087438084	0.51397265	-0.168404862	0.206351497	-0.075802859	0.571703099
Amyloid-like protein 2	Q06481	0.242869893	0.066211614	0.161636673	0.225443041	0.123679969	0.35498036
Oxidoreductase HTATIP2	Q9BUP3	-0.176168357	0.185893615	-0.264666976	0.044672578	-0.231164851	0.080826904
Membrane-associated progesterone receptor component 2	O15173	-0.239639422	0.070015455	-0.12290417	0.358029874	-0.047076593	0.725652363
Membrane protein FAM159B	A6NKW6	0.012983417	0.922940558	-0.052791879	0.69389597	0.003448384	0.97950422
UPF0577 protein KIAA1324	Q6UXG2	-0.147586379	0.268906514	-0.301953548	0.021244719	-0.227531733	0.085847948
TERF1-interacting nuclear factor 2	Q9BSI4	-0.076332591	0.569010916	-0.13838084	0.30023492	-0.123450949	0.355878928
HLA class II histocompatibility antigen, DM alpha chain	P28067	0.141281442	0.290118239	0.168468982	0.20617627	0.181058313	0.173781206
Torsin-1A-interacting protein 2	Q8NFQ8	-0.011522368	0.931590188	-0.102695053	0.443017144	-0.137416152	0.303649635
Reticulocalbin-2	Q14257	-0.320062769	0.014314635	-0.213536381	0.10751415	-0.125311793	0.348618238
Activating signal cointegrator 1 complex subunit 1	Q8N9N2	0.154016555	0.248367139	0.209475467	0.114530168	0.178700159	0.179548692
Caseinolytic peptidase B protein homolog	Q9H078	-0.209014694	0.11534788	-0.190650526	0.151706378	-0.19043375	0.152181124
Signal peptidase complex catalytic subunit SEC11C	Q9BY50	-0.150293822	0.260124202	-0.186032919	0.162058404	-0.094861335	0.478749388
Mucin-4	Q99102	0.328072123	0.011932241	0.143951514	0.281005255	0.029219791	0.82763675
Adenosine 3'-phospho 5'-phosphosulfate transporter 2	Q9H1N7	0.088703599	0.507876507	0.339378837	0.009154847	0.278223493	0.034454548
Transmembrane protein 41B	Q5BJD5	-0.013245543	0.921389644	0.016321319	0.903214492	-0.01046879	0.937832466
Insulin-induced gene 1 protein	O15503	0.128205524	0.337510837	0.087249458	0.514884444	0.036193189	0.78737017
Hemoglobin subunit gamma-1	P69891	-0.220933456	0.095590707	-0.090109215	0.501149022	-0.116413732	0.384166544
N-acetylglucosamine-1-phosphotransferase subunit gamma	Q9UJJ9	-0.073962405	0.58110208	-0.15409937	0.248109774	-0.079836236	0.55135488
Uncharacterized protein C1orf185	Q5T7R7	0.080915609	0.545968866	0.397877253	0.001981661	0.342744689	0.008444963
Neuron-specific vesicular protein calcyon	Q9NYX4	0.00421506	0.974948731	-0.163331232	0.220551833	-0.119201983	0.372802201
Pulmonary surfactant-associated protein B	P07988	0.144140543	0.280367345	0.070819874	0.597311096	0.067489791	0.6147023
Thioredoxin-related transmembrane protein 2	Q9Y320	-0.203895147	0.124736355	-0.057100665	0.670292291	-0.01074574	0.936191208
NADH dehydrogenase [ubiquinone] 1 beta subcomplex subunit 4	O95168	-0.174568504	0.189985227	-0.169789264	0.202591548	-0.10040338	0.453313819
Beta-defensin 119	Q8N690	-0.030336595	0.821155353	0.062346173	0.641980909	-0.003094404	0.981607749
Dynactin-associated protein	Q8N1N2	0.119560036	0.371357679	0.132350906	0.321989391	0.040057285	0.765286393
Protein WFDC10B	Q8IUB3	0.026582162	0.842988955	0.184063992	0.166626778	0.1411682	0.290508965
Leucine-rich PPR motif-containing protein, mitochondrial	P42704	-0.279870783	0.033357318	-0.225538004	0.08870571	-0.165817455	0.213510352
Prolow-density lipoprotein receptor-related protein 1	Q07954	-0.018121404	0.892599806	-0.017228119	0.897865083	-0.021644764	0.871879133
Immunoglobulin superfamily member 11	Q5DX21	0.199889244	0.132478236	0.169235504	0.204089657	0.184827198	0.164844911
Cadherin-12	P55289	0.073317438	0.58441241	0.049223954	0.713663474	0.150237912	0.260303585
Collagen alpha-1(XXVIII) chain	Q2UY09	-0.09386826	0.48338592	-0.149115522	0.263922298	-0.066289015	0.621026047
Lymphoid-restricted membrane protein	Q12912	-0.024490047	0.855207734	-0.199600063	0.133050816	-0.152344657	0.25360176
Alpha-N-acetylgalactosaminide alpha-2,6-sialyltransferase 3	Q8NDV1	0.24776556	0.060764557	0.096971189	0.468977731	-0.052188392	0.69722571
Progonadoliberin-2	O43555	-0.198230908	0.135787071	-0.222061562	0.093866588	-0.132456911	0.321598521
Zona pellucida-binding protein 2	Q6X784	0.185634732	0.162974791	0.165271967	0.215041598	0.169176125	0.20425076
CMRF35-like molecule 7	A8K4G0	0.153713619	0.249310116	0.133337436	0.318363429	0.148592953	0.265618581
26S proteasome non-ATPase regulatory subunit 5	Q16401	-0.134633728	0.313638666	-0.281679744	0.032186066	-0.280365894	0.033033275
WD repeat-containing protein 1	O75083	-0.273820883	0.037535089	-0.190339949	0.152386891	-0.225899909	0.088181498
Leukocyte elastase inhibitor	P30740	0.077686333	0.562157884	0.163285085	0.220684045	0.094801215	0.479029407
Protocadherin beta-2	Q9Y5E7	-0.278640109	0.034174253	-0.224353552	0.090438464	-0.179580412	0.177379827
Disintegrin and metalloproteinase domain-containing protein 7	Q9H2U9	-0.041381433	0.757760264	-0.284945163	0.030158591	-0.324414747	0.012973958
Glutamate receptor 4	P48058	-0.291050062	0.026654087	0.010890632	0.935332652	-0.013547221	0.919605069
Transmembrane emp24 domain-containing protein 2	Q15363	-0.140437513	0.293038373	0.038795225	0.772479765	0.073249614	0.584761019
Chondroitin sulfate N-acetylgalactosaminyltransferase 2	Q8N6G5	0.107268673	0.422861562	0.022581489	0.86638409	0.099604395	0.456934373
CMRF35-like molecule 2	Q496F6	-0.127680524	0.339509408	-0.156252885	0.241481005	-0.083192252	0.534692454
Serpin H1	P50454	0.159585272	0.231464426	0.198523306	0.135199193	0.115182167	0.389251106
Paired immunoglobulin-like type 2 receptor alpha	Q9UKJ1	-0.288034956	0.028339576	-0.197200432	0.137874201	-0.160072731	0.230023645
TOMM20-like protein 1	Q6UXN7	-0.289111779	0.027727641	-0.095308415	0.476669779	-0.084916444	0.526229156
Leucine-rich repeat and immunoglobulin-like domain-containing nogo receptor-interacting protein 3	P0C6S8	-0.029904932	0.823659134	-0.082048916	0.540341182	-0.150035471	0.260953793
EF-hand calcium-binding domain-containing protein 14	O75071	0.02830508	0.832953839	0.203199509	0.126055535	0.117860822	0.378242985
Beta-1,4-galactosyltransferase 6	Q9UBX8	-0.163987388	0.218677928	-0.24544294	0.063301932	-0.199347343	0.133552726
Beta-1,3-galactosyl-O-glycosyl-glycoprotein beta-1,6-N-acetylglucosaminyltransferase 4	Q9P109	-0.431990901	0.000708855	-0.262175052	0.046797629	-0.182333278	0.170719613
Heterogeneous nuclear ribonucleoprotein D-like	O14979	0.205734859	0.121298083	0.163113368	0.221176496	0.16940184	0.20363884
Beta-1,3-galactosyl-O-glycosyl-glycoprotein beta-1,6-N-acetylglucosaminyltransferase 4	Q9P109	-0.240347049	0.069167654	-0.156099063	0.241950426	-0.142522922	0.285857263
Scavenger receptor class A member 3	Q6AZY7	-0.233147713	0.078186084	0.027657284	0.836723905	0.118107135	0.377240199
Protein FAM163B	P0C2L3	0.236132053	0.074340805	0.168558685	0.205931308	0.125404161	0.348260239
Bombesin receptor-activated protein C6orf89	Q6UWU4	-0.273840478	0.037520889	-0.238305467	0.071636202	-0.18133542	0.173112415
N-acetylgalactosaminyltransferase 7	Q86SF2	0.041749993	0.755669394	0.061344409	0.647350289	0.019120055	0.886718938
Melanocortin-2 receptor accessory protein 2	Q96G30	0.106359415	0.426826434	0.090047686	0.501442545	0.08146806	0.54322202
Lactase-like protein	Q6UWM7	0.108482296	0.417602335	-0.04506999	0.736914884	-0.142368976	0.286383385
Oncostatin-M-specific receptor subunit beta	Q99650	-0.086392027	0.519039446	-0.145331489	0.276370322	-0.102065994	0.445830531
Secretagogin	O76038	0.043442145	0.746092231	-0.027718813	0.836365659	-0.010437518	0.938017807
Transmembrane protease serine 11B	Q86T26	-0.141494634	0.289383585	0.127918783	0.338601492	0.070845807	0.597176519
Stathmin-2	Q93045	0.205457961	0.12181092	0.206245195	0.120357206	0.207334058	0.118368323
Integral membrane protein 2C	Q9NQX7	0.246377036	0.062271415	0.17619912	0.185815563	0.117375417	0.380223827
Retroviral-like aspartic protease 1	Q53RT3	-0.182721598	0.16979499	-0.117151208	0.381140868	-0.07860467	0.557531194
Syntaxin-8	Q9UNK0	0.27486694	0.036783247	0.222211969	0.093638561	0.207026167	0.118928147
Carcinoembryonic antigen-related cell adhesion molecule 4	O75871	-0.321498351	0.01385982	-0.340383641	0.008937692	-0.257462735	0.051042252
Cysteine-rich hydrophobic domain-containing protein 2	Q9UKJ5	-0.378918875	0.003355166	-0.380156902	0.003244768	-0.286154252	0.029435482
Secretory phospholipase A2 receptor	Q13018	-0.070578102	0.598566389	-0.103522536	0.43933142	-0.069183194	0.605831424
Guanine nucleotide-binding protein G(I)/G(S)/G(O) subunit gamma-T2	O14610	-0.137466351	0.303471329	-0.130935717	0.327236473	-0.084255773	0.52946421
Interleukin-36 alpha	Q9UHA7	-0.130480266	0.32893657	-0.022734964	0.86548436	0.044705829	0.738964807
Calcium-binding protein 8	Q9BXU9	-0.070485803	0.599045917	0.121119829	0.36510439	0.108962761	0.41553065
Lymphocyte function-associated antigen 3	P19256	-0.027259023	0.839043536	-0.074665437	0.577503482	-0.050863657	0.704554801
WW domain-binding protein 1	Q96G27	0.284331979	0.030530951	0.251042165	0.057325065	0.145604075	0.275460817
Syntaxin-6	O43752	0.087684215	0.512784111	0.200492233	0.131290292	0.172665488	0.194935735
Phospholipase D3	Q8IV08	-0.041534628	0.756890964	0.149976928	0.261142031	0.148526804	0.265833824
60S acidic ribosomal protein P2	P05387	0.051134529	0.703054004	-0.009075666	0.946092147	-0.004926338	0.970723125
C-type lectin domain family 2 member A	Q6UVW9	0.01447581	0.914114521	0.041178914	0.758909905	0.030235399	0.821742164
C-type lectin domain family 10 member A	Q8IUN9	-0.070116606	0.60096572	-0.1759114	0.186546473	-0.167646859	0.208430948
BET1-like protein	Q9NYM9	0.091068518	0.49658417	0.022242732	0.868370604	-0.011699873	0.930538894
Retinoic acid receptor responder protein 3	Q9UL19	0.180106455	0.1760928	0.286140596	0.029443568	0.229502238	0.08309509
Beta-defensin 105	Q8NG35	-0.184124301	0.166485463	-0.051408267	0.701538472	-0.049986935	0.709420024
Ecto-ADP-ribosyltransferase 3	Q13508	-0.455588723	0.000326083	-0.506106757	5.06E-05	-0.365959699	0.004726351
Unique cartilage matrix-associated protein	Q8WVF2	-0.294865094	0.024642878	-0.114043994	0.393985327	-0.136180359	0.308060513
Growth hormone variant	P01242	0.00255361	0.984821651	-0.055622212	0.678357077	-0.127774924	0.339149501
Leucine-rich repeat serine/threonine-protein kinase 2	Q5S007	-0.238839496	0.070983807	-0.134379327	0.314562356	-0.142184241	0.287015571
Osteocalcin	P02818	0.159800637	0.230827106	0.154191664	0.247823168	0.151267037	0.257015057
Interleukin-5	P05113	-0.151709076	0.255611192	-0.027657284	0.836723905	0.051664174	0.700122702
Glycerol-3-phosphate dehydrogenase [NAD(+)], cytoplasmic	P21695	-0.349413906	0.007178609	-0.348469469	0.007347198	-0.301456454	0.021469327
Gamma-enolase	P09104	-0.006907161	0.958959892	-0.018489748	0.890430015	-0.015810466	0.906230028
Immunoglobulin A	P01876 P01877	0.070916532	0.596809572	0.17926473	0.178155446	0.219157087	0.098355471
Galectin-10	Q05315	0.019260057	0.885894968	0.036825671	0.783743546	0.028942235	0.829249343
HemK methyltransferase family member 2	Q9Y5N5	0.242654528	0.066459938	0.356099064	0.006078885	0.348594625	0.00732466
Pyridoxal kinase	O00764	0.096975665	0.468957115	0.029780034	0.824383911	-0.018196381	0.892158081
Toll-like receptor 4	O00206	0.083116685	0.535064904	-0.087864758	0.51191318	-0.079591147	0.552581391
Regenerating islet-derived protein 4	Q9BYZ8	-0.197520232	0.137223918	-0.217320414	0.101279016	-0.115582426	0.38759427
Heat shock protein beta-1	P04792	-0.263606441	0.045567089	-0.100415321	0.453259828	-0.049539724	0.711906212
Chitinase-3-like protein 1	P36222	-0.123434762	0.355942492	0.071435164	0.594121752	0.165891878	0.213302035
Alpha-enolase	P06733	0.089868629	0.502297233	0.091093679	0.496464735	0.079004929	0.555520302
Teneurin-3	Q9P273	0.070072612	0.601194667	0.017843958	0.894234673	-0.028157533	0.833812211
Filamin-A	P21333	-0.163154173	0.221059406	-0.198184896	0.135879754	-0.100218646	0.45414953
Sushi, von Willebrand factor type A, EGF and pentraxin domain-containing protein 1	Q4LDE5	0.036119743	0.787791595	-0.041285956	0.758302192	-0.016410611	0.902687549
Transmembrane protein 119	Q4V9L6	-0.030920223	0.817772944	-0.03091832	0.817783966	-0.02823364	0.833369426
Protein kish-A	Q8TBQ9	0.014952466	0.911297685	-0.036671282	0.784628387	-0.082822782	0.536514669
Spermatogenesis-associated protein 20	Q8TB22	-0.089653264	0.503326223	-0.078880173	0.556146705	0.025277883	0.850602337
N-acetyltransferase 14	Q8WUY8	-0.033566133	0.802480849	-0.049253961	0.713496419	-0.037901429	0.777585712
Brorin	Q2TAL6	-0.374796179	0.003747165	-0.433164132	0.000682903	-0.376089326	0.003620062
Maspardin	Q9NZD8	0.162508079	0.222918468	0.134594679	0.313780336	0.107361726	0.422456989
Filamin-A	P21333	0.178937332	0.178962441	0.105768344	0.429415096	0.065149817	0.627050798
Transmembrane protein 132C	Q8N3T6	0.028212781	0.833490778	0.112259653	0.401475149	-0.04646081	0.729102578
Peptide chain release factor 1-like, mitochondrial	Q9UGC7	0.127926655	0.338571519	0.1697585	0.202674571	0.113365608	0.396823125
39S ribosomal protein L55, mitochondrial	Q7Z7F7	0.113527984	0.396142789	0.096077527	0.47310351	0.045998973	0.731693751
Cytokine receptor common subunit beta	P32927	0.120573488	0.36728738	0.253007232	0.055339029	0.196403914	0.139503887
Runt-related transcription factor 3	Q13761	0.212845169	0.108684371	0.18665108	0.160643276	0.116938946	0.382010263
Trem-like transcript 4 protein	Q6UXN2	0.152724367	0.252406402	0.068604831	0.608854908	0.1165061	0.383786803
Collagen alpha-1(I) chain	P02452	-0.006091745	0.963801374	-0.045285341	0.735703489	0.027340755	0.838567384
Angiopoietin-related protein 1	O95841	0.010368274	0.938428209	-0.120289187	0.368426469	-0.099818387	0.455963135
Beta-defensin 116	Q30KQ4	-0.276774456	0.035444367	0.05882172	0.660950543	0.109024339	0.415265562
UPF0606 protein KIAA1549L	Q6ZVL6	-0.041719227	0.755843868	-0.184125521	0.166482606	-0.20727248	0.118480127
T-box transcription factor TBX22	Q9Y458	-0.131343745	0.325718123	-0.180082759	0.176150629	-0.109657203	0.412546793
Trem-like transcript 1 protein	Q86YW5	0.094575887	0.480079683	0.234825413	0.076005466	0.213553464	0.107485351
Toll-like receptor 1	Q15399	-0.211118977	0.111649616	-0.102199662	0.445231889	-0.051017602	0.703701711
Collagen alpha-1(VI) chain	P12109	-0.084422978	0.528644543	-0.128810953	0.335215244	-0.137196401	0.304430986
Kallikrein-13	Q9UKR3	-0.211968313	0.110182963	-0.258056578	0.050490673	-0.208168567	0.116861087
Nuclear factor erythroid 2-related factor 1	Q14494	0.255299515	0.053093169	0.348131059	0.007408441	0.310138991	0.017822889
Collagen alpha-5(VI) chain	A8TX70	-0.019860011	0.882365366	-0.286083467	0.029477413	-0.18011923	0.176061628
Mitochondrial ubiquitin ligase activator of NFKB 1	Q969V5	-0.061994279	0.643864982	-0.212890326	0.108607621	-0.154469107	0.246962961
RING finger protein 122	Q9H9V4	-0.152662834	0.252599852	-0.112721121	0.399530199	-0.132177771	0.322628437
Myotubularin-related protein 1	Q13613	-0.203488912	0.125505445	-0.065805261	0.623581433	-0.037501171	0.779875299
Multiple epidermal growth factor-like domains protein 10	Q96KG7	0.252469007	0.055877366	0.073188741	0.585073977	0.088334038	0.509652903
Filamin-A	P21333	-0.057933115	0.665767516	-0.105706815	0.429685078	-0.15296044	0.251665153
Filamin-A	P21333	0.338184173	0.009418983	0.369481621	0.004311924	0.327473276	0.012097699
Allergin-1	Q7Z6M3	0.099807709	0.456011573	-0.101216755	0.449644299	-0.051726548	0.699777781
Thrombospondin type-1 domain-containing protein 7A	Q9UPZ6	0.091929977	0.49250337	0.012305799	0.926951116	-0.042057963	0.75392359
Lysophosphatidylcholine acyltransferase 2	Q7L5N7	0.10349814	0.439439835	0.029072451	0.828492707	-0.005849936	0.96523736
Keratin, type II cytoskeletal 5	P13647	-0.248161712	0.060340076	-0.364990004	0.004846443	-0.295052313	0.024547566
Sushi, von Willebrand factor type A, EGF and pentraxin domain-containing protein 1	Q4LDE5	0.052025968	0.698122862	0.01162898	0.930958749	0.033467793	0.803047927
Testis-specific serine/threonine-protein kinase 1	Q9BXA7	-0.027351322	0.838505827	-0.009567759	0.943173895	0.060469868	0.652052419
SWI/SNF complex subunit SMARCC1	Q92922	-0.119004402	0.373600766	-0.184156285	0.166410554	-0.140029002	0.294458762
GTP cyclohydrolase 1	P30793	0.228440456	0.084569656	0.159175513	0.232680365	0.230518279	0.081703094
Transmembrane protein 52	Q8NDY8	-0.17324555	0.19341711	-0.17037379	0.201018684	-0.077342316	0.563895717
C-type lectin domain family 12 member A	Q5QGZ9	-0.047718673	0.722060564	-0.108198739	0.418827755	-0.058807254	0.661028851
Tubulointerstitial nephritis antigen-like	Q9GZM7	-0.022921314	0.864392134	-0.11999877	0.369592271	-0.069753866	0.602854577
Hepatocyte nuclear factor 1-alpha	P20823	-0.160016001	0.230191	0.012275035	0.927133243	-0.014778786	0.912323934
Signaling threshold-regulating transmembrane adapter 1	Q9Y3P8	-0.031227887	0.815991206	-0.105460699	0.430765967	-0.04753843	0.723068247
Collagen alpha-3(VI) chain	P12111	-0.133587671	0.31744785	-0.163482542	0.220118717	-0.067335846	0.615511494
Cyclic AMP-responsive element-binding protein 3-like protein 1	Q96BA8	-0.191492965	0.149871834	-0.245396793	0.063353196	-0.224440876	0.090309819
Complement component C1q receptor	Q9NPY3	-0.260691653	0.04810145	-0.152642752	0.252663007	-0.150794444	0.258521708
tRNA pseudouridine synthase A, mitochondrial	Q9Y606	0.077439007	0.563407019	0.026242117	0.844972532	-0.009359898	0.944406482
T-box transcription factor TBX5	Q99593	-0.217333788	0.101257486	-0.119520075	0.371518729	-0.129468327	0.3327338
Pyruvate kinase PKLR	P30613	-0.015967757	0.905301405	0.137240426	0.304274347	0.079128086	0.55490226
Coxsackievirus and adenovirus receptor	P78310	0.232624685	0.078875937	0.379418554	0.003310214	0.334400832	0.01029957
Integrin beta-7	P26010	-0.203642744	0.125213786	-0.182771883	0.169675526	-0.194926035	0.142565792
Macrophage scavenger receptor types I and II	P21757	-0.151985973	0.254734443	0.051992002	0.698310526	0.096370003	0.471751098
N-acetylglucosamine-1-phosphodiester alpha-N-acetylglucosaminidase	Q9UK23	-0.107068689	0.423731801	-0.164408006	0.21748256	-0.116492497	0.383842713
Tubulin-specific chaperone E	Q15813	0.235116762	0.075631747	0.158283342	0.235343065	0.160072731	0.230023645
Thioredoxin domain-containing protein 5	Q8NBS9	0.299049324	0.022585631	0.157052762	0.239050072	0.119923694	0.369894006
DnaJ homolog subfamily B member 9	Q9UBS3	-0.033289235	0.804077847	-0.064082449	0.632717721	0.027094442	0.84000252
Cadherin-15	P55291	-0.236689489	0.073639511	-0.287129476	0.028862863	-0.284526804	0.030412227
Receptor-type tyrosine-protein phosphatase H	Q9HD43	-0.01270652	0.924579182	-0.02113521	0.874870842	-0.006558086	0.961032332
Transmembrane protein 154	Q6P9G4	-0.119065934	0.373351958	-0.194800801	0.142827543	-0.205640655	0.121472371
Protein RIC-3	Q7Z5B4	-0.101376819	0.448924112	0.189450693	0.154347858	0.156903863	0.23950132
Adrenodoxin-like protein, mitochondrial	Q6P4F2	0.184834782	0.164827276	-0.012106202	0.928132801	-0.117417991	0.380049842
Transcobalamin-1	P20061	-0.117619914	0.379225308	-0.113305646	0.39707453	-0.096862629	0.469477884
Procollagen C-endopeptidase enhancer 1	Q15113	-0.317939888	0.015010645	-0.207875713	0.117388341	-0.096216058	0.472462686
Argininosuccinate lyase	P04424	0.034704489	0.795923909	0.18507922	0.164259589	0.111087211	0.406441448
Adhesion G-protein coupled receptor F1	Q5T601	0.025259207	0.85071145	0.096754346	0.46997705	0.056713593	0.672400199
BPI fold-containing family B member 1	Q8TDL5	0.059133004	0.659266341	-0.134933088	0.312553966	-0.036885388	0.783401364
N-acetylglutamate synthase, mitochondrial	Q8N159	-0.109189923	0.414553225	-0.236609754	0.073739499	-0.262231092	0.046748946
Uroporphyrinogen-III synthase	P10746	0.030058764	0.822766658	0.121489003	0.363633773	0.053757836	0.688578263
Leucine-rich repeat and calponin homology domain-containing protein 4	O75427	0.197427933	0.137411363	0.084756192	0.527012945	0.135318263	0.311161863
Papilin	O95428	-0.1117743	0.403526725	-0.089124751	0.505855987	-0.083438565	0.533479334
Dihydropteridine reductase	P09417	0.138848724	0.298587753	0.14342409	0.282790203	0.060562235	0.651555149
Mucosal addressin cell adhesion molecule 1	Q13477	0.240039385	0.069535249	0.354345488	0.006352033	0.318575215	0.014799369
Protocadherin gamma-A8	Q9Y5G5	0.074749247	0.577075165	0.021381984	0.873421757	-0.026279338	0.844755364
SUN domain-containing protein 5	Q8TC36	0.194351294	0.143770013	0.117120444	0.381266802	0.138705069	0.299092861
Xanthine dehydrogenase/oxidase	P47989	-0.091039152	0.496723588	-0.095156056	0.477377942	-0.174069071	0.191275643
Retinal dehydrogenase 1	P00352	0.180967914	0.173999789	0.28377173	0.030874516	0.222020477	0.09392895
P-selectin glycoprotein ligand 1	Q14242	-0.361289733	0.005329743	-0.380802956	0.003188447	-0.275070163	0.03663864
Mucin-1	P15941	0.134356831	0.31464412	-0.035625289	0.790630315	-0.003910221	0.976759961
Coiled-coil-helix-coiled-coil-helix domain-containing protein 10, mitochondrial	Q8WYQ3	0.001722918	0.989758859	-0.09712352	0.4682764	-0.084731709	0.527132742
Glutathione S-transferase theta-2B	P0CG30	0.086516423	0.518435595	0.051623622	0.700346986	-0.019659167	0.883546705
Low-density lipoprotein receptor-related protein 1B	Q9NZR2	0.228686587	0.084226018	0.133887095	0.316354505	0.050986813	0.7038723
Centrosomal protein of 57 kDa	Q86XR8	-0.020305818	0.879744095	-0.063528688	0.63566609	-0.083284619	0.534237375
Cyclic AMP-dependent transcription factor ATF-6 alpha	P18850	0.039842477	0.766509367	-0.062051992	0.643555823	-0.05360389	0.689424758
Collagen alpha-2(XI) chain	P13942	0.025782236	0.847656663	-0.182218122	0.170994513	-0.092983198	0.487538049
Growth factor receptor-bound protein 7	Q14451	-0.065378582	0.625838995	-0.156652824	0.24026343	-0.13614957	0.308170932
Macrophage scavenger receptor types I and II	P21757	-0.149926931	0.26130286	-0.1868972	0.160082381	-0.23092209	0.081155003
DDB1- and CUL4-associated factor 5	Q96JK2	0.117219951	0.380859562	0.127180435	0.341419999	0.082945939	0.535906927
Leukocyte-associated immunoglobulin-like receptor 1	Q6GTX8	0.040057841	0.765283227	-0.047438856	0.723625134	-0.107146202	0.42339438
Hematopoietic progenitor cell antigen CD34	P28906	-0.184567582	0.165449467	-0.096385172	0.471681013	-0.0521568	0.697400175
Selenoprotein S	Q9BQE4	-0.279205001	0.033797229	-0.254760808	0.053614191	-0.233289302	0.078000159
Cytochrome b5	P00167	-0.145494265	0.275826969	-0.123642517	0.355127207	-0.153329909	0.250508018
Casein kinase I isoform delta	P48730	0.103284364	0.44039051	-0.00526081	0.96873634	-0.018566136	0.889980135
Mannosyl-oligosaccharide 1,2-alpha-mannosidase IA	P33908	-0.18475218	0.165019436	-0.044393171	0.740726256	-0.05683675	0.671729243
Scavenger receptor class A member 3	Q6AZY7	-0.218810575	0.098901958	-0.214920783	0.105199576	-0.106345684	0.426886468
Leucine-rich repeat neuronal protein 1	Q6UXK5	-0.247857861	0.060665442	-0.287098711	0.028880783	-0.238342386	0.071590946
Sortilin	Q99523	-0.164261763	0.217897652	-0.076357484	0.568884551	0.004833895	0.971272276
Tenascin-R	Q92752	-0.179737258	0.176995373	-0.142531919	0.285826533	-0.129283592	0.333429965
Deoxynucleoside triphosphate triphosphohydrolase SAMHD1	Q9Y3Z3	-0.343260628	0.008340493	-0.248915553	0.059538933	-0.189353201	0.154563973
Cyclic AMP-responsive element-binding protein 3-like protein 4	Q8TEY5	-0.137666335	0.302761657	-0.153301851	0.250595765	-0.090752381	0.498086123
Mismatch repair endonuclease PMS2	P54278	-0.004553426	0.972938454	0.013136441	0.922035131	-0.037039334	0.782519439
Pterin-4-alpha-carbinolamine dehydratase	P61457	-0.148632436	0.265490161	-0.111244425	0.405773451	-0.126389413	0.344455738
Apolipoprotein A-V	Q6Q788	-0.275082305	0.036630015	-0.273004155	0.038130908	-0.224391241	0.090382924
Double-strand break repair protein MRE11A	P49959	0.082853892	0.536361121	0.03494847	0.794520387	-0.045229244	0.736018983
Peroxidasin-like protein	A1KZ92	0.056873424	0.67152949	0.150150751	0.260583397	0.114908599	0.390385922
Protein BTG2	P78543	-0.081209139	0.544508571	0.036379578	0.786300949	0.157827551	0.23671145
Dual specificity protein kinase CLK2	P49760	-0.199796945	0.132660787	-0.15717582	0.238677578	-0.064133775	0.632444734
U6 snRNA phosphodiesterase	Q9BQ65	-0.070455036	0.599205797	-0.005229965	0.968919556	0.027494701	0.837670689
Rho GTPase-activating protein 25	P42331	0.368950565	0.004372285	0.319027844	0.014650408	0.287632131	0.028571382
Leukocyte immunoglobulin-like receptor subfamily B member 3	O75022	-0.025505731	0.849271337	0.06362196	0.63516909	0.023723396	0.859693911
Fanconi anemia group F protein	Q9NPI8	-0.042089071	0.753747316	0.156962883	0.239322386	0.107378772	0.4223829
Tyrosine-protein kinase BLK	P51451	0.01089147	0.935327688	-0.161916043	0.224631515	-0.227088783	0.086476522
Plexin domain-containing protein 2	Q6UX71	0.294926627	0.024611517	0.365912939	0.004732081	0.319806781	0.014397068
Transaldolase	P37837	0.096575702	0.470801187	0.20252269	0.127349149	0.174635993	0.189811331
Prolyl 4-hydroxylase subunit alpha-2	O15460	-0.073316311	0.584418205	-0.074327027	0.579234419	-0.152375446	0.25350469
Non-homologous end-joining factor 1	Q9H9Q4	-0.013752577	0.918390512	0.018212583	0.892062631	0.019551103	0.884182431
Titin	Q8WZ42	-0.136141282	0.308200661	-0.113767114	0.395142115	-0.157394076	0.238017905
Protein DGCR14	Q96DF8	0.074546966	0.578109179	0.225349948	0.088979069	0.172419175	0.19558316
Growth factor receptor-bound protein 10	Q13322	0.31843215	0.014846721	0.290416861	0.027000889	0.226392535	0.087471847
Ribonucleoside-diphosphate reductase large subunit	P23921	-0.068978249	0.606902056	-0.187263499	0.159250271	-0.194525777	0.143403631
Mitofusin-1	Q8IWA4	-0.077039044	0.565429806	-0.115736041	0.386959504	-0.056436491	0.673910778
Teneurin-4	Q6N022	-0.123588594	0.355338706	-0.128657131	0.335797561	-0.182764326	0.169693475
Adenylate kinase 2, mitochondrial	P54819	-0.003445836	0.979519359	-0.018181818	0.892243874	0.0232458	0.862490878
Alcohol dehydrogenase class-3	P11766	0.142448392	0.286111896	0.250699894	0.057676813	0.204655403	0.123306642
72 kDa inositol polyphosphate 5-phosphatase	Q9NRR6	0.291450025	0.026436963	0.335302264	0.010083535	0.265217638	0.044213835
Probable G-protein coupled receptor 101	Q96P66	0.149770793	0.261805549	0.032395016	0.809240632	0.018319537	0.891432571
Zinc finger protein 18	P17022	-0.104051935	0.436982413	-0.150376866	0.259857915	-0.111395103	0.405133822
Forkhead box protein L2	P58012	0.280804854	0.032748179	0.105460699	0.430765967	0.072262108	0.589847285
Tyrosine-protein kinase SYK	P43405	0.094698952	0.479505912	0.031225965	0.816002332	0.02429263	0.856362521
RNA-binding protein 24	Q9BX46	0.018213704	0.892056027	-0.070696816	0.597949872	-0.108901183	0.415795834
Biliverdin reductase A	P53004	0.282097042	0.031920801	0.309890788	0.017919279	0.256996938	0.051478325
Keratin, type II cytoskeletal 7	P08729	-0.218656743	0.099145321	-0.290263039	0.027085706	-0.240925008	0.068481311
WAP four-disulfide core domain protein 2	Q14508	-0.15601637	0.242203037	-0.394339335	0.0021914	-0.317405228	0.015190443
Protein-tyrosine kinase 2-beta	Q14289	0.097129497	0.468248893	0.061775112	0.645039544	0.030204145	0.821923419
Histone-lysine N-methyltransferase 2C	Q8NEZ4	0.064025845	0.633018837	-0.092141089	0.491505994	-0.187985976	0.157618386
F-box/LRR-repeat protein 4	Q9UKA2	0.027782051	0.835997492	0.015966774	0.905307206	-0.066997165	0.617293323
EH domain-containing protein 4	Q9H223	-0.167922964	0.207671797	-0.225657593	0.088532218	-0.177345437	0.182923977
Fumarylacetoacetase	P16930	0.098838552	0.460419525	0.069959544	0.60178325	0.006573582	0.960940329
RUN and FYVE domain-containing protein 1	Q96T51	-0.029228072	0.827588651	0.211382866	0.111192332	0.214600295	0.105731945
PDZ and LIM domain protein 1	O00151	0.068178323	0.611088717	0.059960007	0.654800019	0.096739473	0.470045635
Heterogeneous nuclear ribonucleoproteins C1/C2	P07910	-0.253965083	0.054391383	-0.313833471	0.016439546	-0.222070076	0.093853668
E3 ubiquitin-protein ligase DTX1	Q86Y01	-0.276897522	0.035359395	-0.225534535	0.088710747	-0.181748284	0.172119451
ATP-dependent DNA helicase Q1	P46063	0.275851465	0.036087072	0.188032612	0.157513473	0.116690835	0.383027991
Alpha-internexin	Q16352	-0.275943764	0.036022369	-0.238209508	0.071753935	-0.137627449	0.302899567
DnaJ homolog subfamily B member 2	P25686	0.162969575	0.22158946	0.163482542	0.220118717	0.177068335	0.183619976
Rhophilin-2	Q8IUC4	-0.074147003	0.580156191	-0.074388556	0.578919527	-0.003356016	0.980053102
Suppressor of cytokine signaling 3	O14543	0.123803959	0.354494464	0.114874636	0.390526947	0.094615022	0.479897181
Glycogen phosphorylase, liver form	P06737	0.186721229	0.160483263	0.308844795	0.018330389	0.284183748	0.030621539
Delta and Notch-like epidermal growth factor-related receptor	Q8NFT8	-0.080423347	0.548422078	-0.134287034	0.314897888	-0.124665221	0.351130598
F-actin-capping protein subunit alpha-1	P52907	-0.126419102	0.344341498	-0.013351792	0.920761082	-0.001200776	0.992862406
Eukaryotic translation initiation factor 3 subunit G	O75821	0.26779067	0.042121281	0.241747425	0.067514066	0.183195374	0.168671844
Melanoma-associated antigen B10	Q96LZ2	-0.204227306	0.124110169	-0.245408401	0.063340298	-0.144093168	0.280527132
UDP-glucose 4-epimerase	Q14376	-0.103621206	0.438893075	-0.039563144	0.768100543	-0.036331183	0.786578529
Poly(rC)-binding protein 1	Q15365	0.179275762	0.178128298	0.22891863	0.083903056	0.16937105	0.203722234
RNA polymerase II elongation factor ELL	P55199	-0.363325903	0.005058803	-0.226030243	0.087993307	-0.155733857	0.243067426
RNA binding protein fox-1 homolog 2	O43251	0.037627875	0.779150312	-0.223492133	0.091715205	-0.220099541	0.096880988
Transcription factor RelB	Q01201	-0.263298777	0.04582932	-0.260483005	0.048287198	-0.163613482	0.219744392
Probable G-protein coupled receptor 135	Q8IZ08	-0.209214679	0.11499243	-0.163269702	0.220728128	-0.115892099	0.386315278
Probable RNA-binding protein 19	Q9Y4C8	0.344091321	0.008174654	0.252822645	0.055523179	0.281505093	0.032297632
Vacuolar protein sorting-associated protein 4A	Q9UN37	0.236593549	0.073759833	0.1749577	0.188983971	0.142830813	0.284806927
Aldehyde dehydrogenase, dimeric NADP-preferring	P30838	0.051889913	0.698874675	-0.045102835	0.73673008	-0.078808436	0.556507048
Zinc finger protein 174	Q15697	-0.252684372	0.055661449	-0.061528996	0.646359563	-0.045537136	0.734287904
Ubiquitin-like protein 4A	P11441	0.096114206	0.472933792	0.041255192	0.758476837	0.047907899	0.721003163
Dynein light chain 2, cytoplasmic	Q96FJ2	0.404055017	0.001658024	0.34930011	0.007198742	0.300286467	0.022005928
RNA polymerase II elongation factor ELL2	O00472	-0.117466082	0.37985337	-0.175696048	0.187094891	-0.139197695	0.297363044
ADP-ribosyl cyclase/cyclic ADP-ribose hydrolase 1	P28907	-0.145237218	0.276685327	-0.165271967	0.215041598	-0.159400273	0.232012856
Apolipoprotein L1	O14791	0.069532044	0.604010924	0.14370097	0.281852235	0.070199236	0.600535815
Apolipoprotein L1	O14791	0.095129682	0.477500585	0.155576066	0.243551128	0.084854865	0.526530266
ADP-ribosyl cyclase/cyclic ADP-ribose hydrolase 1	P28907	-0.175706861	0.187067327	-0.057375789	0.668795559	0.015764039	0.906504149
CD59 glycoprotein	P13987	-0.162046583	0.224253016	-0.312198126	0.017040124	-0.254102759	0.054256263
Fatty acid-binding protein, liver	P07148	-0.228501988	0.084483643	-0.271742811	0.039066441	-0.196434703	0.139440625
Porphobilinogen deaminase	P08397	0.048057103	0.720169775	-0.000584525	0.996525459	-0.043628209	0.745041446
Platelet receptor Gi24	Q9H7M9	0.024890011	0.852869086	0.067374251	0.615309581	0.061054861	0.64890559
Leucine-rich repeat, immunoglobulin-like domain and transmembrane domain-containing protein 3	Q3SXY7	-0.063963328	0.633351479	-0.071742809	0.592529927	-0.154222794	0.247726548
Histone H2A deubiquitinase MYSM1	Q5VVJ2	0.37734979	0.003499857	0.380864485	0.003183128	0.343268104	0.008338988
Malonyl-CoA decarboxylase, mitochondrial	O95822	0.087191953	0.51516258	0.06128288	0.647680666	0.038855893	0.772133539
Transmembrane protein 230	Q96A57	-0.096237272	0.472364592	-0.158067991	0.235988917	-0.091628476	0.493929613
PHD finger protein 3	Q92576	0.317539925	0.015144974	0.22550377	0.088755423	0.173989421	0.191482019
Cytoglobin	Q8WWM9	0.020675015	0.87757425	-0.064328565	0.631409151	-0.048769995	0.716192348
Muscle, skeletal receptor tyrosine-protein kinase	O15146	0.112358861	0.401056551	0.144439318	0.279361033	0.1261431	0.345404435
Insulin gene enhancer protein ISL-1	P61371	-0.14297142	0.284328107	-0.116043686	0.385690119	-0.061793801	0.644939353
SWI/SNF-related matrix-associated actin-dependent regulator of chromatin subfamily E member 1-related	Q9P0W2	0.273840478	0.037520889	0.246842746	0.0617627	0.148821589	0.264875519
RING finger protein 165	Q6ZSG1	0.035135219	0.79344653	0.146746655	0.27167015	0.19120055	0.15050674
DNA polymerase epsilon subunit 2	P56282	0.0409193	0.760384414	0.111429012	0.404989959	0.076849689	0.566388636
Synaptotagmin-like protein 4	Q96C24	-0.180383352	0.175418064	0.064205507	0.632063296	0.123094975	0.357278371
Zinc finger protein 23	P17027	0.055256439	0.680357916	0.02633441	0.844434064	0.06074697	0.65056106
Keratin, type II cytoskeletal 72	Q14CN4	0.328031264	0.011943467	0.201722813	0.12889089	0.102127572	0.445554694
Zinc finger protein 10	P21506	0.050056919	0.709031235	0.188001847	0.157582675	0.168601322	0.205814944
Peptidyl-prolyl cis-trans isomerase FKBP1B	P68106	0.17579916	0.18683216	0.159113984	0.232863329	0.120477899	0.367670132
B-cell receptor-associated protein 29	Q9UHQ4	-0.242408397	0.06674465	-0.299461624	0.022391017	-0.305736144	0.019599915
NKG2-E type II integral membrane protein	Q07444	-0.234347603	0.076621533	-0.223442549	0.091789122	-0.140583206	0.292532886
Dynamin-2	P50570	-0.007691598	0.954303731	0.018550992	0.89006932	0.028018116	0.834623466
Serine/arginine-rich splicing factor 6	Q13247	0.15346276	0.250092831	0.154130135	0.248014213	0.089781128	0.502715175
Leucine-rich repeat neuronal protein 1	Q6UXK5	-0.214995543	0.10507569	-0.216028305	0.103375772	-0.160195887	0.229660616
MAX gene-associated protein	Q8IWI9	-0.130480266	0.32893657	-0.065159207	0.627001039	0.055789919	0.677440433
Probable RNA-binding protein 23	Q86U06	0.204811867	0.123013952	0.165943702	0.213157057	0.102681777	0.443076421
Protein regulator of cytokinesis 1	O43663	-0.084273034	0.529379563	0.058839817	0.660852582	0.069848383	0.602362155
ELAV-like protein 1	Q15717	0.23130173	0.080642371	0.106322105	0.426989574	0.028141273	0.833906822
C-X-C motif chemokine 9	Q07325	0.020275364	0.879923122	0.219646512	0.097587598	0.229105503	0.083643672
Zinc finger protein 75D	P51815	0.024367357	0.855925375	0.052900368	0.693297986	0.012947032	0.923155861
ATP-dependent RNA helicase DHX8	Q14562	0.114450976	0.392288609	0.111521305	0.404598543	0.074940763	0.576096961
Bromodomain-containing protein 1	O95696	0.148342437	0.266434351	0.065190974	0.62683271	0.023461684	0.861226374
Microtubule-associated proteins 1A/1B light chain 3B	Q9GZQ8	0.108266931	0.41853287	0.163482542	0.220118717	0.139136116	0.297578915
Enhancer of rudimentary homolog	P84090	0.151801375	0.255318716	0.16025227	0.229494548	0.088026147	0.51113528
Dual adapter for phosphotyrosine and 3-phosphotyrosine and 3-phosphoinositide	Q9UN19	0.269605887	0.040694629	0.263897864	0.045319837	0.234736391	0.076119948
Integrin alpha-L	P20701	-0.097067965	0.468532112	0.005106907	0.969650513	-0.05360389	0.689424758
Ubiquitin-conjugating enzyme E2 variant 1	Q13404	0.320370433	0.014216099	0.331610524	0.010993885	0.259182967	0.0494578
TNF receptor-associated factor 4	Q9BUZ4	-0.293177452	0.02551621	-0.288560047	0.028039779	-0.239881867	0.069724054
Activator of 90 kDa heat shock protein ATPase homolog 1	O95433	0.313140331	0.016691855	0.338378714	0.009375525	0.318482848	0.014829926
Regulator of G-protein signaling 10	O43665	0.238531832	0.071359083	0.263251809	0.04586946	0.238277142	0.071670938
Transgelin-2	P37802	-0.044272837	0.741404542	-0.132379635	0.321883429	-0.091905578	0.492618709
E3 ubiquitin-protein ligase DTX3L	Q8TDB6	0.305602565	0.0196561	0.232794956	0.078650829	0.174420469	0.190367062
Prolyl 4-hydroxylase subunit alpha-1	P13674	0.022429389	0.867275921	0.179439454	0.177725851	0.131750776	0.324207927
Carbohydrate sulfotransferase 9	Q7L1S5	-0.337630378	0.009543651	-0.038455623	0.774418683	0.033005956	0.805712474
Stromal membrane-associated protein 1	Q8IYB5	0.099898473	0.455599942	0.100323028	0.453677216	0.132516452	0.321379108
Protein argonaute-1	Q9UL18	0.108205398	0.418798955	0.050392248	0.707169361	-0.005603623	0.966700205
Sodium- and chloride-dependent glycine transporter 1	P48067	-0.101258424	0.449456756	-0.045103529	0.736726176	-0.03921238	0.770099966
Neurensin-1	Q8IZ57	-0.045749624	0.733093983	-0.07749577	0.563120216	-0.015794828	0.906322358
Ena/VASP-like protein	Q9UI08	0.019290527	0.885715655	0.199692357	0.132867872	0.171649447	0.197616243
Suppressor of cytokine signaling 7	O14512	-0.126019139	0.345882496	0.072450393	0.588875972	0.079035718	0.555365761
Clathrin interactor 1	Q14677	0.271421104	0.03930806	0.206737427	0.119454982	0.207826684	0.11747679
NACHT, LRR and PYD domains-containing protein 1	Q9C000	-0.0881163	0.510701001	0.002076636	0.987656487	-0.038256093	0.77555851
ADP-ribosylation factor GTPase-activating protein 2	Q8N6H7	0.167861431	0.207840812	0.138594064	0.299483546	0.140952676	0.291253551
Regulator of G-protein signaling 8	P57771	-0.252438241	0.055908266	-0.129272421	0.333472094	-0.058406996	0.663197007
Tensin-2	Q63HR2	0.099713874	0.456437341	0.233441011	0.077801333	0.112996138	0.39837371
Solute carrier organic anion transporter family member 5A1	Q9H2Y9	-0.101884472	0.446644202	-0.170960945	0.199447492	-0.182674768	0.169906302
Probable G-protein coupled receptor 101	Q96P66	-0.204904166	0.12284154	-0.264236273	0.045034102	-0.271898881	0.038949666
Peregrin	P55201	-0.182690832	0.169868114	0.01990463	0.882102956	0.038979049	0.771430823
Kinesin-like protein KIF16B	Q96L93	0.078761962	0.556740554	0.168681743	0.205595591	0.158286961	0.235332224
Probable palmitoyltransferase ZDHHC14	Q8IZN3	0.048627777	0.716985228	-0.148227911	0.266807849	-0.101268591	0.449410999
Gap junction delta-2 protein	Q9UKL4	-0.159062243	0.233017262	-0.120073836	0.369290727	-0.206287227	0.120279961
Arf-GAP domain and FG repeat-containing protein 1	P52594	0.241300807	0.068037968	0.117397324	0.380134294	0.14901943	0.26423367
Thioredoxin-interacting protein	Q9H3M7	-0.269052092	0.041125591	-0.086632826	0.517870863	-0.027125231	0.839823099
ADP-ribosylation factor-binding protein GGA3	Q9NZ52	0.247238721	0.061332797	0.170004616	0.20201106	0.172049705	0.19655717
Anaphase-promoting complex subunit 7	Q9UJX3	-0.096914133	0.469240565	-0.031195201	0.816180454	-0.038363266	0.774946215
SHC-transforming protein 4	Q6S5L8	-0.023967019	0.85826783	0.127026612	0.342009022	0.157640389	0.237274934
Cellular retinoic acid-binding protein 2	P29373	0.117496848	0.379727708	0.158314107	0.2352509	0.112134042	0.402005519
Protein tyrosine phosphatase type IVA 2	Q12974	0.141033138	0.290975427	0.192308877	0.148110798	0.171433923	0.198188193
Lipocalin-1	P31025	0.040396272	0.763357592	0.02208891	0.869272908	0.097078153	0.468485209
Protein unc-45 homolog A	Q9H3U1	0.254253458	0.054108675	0.340593757	0.008892853	0.264909747	0.044469853
POU domain, class 2, transcription factor 1	P14859	-0.181086737	0.173712519	-0.22236409	0.093408376	-0.246543799	0.062088866
Leucine-rich repeat, immunoglobulin-like domain and transmembrane domain-containing protein 2	A6NDA9	-0.129095778	0.334138672	-0.283402556	0.031102667	-0.268881546	0.041259065
Caseinolytic peptidase B protein homolog	Q9H078	0.166787173	0.21080718	0.03254934	0.808349062	0.017519289	0.896148351
Protocadherin gamma-B1	Q9Y5G3	-0.012798819	0.924032939	0.009321643	0.944633345	0.026478659	0.843592615
Multimerin-2	Q9H8L6	0.068732118	0.608188932	-0.05977542	0.655795868	-0.134394589	0.314506893
Homeobox protein DLX-4	Q92988	0.257053199	0.051425494	0.29417013	0.024999412	0.24622074	0.062442898
Leucine-rich repeat-containing protein 4B	Q9NT99	0.289120673	0.027722634	-0.003814915	0.97732625	-0.060302383	0.652954479
KRAB-A domain-containing protein 2	Q6ZNG9	-0.01969049	0.883362449	0.072881096	0.586656793	0.072015795	0.591119034
Storkhead-box protein 1	Q6ZVD7	-0.014521737	0.913843066	-0.191755116	0.14930433	-0.125958365	0.346117021
Leucine-rich repeat, immunoglobulin-like domain and transmembrane domain-containing protein 3	Q3SXY7	0.162938808	0.221677888	0.222304263	0.093498852	0.225869119	0.088226001
Alpha- and gamma-adaptin-binding protein p34	Q6PD74	-0.020028921	0.881372057	0.186771267	0.160369195	0.190707923	0.151580861
RNA-binding protein 28	Q9NW13	-0.032151373	0.810648719	-0.115891646	0.386317147	-0.109857336	0.411689169
Integrator complex subunit 3	Q68E01	-0.052826706	0.693703982	0.043301697	0.746885701	0.047046527	0.725820694
Phosphatidylinositol-glycan-specific phospholipase D	P80108	-0.09497585	0.47821626	-0.072973389	0.586181746	-0.063795095	0.634246967
Immunoglobulin superfamily DCC subclass member 3	Q8IVU1	-0.023490501	0.861057611	0.110400099	0.409368463	0.030204609	0.821920725
Rho GTPase-activating protein 1	Q07960	0.039350214	0.769314106	-0.094200893	0.481830267	-0.012254077	0.927257315
Cellular retinoic acid-binding protein 1	P29762	-0.248254012	0.060241521	-0.22796493	0.085236692	-0.157886702	0.236533558
Protein S100-A2	P29034	-0.104484272	0.435069319	-0.110169362	0.410354105	-0.05118773	0.70275937
26S proteasome non-ATPase regulatory subunit 1	Q99460	-0.008460758	0.949739722	0.082448855	0.538361961	0.083900402	0.531208387
Receptor-type tyrosine-protein phosphatase H	Q9HD43	-0.179832323	0.176762648	-0.060083989	0.654131469	-0.052665631	0.694592068
ER membrane protein complex subunit 1	Q8N766	0.225367283	0.088953843	0.180344261	0.175513207	0.138522464	0.299735717
Sodium/potassium-transporting ATPase subunit alpha-1	P05023	-0.22234871	0.093431628	-0.059652362	0.656460098	-0.117368196	0.380253343
Tight junction protein ZO-1	Q07157	-0.274713108	0.036893023	-0.216274421	0.102973823	-0.168878424	0.205059825
Protein crumbs homolog 1	P82279	-0.109989849	0.411121879	-0.022396555	0.867468468	0.003787064	0.977491738
6-pyruvoyl tetrahydrobiopterin synthase	Q03393	-0.121896442	0.362014913	-0.040516844	0.762671892	-0.010960933	0.934916112
E3 ubiquitin-protein ligase CBL	P22681	0.291849988	0.026221327	0.194677743	0.143085096	0.165060571	0.215637076
Thiamin pyrophosphokinase 1	Q9H3S4	0.124542352	0.351609286	0.19827719	0.135693892	0.136118781	0.308281376
Bisphosphoglycerate mutase	P07738	-0.028458912	0.832059108	-0.070419936	0.599388221	-0.089565604	0.503745366
Mothers against decapentaplegic homolog 4	Q13485	-0.090346898	0.500015994	-0.034272178	0.798412402	-0.059855006	0.655366427
Desmin	P17661	-0.396424952	0.002065485	-0.241808954	0.067442144	-0.152375446	0.25350469
Mitotic checkpoint serine/threonine-protein kinase BUB1	O43683	0.071624159	0.593143625	0.244023998	0.064893529	0.237599781	0.072505622
Adenylyl cyclase-associated protein 1	Q01518	-0.245392737	0.063357703	-0.331272114	0.011080781	-0.250592798	0.057787233
Heat shock 70 kDa protein 1-like	P34931	-0.162479812	0.223000052	-0.007398976	0.956040472	0.080622599	0.547428458
Growth/differentiation factor 11	O95390	-0.387195035	0.002676204	-0.302384251	0.021051722	-0.218110257	0.10001363
Growth/differentiation factor 8	O14793	0.01602929	0.90493816	-0.019381634	0.885179538	0.012561968	0.925434731
Ribose-5-phosphate isomerase	P49247	0.114143312	0.39357087	0.134594679	0.313780336	0.014132215	0.916145675
Alanine--tRNA ligase, cytoplasmic	P49588	0.038827186	0.772297362	0.219258577	0.098195856	0.191631597	0.149571523
Dual specificity protein phosphatase 6	Q16828	0.008245393	0.951017489	-0.069004769	0.606763471	-0.079897814	0.551046926
Arf-GAP with coiled-coil, ANK repeat and PH domain-containing protein 2	Q15057	0.288465685	0.028093457	0.231133673	0.080868983	0.213584253	0.107433462
Anaphase-promoting complex subunit 10	Q9UM13	0.211549707	0.110903961	0.232087373	0.079589636	0.175344143	0.187993548
Cerebral cavernous malformations 2 protein	Q9BSQ5	0.14118697	0.290444178	0.21968928	0.097520719	0.1768836	0.184085034
Serine--tRNA ligase, mitochondrial	Q9NP81	0.225425349	0.088869386	0.244700817	0.064130395	0.25730483	0.051189743
Protein C-ets-2	P15036	0.010983602	0.934781803	-0.090570682	0.498950431	-0.06394904	0.633427508
Signal transducer and activator of transcription 1-alpha/beta	P42224	0.210472883	0.112775307	0.065220736	0.626675025	0.101727313	0.447349327
Arrestin domain-containing protein 3	Q96B67	-0.100483034	0.452953738	-0.148469467	0.266020486	-0.046276075	0.730138688
Ribosome-recycling factor, mitochondrial	Q96E11	0.079500355	0.553036075	0.182156593	0.171141527	0.208288521	0.116645643
Sorcin	P30626	0.134143529	0.315420052	0.02153548	0.872520619	-0.002232247	0.986731614
Synaptosomal-associated protein 29	O95721	0.209919088	0.113747094	0.285156132	0.03003136	0.294036272	0.025068582
Immunoglobulin-binding protein 1	P78318	0.11697382	0.381867345	0.057898785	0.665953882	0.061054861	0.64890559
Gamma-crystallin D	P07320	0.166294903	0.2121764	-0.021750835	0.871256593	-0.052650236	0.694676968
Macoilin	Q8N5G2	0.298843152	0.022683484	0.268213144	0.041785619	0.216977733	0.101831859
Apolipoprotein F	Q13790	-0.221733382	0.094365633	-0.361452087	0.005307681	-0.294067061	0.025052658
Tropomyosin alpha-3 chain	P06753	0.073409739	0.583938148	-0.117552955	0.379498611	-0.13056335	0.328626022
Transformer-2 protein homolog beta	P62995	0.08226933	0.539249955	-0.06928165	0.605317385	-0.123587602	0.355342599
Platelet-activating factor acetylhydrolase IB subunit gamma	Q15102	0.118481373	0.375719662	0.060452239	0.652147345	-0.01681087	0.900325982
Cyclin-dependent kinase 4 inhibitor D	P55273	0.134602962	0.313750282	0.090293802	0.500268987	0.05144865	0.70131499
Tapasin	O15533	-0.14229456	0.286637936	-0.129303185	0.333356087	-0.026201557	0.845209194
Carbonyl reductase [NADPH] 1	P16152	0.062178877	0.642876348	-0.160621444	0.228409252	-0.227069896	0.086503405
Probable ATP-dependent RNA helicase DDX58	O95786	0.260560568	0.048218079	0.215597602	0.104082101	0.15757881	0.237460527
COP9 signalosome complex subunit 7b	Q9H9Q2	-0.239331758	0.070386642	-0.061159822	0.648341623	-0.062994577	0.638515172
Calpain-3	P20807	-0.045411194	0.734995839	0.099092448	0.45926251	0.096154479	0.472747482
Aminopeptidase B	Q9H4A4	-0.024613492	0.854485803	0.02128936	0.873965607	-0.047908636	0.720999047
PDZ and LIM domain protein 4	P50479	0.00895302	0.946819589	-0.020366098	0.87938976	-0.017765333	0.894698053
Origin recognition complex subunit 6	Q9Y5N6	-0.372519466	0.003980556	-0.218304878	0.099703724	-0.153052807	0.25137553
PDZ domain-containing protein 7	Q9H5P4	0.042365972	0.752178785	0.111384578	0.40517848	0.151592655	0.255980429
ADP-ribosylation factor-like protein 1	P40616	0.268621363	0.041463379	0.347884943	0.007453261	0.323686212	0.013190557
Transmembrane protein C16orf54	Q6UWD8	0.180291053	0.175642767	0.070419936	0.599388221	0.021213716	0.874409799
Aspartate--tRNA ligase, mitochondrial	Q6PI48	0.153370461	0.250381237	0.148346409	0.266421404	0.151020724	0.257799575
3-hydroxyisobutyryl-CoA hydrolase, mitochondrial	Q6NVY1	0.076177585	0.569798072	0.033041071	0.805509805	0.023091854	0.863392795
Paired box protein Pax-4	O43316	-0.019628958	0.883724416	-0.103953239	0.437419807	-0.117799244	0.378493931
Ubiquitin-conjugating enzyme E2 T	Q9NPD8	0.037150989	0.781879956	0.086049624	0.520703377	0.032051986	0.81122328
AMSH-like protease	Q96FJ0	0.250069229	0.058329512	0.321612062	0.013824331	0.252101465	0.056247417
Ras-related protein Rab-39B	Q96DA2	0.114543275	0.391904412	0.138840179	0.298617781	0.081437271	0.543374931
GTP-binding protein Di-Ras3	O95661	-0.318339851	0.014877339	-0.267435781	0.042404958	-0.279226696	0.033782818
Ras-related protein Rab-22A	Q9UL26	0.112543459	0.400278335	0.12318105	0.356939677	0.064965082	0.628030083
Ras-related protein Rab-7b	Q96AH8	-0.26480633	0.044556118	-0.484694666	0.000115441	-0.440161523	0.000545175
Protein max	P61244	0.034058395	0.799643726	0.106199047	0.427527906	0.128113605	0.337860224
14-3-3 protein beta/alpha	P31946	0.242900659	0.0661762	0.258760193	0.049843434	0.225653595	0.088538013
Endothelial differentiation-related factor 1	O60869	-0.040981464	0.760031273	0.056084542	0.675831214	0.016749549	0.900687725
EKC/KEOPS complex subunit TPRKB	Q9Y3C4	-0.280343358	0.033047968	-0.193816337	0.14489768	-0.163028488	0.221420201
Glycerol-3-phosphate dehydrogenase 1-like protein	Q8N335	-0.140940839	0.291294481	-0.067066606	0.616927812	-0.027894959	0.835340244
Arachidonate 15-lipoxygenase B	O15296	0.003968864	0.976411514	-0.109152439	0.414714418	-0.108778026	0.416326495
APOBEC1 complementation factor	Q9NQ94	0.013506446	0.919846251	-0.068512537	0.60933799	-0.05468151	0.683507293
Thymocyte nuclear protein 1	Q9P016	0.116327726	0.384520336	0.1035533	0.439194721	0.014070636	0.91650975
ADP-ribosylation factor 6	P62330	0.006184045	0.963253285	0.082725735	0.536993807	0.161088772	0.22704051
MOB kinase activator 1A	Q9H8S9	0.058886873	0.660597895	0.108937087	0.415641199	0.129129647	0.334010801
M-phase inducer phosphatase 2	P30305	-0.16906132	0.204562498	0.066082142	0.622118295	0.011761451	0.930174216
Lysophospholipase-like protein 1	Q5VWZ2	0.055041074	0.681537021	0.164866945	0.216183511	0.121370784	0.364104309
Polyadenylate-binding protein-interacting protein 1	Q9H074	0.132295483	0.322193873	0.21784341	0.100439758	0.183841945	0.167147828
Protein pelota homolog	Q9BRX2	-0.051872136	0.698972931	-0.223227198	0.092110696	-0.257427986	0.05107468
Calcyclin-binding protein	Q9HB71	0.115373967	0.388456642	0.147700355	0.268532858	0.148711539	0.265233007
ADP-ribosylation factor-like protein 11	Q969Q4	0.161708153	0.225235209	0.279987696	0.033280562	0.200375713	0.13151922
IST1 homolog	P53990	0.232347787	0.079243099	0.205999079	0.12081026	0.219311033	0.098113437
Glutathione S-transferase omega-1	P78417	-0.067070733	0.616906089	0.171942779	0.196839697	0.176975968	0.183852399
Serine/threonine-protein kinase ULK3	Q6PHR2	0.107530192	0.421725095	0.103293391	0.440350346	0.029835134	0.824064151
DNA-3-methyladenine glycosylase	P29372	0.2197951	0.097355399	0.188863253	0.155653458	0.111364314	0.405264474
Interferon regulatory factor 9	Q00978	0.069778176	0.602727911	0.076265191	0.569353128	0.003787064	0.977491738
Rho-related GTP-binding protein RhoD	O00212	-0.064626793	0.629825015	-0.090588851	0.49886397	-0.03055916	0.819865096
Nuclear receptor subfamily 5 group A member 2	O00482	0.302310561	0.021084637	0.178618675	0.179750427	0.115366902	0.388485892
Ankyrin repeat domain-containing protein 27	Q96NW4	0.047534075	0.723092601	0.035348408	0.792221101	0.050986813	0.7038723
Glutathione S-transferase A1	P08263	0.059102238	0.659432728	0.2298108	0.082670391	0.248653082	0.059816894
Peptidyl-prolyl cis-trans isomerase H	O43447	0.134202999	0.315203595	0.159852332	0.230674307	0.13972111	0.295532257
Phosphomevalonate kinase	Q15126	0.181521709	0.172663864	0.250822952	0.057550147	0.261030315	0.0478012
Transcription regulator protein BACH1	O14867	-0.187182725	0.159433489	-0.076295955	0.569196916	-0.042057963	0.75392359
Histone-lysine N-methyltransferase SUV420H2	Q86Y97	-0.12599031	0.345993733	0.017474504	0.896412375	0.090675407	0.498452179
Nuclear RNA export factor 1	Q9UBU9	0.22754823	0.085824606	0.395446857	0.002123709	0.30447379	0.020136365
N-terminal Xaa-Pro-Lys N-methyltransferase 1	Q9BV86	0.390087076	0.002469519	0.276019076	0.035969646	0.233412458	0.077838722
Myoneurin	Q9NPC7	-0.324216232	0.013032672	-0.133825566	0.316578981	-0.080698332	0.547051025
Calcineurin B homologous protein 1	Q99653	-0.054764177	0.683054125	-0.273065684	0.038085751	-0.219926816	0.097149924
Pleckstrin homology domain-containing family A member 1	Q9HB21	0.427129811	0.000826145	0.249684666	0.058730431	0.253918025	0.054437631
Proteasome subunit alpha type-7	O14818	0.139710183	0.295570403	-0.03857868	0.773715941	-0.174666782	0.189732036
NAD-dependent protein deacylase sirtuin-5, mitochondrial	Q9NXA8	0.260222138	0.048520258	0.319858486	0.014380385	0.267188143	0.042603835
Histone-lysine N-methyltransferase SETMAR	Q53H47	-0.031013476	0.817232801	-0.094911396	0.47851629	-0.040258037	0.764143964
Kelch-like protein 13	Q9P2N7	-0.194074396	0.144352882	-0.066912783	0.617737607	-0.030542825	0.819959775
Microtubule-associated protein RP/EB family member 1	Q15691	0.166692308	0.211070555	0.107891094	0.420159603	0.076880479	0.566232678
Double-stranded RNA-binding protein Staufen homolog 1	O95793	0.322554847	0.013533084	0.406399019	0.001548186	0.339234727	0.009186364
BTB/POZ domain-containing protein KCTD5	Q9NXV2	-0.086238195	0.519786673	-0.140039995	0.294420479	-0.102466253	0.444039282
Chloride intracellular channel protein 5	Q9NZA1	-0.256345572	0.052093208	-0.3012152	0.021579059	-0.243819187	0.065125891
Fructose-2,6-bisphosphatase TIGAR	Q9NQ88	0.107436238	0.422133181	0.125611445	0.34745767	0.10292809	0.441977431
Translin	Q15631	0.112512693	0.400407977	0.052545763	0.695253227	-0.045998973	0.731693751
60S ribosomal protein L30	P62888	0.332553924	0.010754743	0.273250271	0.037950544	0.198374419	0.135498297
cAMP-dependent protein kinase type I-beta regulatory subunit	P31321	0.146909519	0.271132674	0.156437472	0.240918523	0.161211929	0.22668075
OTU domain-containing protein 5	Q96G74	-0.234751176	0.076100925	-0.200310727	0.131647027	-0.138168384	0.300984807
Nuclear receptor ROR-beta	Q92753	0.109499271	0.413224303	0.128751404	0.335440599	0.135043238	0.312155454
Phosphatidylinositol transfer protein beta isoform	P48739	-0.32651335	0.01236705	-0.116107001	0.385429182	-0.049632855	0.711388222
Glutaredoxin-2, mitochondrial	Q9NS18	0.175586496	0.187374322	0.099863096	0.455760355	0.091475937	0.494652011
Malignant T-cell-amplified sequence 1	Q9ULC4	-0.337938042	0.009474216	-0.086294417	0.519513516	-0.035530666	0.791173866
Ragulator complex protein LAMTOR3	Q9UHA4	0.043595976	0.745223444	-0.116166744	0.38518306	-0.095261594	0.476887341
Chloride intracellular channel protein 4	Q9Y696	0.163154173	0.221059406	0.27700354	0.03528633	0.219926816	0.097149924
Ubiquitin thioesterase OTUB2	Q96DC9	0.429621888	0.000763991	0.319581605	0.014469914	0.191816332	0.149172039
Gamma-aminobutyric acid receptor-associated protein-like 2	P60520	0.129157311	0.333906377	0.178864791	0.179141602	0.130145688	0.330189013
Protein syndesmos	Q9BRJ7	0.328800424	0.011733647	0.27241963	0.038562117	0.217925522	0.100308484
Tax1-binding protein 3	O14907	0.09900777	0.459648216	0.185835808	0.162511561	0.235032503	0.075739678
Tubulin-specific chaperone A	O75347	0.280681788	0.032827901	0.130718352	0.328047154	0.101727313	0.447349327
Leiomodin-1	P29536	0.16278748	0.222113192	-0.068205941	0.610943963	-0.021829835	0.870792981
Charged multivesicular body protein 3	Q9Y3E7	0.307725446	0.018779201	0.213474852	0.107617923	0.190276875	0.152525368
COMM domain-containing protein 1	Q8N668	0.21373412	0.107181169	0.073742502	0.582229786	0.173804686	0.191961285
Signal-transducing adaptor protein 1	Q9ULZ2	0.004214996	0.974949116	0.165636057	0.214018705	0.138212442	0.300829198
Solute carrier family 41 member 2	Q96JW4	-0.235243446	0.075469704	-0.139149965	0.297530359	-0.056868413	0.67155678
Glycolipid transfer protein	Q9NZD2	-0.054948775	0.682042584	0.024273189	0.856476259	-0.015148256	0.910140962
tRNA (guanine-N(7)-)-methyltransferase	Q9UBP6	-0.055656402	0.678170167	0.023442547	0.86133845	0.00606546	0.963957464
Uridine-cytidine kinase 2	Q9BZX2	-0.238901029	0.070908941	-0.199384712	0.133478421	-0.150528098	0.259373453
Transcriptional enhancer factor TEF-3	Q15561	0.139371753	0.296753413	-0.085525304	0.523256522	-0.106314895	0.427021105
Programmed cell death protein 5	O14737	0.233732275	0.077420735	0.174219352	0.190886695	0.149912315	0.261349888
UV excision repair protein RAD23 homolog B	P54727	-0.139433285	0.296538091	-0.11462852	0.391549776	-0.087410364	0.514106594
Diamine acetyltransferase 2	Q96F10	-0.155001079	0.245319291	-0.178618675	0.179750427	-0.150989935	0.257897753
Thyroid hormone receptor alpha	P10827	0.103252009	0.440534495	0.252053532	0.056295823	0.235413752	0.075252296
Inactive peptidyl-prolyl cis-trans isomerase FKBP6	O75344	-0.128634282	0.335884111	-0.070235349	0.600347967	-0.045783449	0.732903986
Endogenous retrovirus group V member 1 Env polyprotein	B6SEH8	-0.134756794	0.313192459	-0.281249041	0.032461778	-0.222020477	0.09392895
Cytohesin-2	Q99418	-0.113668181	0.395555933	0.152871142	0.251945366	0.154456088	0.247003281
Calcium-binding and coiled-coil domain-containing protein 2	Q13137	-0.375626872	0.003665072	-0.262759577	0.046291876	-0.160657724	0.228302788
DNA repair protein XRCC1	P18887	0.12481925	0.350531086	0.237317338	0.072855945	0.185442981	0.163417441
Myotubularin-related protein 6	Q9Y217	0.005322586	0.968369409	-0.058237195	0.66411763	-0.072262108	0.589847285
Transcriptional activator protein Pur-alpha	Q00577	0.250530725	0.05785131	0.285248425	0.029975841	0.20656433	0.119771666
Regulator of G-protein signaling 7	P49802	-0.083315388	0.534085827	-0.008921704	0.947005334	-0.035130407	0.793474195
Rho-related GTP-binding protein RhoG	P84095	0.138048798	0.301407431	0.194954624	0.142506089	0.148803906	0.264932941
Zinc finger protein 560	Q96MR9	-0.113527984	0.396142789	0.037809568	0.778111018	0.081745162	0.541846764
Smoothelin	P53814	0.243362155	0.065646809	0.136471313	0.307018327	0.136303516	0.307619093
Ras-related GTP-binding protein C	Q9HB90	-0.118561936	0.375392815	-0.18105464	0.173790083	-0.116478894	0.383898629
Hematopoietic prostaglandin D synthase	O60760	-0.124159682	0.35310271	-0.223630576	0.091509069	-0.189232955	0.154830838
Serine/threonine-protein kinase VRK1	Q99986	-0.008153094	0.951565142	0.109337026	0.413920982	0.002709444	0.983895514
DNA repair protein RAD51 homolog 4	O75771	-0.183306159	0.168409996	-0.166466699	0.211697851	-0.136919299	0.305418106
RNA-binding protein Nova-1	P51513	-0.014583269	0.913479387	-0.110383019	0.409441378	-0.129129647	0.334010801
5'(3')-deoxyribonucleotidase, cytosolic type	Q8TCD5	-0.130418733	0.329166684	-0.168743272	0.205427879	-0.112441933	0.400706231
Tumor necrosis factor alpha-induced protein 8	O95379	0.17613759	0.185971698	0.26017536	0.048562147	0.226084643	0.087914852
60S ribosome subunit biogenesis protein NIP7 homolog	Q9Y221	0.030089531	0.822588189	-0.049438548	0.712469093	0.048492893	0.717737497
T-complex protein 1 subunit epsilon	P48643	-0.103128944	0.441082395	-0.082664206	0.537297695	-0.0589612	0.66019568
ADP-ribosylation factor-like protein 3	P36405	0.179521893	0.177523419	0.171450547	0.198144033	0.138951382	0.298227138
Tripartite motif-containing protein 3	O75382	0.297480238	0.023339402	0.252607293	0.055738648	0.197666269	0.136927734
Endothelin-2	P20800	-0.315324745	0.01590774	-0.116197509	0.385056356	-0.067705315	0.613570193
C-1-tetrahydrofolate synthase, cytoplasmic	P11586	0.368119872	0.004468199	0.367266577	0.004568648	0.276640409	0.035537114
Melanoma-associated antigen 3	P43357	-0.302376745	0.021055073	-0.233290776	0.077998224	-0.164478107	0.217283783
Flap endonuclease 1	P39748	-0.333384616	0.010547909	-0.281864331	0.032068503	-0.163059277	0.221331779
ADP-ribosylation factor 3	P61204	-0.001169123	0.993050554	-0.099738503	0.45632557	-0.116444521	0.384039939
Proteasome subunit beta type-5	P28074	-0.005907147	0.964897603	0.04199354	0.754288688	0.115921106	0.386195605
Inositol monophosphatase 2	O14732	0.031720149	0.813142353	0.003630211	0.978423763	0.044767407	0.738618045
DNA excision repair protein ERCC-1	P07992	0.007014737	0.958321271	0.129087834	0.33416867	0.117398985	0.380127508
Basic salivary proline-rich protein 4	P10163	-0.309540663	0.018056006	-0.072081219	0.590781121	-0.013454853	0.920151426
Oligophrenin-1	O60890	0.204750334	0.123128996	0.212398094	0.109446472	0.169217105	0.204139566
p53 and DNA damage-regulated protein 1	Q9NUG6	0.326954441	0.012242647	0.338809417	0.009279931	0.266633939	0.043051694
Grancalcin	P28676	-0.007060995	0.958046669	0.045962867	0.731896451	0.043798223	0.74408171
Tropomodulin-1	P28289	-0.211860629	0.110368091	-0.373271395	0.003902093	-0.35585094	0.006116899
Autophagy protein 5	Q9H1Y0	0.352675144	0.006622147	0.452145827	0.000366487	0.371378588	0.004102268
Fermitin family homolog 3	Q86UX7	0.214011018	0.106716228	0.287709585	0.028526688	0.241725526	0.06753968
Polyadenylate-binding protein 4	Q13310	0.274220846	0.037246131	0.268574068	0.041500607	0.226300167	0.087604564
Polycomb protein SCMH1	Q96GD3	-0.085622867	0.522780974	-0.036640517	0.784804738	0.021767921	0.871156319
Exosome complex component RRP40	Q9NQT5	-0.204350371	0.123878773	-0.130195356	0.3300029	-0.093660559	0.484358636
Proteasome subunit beta type-1	P20618	-0.133095409	0.319250574	-0.412336567	0.001298546	-0.403183768	0.001700595
Nuclear receptor-binding protein	Q9UHY1	0.305202602	0.019825149	0.258237196	0.050323877	0.248191245	0.060308528
Serine/threonine-protein kinase 24	Q9Y6E0	-0.202381322	0.127620612	-0.213136442	0.108190056	-0.165707143	0.213819392
Aldo-keto reductase family 1 member C1	Q04828	-0.089348349	0.504784926	-0.034780335	0.795487531	-0.015302673	0.909228804
Protein phosphatase 1A	P35813	0.202535154	0.127325236	0.213382558	0.107773727	0.152036765	0.254573839
Septin-11	Q9NVA2	-0.031658617	0.813498329	-0.222611908	0.093034331	-0.155700673	0.243169097
Serine/threonine-protein phosphatase 2A 65 kDa regulatory subunit A alpha isoform	P30153	0.206322594	0.120214997	0.322478428	0.013556494	0.273888993	0.037485751
Histone-lysine N-methyltransferase ASH1L	Q9NR48	0.079782161	0.551625377	0.09999077	0.455181566	0.000800567	0.995241277
Sentrin-specific protease 7	Q9BQF6	-0.05494962	0.682037954	-0.060668523	0.650983122	-0.05990119	0.65511727
Ubiquitin-like modifier-activating enzyme ATG7	O95352	-0.015444966	0.90838836	-0.021812365	0.870895502	0.001339348	0.99203874
LanC-like protein 2	Q9NS86	0.158908411	0.233475344	0.052484234	0.69559269	0.004772316	0.971638083
Arfaptin-2	P53365	-0.27332862	0.037893274	-0.128164899	0.337665228	-0.095569486	0.475457626
Arylamine N-acetyltransferase 1	P18440	-0.082976957	0.535753912	-0.005445316	0.967640442	-0.085255124	0.524574584
Tyrosine-protein phosphatase non-receptor type 9	P43378	0.168815189	0.205231971	0.178526382	0.179979121	0.097262888	0.467635246
Breast cancer anti-estrogen resistance protein 3	O75815	0.03981171	0.766684577	0.048546378	0.717439172	0.025093148	0.85168179
tRNA (cytosine(38)-C(5))-methyltransferase	O14717	0.015044765	0.91075236	0.061928934	0.644215085	0.04144218	0.75741552
N-lysine methyltransferase SMYD2	Q9NRG4	-0.177740176	0.181935798	0.057561261	0.667787273	0.086133939	0.520293393
Carnitine O-acetyltransferase	P43155	0.014675569	0.912933901	0.0496539	0.711271187	0.058899622	0.660528899
Type II inositol 1,4,5-trisphosphate 5-phosphatase	P32019	0.183921487	0.16696104	0.125457623	0.348053134	0.153360698	0.250411754
Beta-arrestin-1	P49407	0.26259115	0.046437145	0.293462546	0.025366875	0.255826951	0.052587043
Adenylosuccinate synthetase isozyme 2	P30520	-0.091468481	0.494687334	-0.119858484	0.37015621	-0.116906359	0.382143842
Ribulose-phosphate 3-epimerase	Q96AT9	0.053102791	0.692182743	-0.01101369	0.934603533	-0.065888756	0.623140062
Histone-lysine N-methyltransferase SETD2	Q9BYW2	0.016106701	0.904481206	-0.041241078	0.758556961	-0.032052479	0.81122043
Malate dehydrogenase, mitochondrial	P40926	0.258283855	0.050280862	0.365759117	0.004750975	0.3509346	0.00691425
Guanine nucleotide-binding protein G(k) subunit alpha	P08754	0.152755133	0.252309714	0.152099678	0.254375005	0.174297313	0.190685146
[Pyruvate dehydrogenase (acetyl-transferring)] kinase isozyme 2, mitochondrial	Q15119	0.001722918	0.989758859	0.325119215	0.012767432	0.377628783	0.003473734
Adenosylhomocysteinase 2	O43865	-0.01602929	0.90493816	-0.031564375	0.814043604	0.00714308	0.957559403
Casein kinase I isoform gamma-2	P78368	0.27342092	0.0378259	0.284540842	0.030403688	0.236029535	0.074470356
Beta-soluble NSF attachment protein	Q9H115	-0.075316126	0.574181935	0.136902016	0.30547974	0.1604422	0.228935747
Kinesin light chain 1	Q07866	0.264191002	0.045072241	0.218212584	0.099850595	0.151728874	0.255548436
GDP-L-fucose synthase	Q13630	-0.135033691	0.31218998	-0.193724044	0.145092896	-0.181594338	0.172489214
Pantothenate kinase 3	Q9H999	0.240408582	0.069094321	0.306937397	0.019100755	0.258105347	0.050445592
Obg-like ATPase 1	Q9NTK5	0.316955363	0.015343151	0.265251502	0.044185751	0.192740006	0.147186497
Gamma-aminobutyric acid receptor-associated protein-like 1	Q9H0R8	0.200504572	0.131266067	0.134902324	0.312665327	0.112903771	0.39876191
Delta(3,5)-Delta(2,4)-dienoyl-CoA isomerase, mitochondrial	Q13011	0.09872935	0.460917653	0.063313337	0.636814201	0.056344123	0.674414589
Thiosulfate sulfurtransferase	Q16762	0.214226383	0.106355683	0.08091063	0.545993655	0.084177504	0.529848113
Interleukin enhancer-binding factor 2	Q12905	-0.146294191	0.273167086	-0.147946471	0.26772718	-0.058899622	0.660528899
Guanine deaminase	Q9Y2T3	0.101344493	0.449069506	-0.007352715	0.956315052	-0.017395863	0.89687601
Vacuolar protein sorting-associated protein 4B	O75351	-0.112820357	0.399112669	0.003599446	0.97860657	0.042242698	0.752876961
E3 ubiquitin-protein ligase HECW1	Q76N89	-0.098132424	0.463645708	0.006060793	0.963985182	-0.009683482	0.94248773
Cell cycle checkpoint protein RAD1	O60671	0.132203183	0.322534589	0.139363176	0.296783433	0.075618124	0.572643335
Sulfotransferase family cytosolic 1B member 1	O43704	-0.288127255	0.028286685	-0.229072452	0.083689501	-0.158379328	0.23505559
Aspartate--tRNA ligase, cytoplasmic	P14868	0.258776117	0.049828864	0.339055532	0.009225686	0.297484655	0.023337251
Protein kinase C and casein kinase substrate in neurons protein 1	Q9BY11	0.177152881	0.183407419	0.159575451	0.231493517	0.146556299	0.272299259
Protein flightless-1 homolog	Q13045	0.158600747	0.234393369	0.17406553	0.191284816	0.161796922	0.224977293
U1 small nuclear ribonucleoprotein A	P09012	0.076854446	0.566364543	0.137455777	0.303508881	0.114689541	0.391296033
Ubiquitin carboxyl-terminal hydrolase 21	Q9UK80	-0.048918562	0.715364389	0.20252269	0.127349149	0.170140779	0.201644637
Kynurenine--oxoglutarate transaminase 3	Q6YP21	-0.164877091	0.216154853	-0.314628521	0.016154161	-0.233781928	0.077356001
Dihydropyrimidinase-related protein 5	Q9BPU6	-0.109312988	0.414024256	0.001169051	0.993050982	0.037008544	0.782695802
Adseverin	Q9Y6U3	0.09011476	0.501122572	-0.017504999	0.896232593	-0.078450725	0.55830553
Homer protein homolog 2	Q9NSB8	0.106697845	0.425348232	0.102199662	0.445231889	0.068752146	0.608084173
3-mercaptopyruvate sulfurtransferase	P25325	-0.011783528	0.930043476	-0.130995232	0.327014727	-0.181255658	0.173304727
2,4-dienoyl-CoA reductase, mitochondrial	Q16698	0.185952069	0.162244166	0.156468237	0.240824864	0.151759663	0.255450863
Ribosomal protein S6 kinase alpha-6	Q9UK32	0.124542352	0.351609286	0.13419474	0.315233649	0.071677114	0.592869689
Actin-related protein 2/3 complex subunit 1B	O15143	0.030197678	0.821960926	-0.0695596	0.603867225	-0.04205861	0.753919924
Septin-10	Q9P0V9	-0.223733198	0.091356503	-0.242731889	0.066370652	-0.213861355	0.106967334
SH3 domain-binding glutamic acid-rich-like protein	O75368	-0.076792913	0.566676283	0.03248731	0.808707396	0.098863923	0.460303836
Probable dimethyladenosine transferase	Q9UNQ2	0.073532806	0.583306071	-0.03187251	0.812261087	-0.115353281	0.38854228
Kelch-like protein 12	Q53G59	-0.018060427	0.892959079	-0.151842851	0.255187361	-0.226230154	0.087705268
Protein arginine N-methyltransferase 3	O60678	0.263452609	0.04569805	0.263374867	0.045764351	0.181101712	0.17367634
Phosphatidylinositol 5-phosphate 4-kinase type-2 alpha	P48426	0.158539214	0.234577273	0.076142133	0.569978177	0.07789652	0.561097346
Importin subunit alpha-3	O00629	0.170630406	0.200330917	0.341578221	0.008685359	0.279257485	0.033762376
T-complex protein 1 subunit theta	P50990	-0.098175555	0.4634483	-0.001199815	0.992868118	0.019335579	0.885450542
ATP-citrate synthase	P53396	0.212411166	0.109424132	0.295493003	0.024324439	0.31053925	0.017668378
Eukaryotic translation initiation factor 1b	O60739	0.23871643	0.071133728	0.133148747	0.319054928	0.102743355	0.442801531
E3 ubiquitin-protein ligase pellino homolog 2	Q9HAT8	0.132726212	0.320606886	0.135948317	0.308893311	0.072662367	0.587783315
Serine/threonine-protein kinase Nek7	Q8TDX7	0.119250533	0.372606133	0.108198739	0.418827755	0.138243231	0.300720486
Probable E3 ubiquitin-protein ligase HERC1	Q15751	0.289511742	0.027503193	0.2742655	0.037213985	0.226300167	0.087604564
Serine/threonine-protein kinase MRCK alpha	Q5VT25	0.149155465	0.263792939	0.21359791	0.107410453	0.189445569	0.154359211
Dihydropyrimidinase-related protein 3	Q14195	-0.067686061	0.613671297	-0.169666206	0.202923785	-0.137904551	0.30191772
Lethal(3)malignant brain tumor-like protein 2	Q969R5	0.243085258	0.065964035	0.228364869	0.084675409	0.162289549	0.223549721
Histone H1x	Q92522	0.061964465	0.644024707	0.033933763	0.800361793	-0.026740778	0.842064035
Gap junction alpha-8 protein	P48165	-0.030335662	0.821160764	-0.153607139	0.249642147	-0.129776218	0.331575555
High mobility group protein 20A	Q9NP66	0.248653975	0.059815947	0.192216584	0.148309226	0.138735858	0.298984556
Regulator of G-protein signaling 19	P49795	-0.194228228	0.144028849	-0.050238425	0.708023231	-0.015394569	0.908686013
AP-1 complex subunit gamma-like 2	O75843	0.007999262	0.952477945	0.058698662	0.66161681	0.077927309	0.560942073
Zinc finger protein 175	Q9Y473	-0.143156019	0.283700287	-0.038147978	0.776176324	-0.019951362	0.881828137
TOX high mobility group box family member 3	O15405	0.269021326	0.041149644	0.197231197	0.137811544	0.144123957	0.280423281
Peptidyl-prolyl cis-trans isomerase NIMA-interacting 4	Q9Y237	0.108574595	0.417203897	0.013505615	0.919851167	0.053850203	0.688070548
Ubiquilin-4	Q9NRR5	0.346583398	0.007694241	0.367666516	0.004521322	0.306475084	0.019291566
Tax1-binding protein 1	Q86VP1	-0.170445808	0.200825497	0.118812491	0.374377397	0.080883067	0.54613088
Cold-inducible RNA-binding protein	Q14011	0.043872874	0.743660424	-0.073404092	0.583967157	-0.028479953	0.831936743
Regulatory factor X-associated protein	O00287	0.129434208	0.332862306	0.232148902	0.079507651	0.147387606	0.269559
Prostaglandin F2 receptor negative regulator	Q9P2B2	-0.193123609	0.146367703	-0.111492256	0.404721719	-0.138814966	0.298706402
Proteasome assembly chaperone 3	Q9BT73	0.319693572	0.014433652	0.327057378	0.012213771	0.255241957	0.05314864
Kinetochore protein NDC80 homolog	O14777	0.126480635	0.344104801	0.29629288	0.023923819	0.259921907	0.048789624
Pleckstrin homology domain-containing family A member 7	Q6IQ23	0.097806358	0.465139573	0.059590833	0.656792312	0.008774904	0.947876103
MAGUK p55 subfamily member 7	Q5T2T1	0.180014156	0.176318129	0.420058456	0.001028126	0.345484922	0.007902879
Kinesin-like protein KIF22	Q14807	0.031566317	0.814032363	0.106168283	0.427662549	0.116690835	0.383027991
Cold shock domain-containing protein E1	O75534	0.182444701	0.170453931	0.230949087	0.081118465	0.215955017	0.103495698
Plastin-1	Q14651	0.103959636	0.437391448	-0.028826335	0.829922931	-0.15117467	0.257309062
Nischarin	Q9Y2I1	-0.05107221	0.703399192	-0.033687125	0.801783281	-0.013793534	0.918148298
Protein FEV	Q99581	0.270590412	0.03993767	0.34382403	0.0082277	0.296160722	0.023989624
Transmembrane protein 8B	A6NDV4	0.140727638	0.292032334	0.327416206	0.01211357	0.285804573	0.029643105
Cytohesin-4	Q9UIA0	0.355721016	0.006136886	0.358129521	0.005775514	0.285630837	0.029746715
RNA-binding protein 3	P98179	0.346860296	0.007642412	0.3125673	0.016902934	0.281351147	0.032396238
Bromodomain testis-specific protein	Q58F21	-0.000399963	0.997622532	0.027626519	0.836903041	-0.040887976	0.760562383
Zinc fingers and homeoboxes protein 1	Q9UKY1	0.071777991	0.592348011	0.200092295	0.132077307	0.116382943	0.384293174
Amyloid beta A4 precursor protein-binding family B member 2	Q92870	0.157972466	0.236275791	0.142472582	0.286029235	0.098911628	0.460086351
Cold shock domain-containing protein C2	Q9Y534	-0.329631117	0.011510622	-0.143270267	0.283312185	-0.103790186	0.438142947
Transcription regulator protein BACH2	Q9BYV9	-0.266687182	0.043008501	-0.402005878	0.001759703	-0.325861858	0.012552785
Glutamate receptor ionotropic, delta-2	O43424	0.360797471	0.005397128	0.275834489	0.036098982	0.188275581	0.156967715
Interleukin enhancer-binding factor 3	Q12906	0.155128917	0.244925418	-0.067084051	0.616835997	-0.141803739	0.288320583
Zinc finger protein 774	Q6NX45	0.048520092	0.717585785	0.048240217	0.719147424	-0.019474729	0.88463177
Amyloid beta A4 precursor protein-binding family B member 2	Q92870	0.195212753	0.141967873	-0.011229042	0.933327703	-0.01930479	0.885631724
Zinc finger protein 334	Q9HCZ1	-0.292311484	0.025974357	-0.288386404	0.028138623	-0.240247647	0.069286249
Engulfment and cell motility protein 1	Q92556	-0.016890749	0.899854788	0.088078758	0.510881824	0.063179312	0.637529161
Protein phosphatase 1 regulatory subunit 3B	Q86XI6	-0.11814476	0.377087162	-0.162162163	0.223918263	-0.100112423	0.454630445
Zinc finger protein 180	Q9UJW8	-0.164977003	0.215872797	-0.037134463	0.781974598	-0.018551312	0.890067438
High mobility group protein B3	O15347	-0.131926286	0.323558109	-0.141455162	0.289519512	-0.138212442	0.300829198
Splicing factor 1	Q15637	0.026120666	0.845681219	0.132902631	0.319958321	0.172757856	0.194693345
PR domain zinc finger protein 4	Q9UKN5	0.247857861	0.060665442	0.271916198	0.038936727	0.243468857	0.065524894
RISC-loading complex subunit TARBP2	Q15633	0.211118977	0.111649616	0.186525151	0.16093082	0.127497822	0.340206645
Heterogeneous nuclear ribonucleoprotein M	P52272	0.210595949	0.112560222	0.13939394	0.29667576	0.077650207	0.562340259
Amyloid beta A4 precursor protein-binding family B member 3	O95704	0.015875458	0.90584631	0.180433781	0.175295384	0.111425892	0.405003194
Transcriptional regulator Kaiso	Q86T24	0.047041812	0.725847092	-0.00246116	0.985371106	-0.027494701	0.837670689
Glycerophosphocholine phosphodiesterase GPCPD1	Q9NPB8	-0.084207613	0.529700416	0.022796493	0.865123702	0.047230538	0.724790652
Zinc finger protein 134	P52741	-0.094360522	0.481084657	0.112751885	0.399400732	0.037378014	0.780580162
SAGA-associated factor 29 homolog	Q96ES7	-0.047780206	0.721716661	0.053899401	0.687800181	0.150189417	0.260459242
Coiled-coil domain-containing protein 51	Q96ER9	-0.081684769	0.542146353	0.07078911	0.597470761	0.025955244	0.846646686
Piwi-like protein 1	Q96J94	0.085130605	0.525182603	0.140316875	0.293457363	0.148773117	0.265032938
NACHT, LRR and PYD domains-containing protein 4	Q96MN2	0.089054689	0.506191828	0.091771909	0.493250839	-0.000138553	0.999176408
Zinc finger protein 566	Q969W8	0.032951312	0.806027888	0.212370596	0.109493481	0.136151664	0.308163421
Diphosphoinositol polyphosphate phosphohydrolase 1	O95989	0.076362183	0.568860697	0.121581296	0.363266682	0.114042969	0.393989607
Electroneutral sodium bicarbonate exchanger 1	Q2Y0W8	-0.003999631	0.97622871	0.019320105	0.885541601	0.045537136	0.734287904
DnaJ homolog subfamily C member 27	Q9NZQ0	0.083007724	0.535602163	-0.068512537	0.60933799	-0.146309986	0.273114738
Tubulin polymerization-promoting protein family member 2	P59282	0.069532044	0.604010924	0.154130135	0.248014213	0.088949821	0.506694731
Interferon regulatory factor 2	P14316	0.250592257	0.05778779	0.217997233	0.100193946	0.138581912	0.299526334
Zinc finger protein 329	Q86UD4	-0.210937623	0.111964715	-0.147733392	0.268424616	-0.161106645	0.226988277
Glucocorticoid modulatory element-binding protein 2	Q9UKD1	0.140373819	0.29325954	0.076112539	0.570128541	-0.040011101	0.765549288
Rho GTPase-activating protein 30	Q7Z6I6	0.109528353	0.413099496	0.112075066	0.402254674	0.086517479	0.518430471
Calcium-regulated heat stable protein 1	Q9Y2V2	-0.199769251	0.132715597	-0.313418144	0.016590334	-0.280200864	0.033140993
Zinc finger protein 415	Q09FC8	0.219321594	0.09809685	0.303881003	0.020392546	0.331434778	0.011038939
Acylphosphatase-2	P14621	0.001138356	0.99323343	-0.131272113	0.325984355	-0.103482294	0.439510264
EH domain-binding protein 1	Q8NDI1	-0.12814202	0.337752194	-0.136871252	0.305589474	-0.067089533	0.616807152
RNA-binding protein 40	Q96LT9	-0.152939731	0.251730116	-0.148438703	0.266120677	-0.130299634	0.329612367
Isoleucine--tRNA ligase, cytoplasmic	P41252	0.002784401	0.983450043	0.109861712	0.411670426	0.05993198	0.654951186
GTP-binding protein GEM	P55040	-0.111405103	0.405091392	0.060636826	0.651153693	0.048893152	0.715505977
Urea transporter 2	Q15849	0.008153219	0.951564398	0.210924642	0.111987295	0.240543844	0.06893334
GRB2-related adapter protein	Q13588	-0.002892041	0.982810348	0.120473774	0.367686652	0.130761471	0.327886238
NACHT, LRR and PYD domains-containing protein 10	Q86W26	-0.049226226	0.713650824	0.128964776	0.334633561	0.171495501	0.198024659
Amyloid beta A4 precursor protein-binding family B member 1	O00213	0.070793466	0.59744815	0.059406246	0.657789351	0.024415787	0.855642085
DCC-interacting protein 13-alpha	Q9UKG1	0.107036275	0.423872944	0.080633749	0.54737288	0.084054348	0.530452467
Sodium/iodide cotransporter	Q92911	0.126449868	0.344223137	0.135086911	0.311997541	0.15296044	0.251665153
Regulator of G-protein signaling 3	P49796	0.037658063	0.77897761	0.087432703	0.513998648	0.048400526	0.718252797
Histone deacetylase complex subunit SAP18	O00422	0.072700983	0.587584359	0.003660975	0.978240958	-0.106992256	0.424064669
Calcineurin B homologous protein 3	Q96BS2	-0.200596871	0.131084966	0.004091678	0.975681801	0.017026394	0.899054723
Set1/Ash2 histone methyltransferase complex subunit ASH2	Q9UBL3	0.23130173	0.080642371	0.238855562	0.070964253	0.155300414	0.244397706
Potassium voltage-gated channel subfamily F member 1	Q9H3M0	0.106113284	0.427903316	0.030887556	0.81796218	-0.023461323	0.861228487
Pyrin domain-containing protein 1	Q8WXC3	0.085656268	0.522618216	0.011675486	0.930683319	-0.071125098	0.59572803
Dual specificity protein phosphatase 15	Q9H1R2	0.001569134	0.990672917	-0.085820207	0.521819742	-0.033853699	0.80082317
Syntaxin-10	O60499	0.173863551	0.191808476	0.277607717	0.034872332	0.261542359	0.047350146
Zinc finger protein 410	Q86VK4	0.027352584	0.838498475	0.091467073	0.494694007	-0.034608588	0.796475766
BAG family molecular chaperone regulator 4	O95429	0.165943636	0.213157241	0.034441915	0.797435114	-0.044645624	0.739303885
Sorting nexin-17	Q15036	0.027812818	0.835818387	0.036978927	0.782865466	0.009452265	0.94385874
F-box/LRR-repeat protein 5	Q9UKA1	-0.147206328	0.270154976	0.066853311	0.61805082	0.072833947	0.586899539
mRNA-capping enzyme	O60942	0.231917058	0.079816925	0.311921245	0.01714364	0.25835166	0.050218405
Rho guanine nucleotide exchange factor 2	Q92974	0.068424454	0.609799187	-0.044300877	0.741246471	-0.081652795	0.542304995
GSK3-beta interaction protein	Q9P0R6	0.092668371	0.489019516	0.094508538	0.480393839	0.001108409	0.993411439
DNA-directed DNA/RNA polymerase mu	Q9NP87	-0.135095224	0.311967487	-0.044516229	0.740032816	-0.061578277	0.646095164
Tropomodulin-2	Q9NZR1	0.207211646	0.118590659	0.193262576	0.146071916	0.175036252	0.188782347
Transcriptional enhancer factor TEF-5	Q99594	0.058503193	0.662675666	0.186097311	0.161910571	0.205843951	0.121096487
Cas scaffolding protein family member 4	Q9NQ75	-0.038304746	0.775280531	0.024304327	0.856294092	0.04167374	0.756101842
Transmembrane protein 237	Q96Q45	0.166202602	0.212433823	0.036641081	0.784801508	0.049109431	0.71430116
Enoyl-CoA delta isomerase 2, mitochondrial	O75521	0.195981913	0.140373131	0.182894941	0.169383428	0.119461857	0.371753432
cAMP-regulated phosphoprotein 21	Q9UBL0	-0.050764546	0.705104216	0.219904632	0.097184507	0.17331206	0.193243524
Tropomodulin-3	Q9NYL9	0.308402307	0.018506705	0.341332105	0.008736834	0.297515445	0.023322259
Enhancer of filamentation 1	Q14511	-0.119977234	0.369678812	-0.030027074	0.822950497	-0.002170701	0.987097408
Magnesium transporter NIPA4	Q0D2K0	-0.194935855	0.142545282	-0.093985541	0.482837117	-0.074509715	0.578299691
Dynein light chain Tctex-type 3	P51808	0.139617884	0.295892737	0.200215353	0.13183477	0.140583206	0.292532886
Probable ATP-dependent RNA helicase DDX6	P26196	0.066916901	0.617715922	-0.00766036	0.954489121	0.019735838	0.883095709
Twinfilin-1	Q12792	-0.141802298	0.288325534	-0.234148594	0.07687929	-0.241479213	0.067828302
Cyclic nucleotide-gated olfactory channel	Q16280	0.127213428	0.341293742	0.203338205	0.125791678	0.195171963	0.142052821
Ubiquitin domain-containing protein 2	Q8WUN7	0.032090827	0.810998729	0.135216208	0.311530324	0.155369162	0.244186382
Sperm flagellar protein 1	Q9Y4P9	0.051411431	0.701520963	-0.030165054	0.822150133	-0.099912291	0.455537292
Oxysterol-binding protein-related protein 11	Q9BXB4	0.034119928	0.799289266	-0.002645747	0.984274072	-0.012777492	0.924159149
Retinoblastoma-like protein 1	P28749	0.079287429	0.554103105	0.061746247	0.645194303	-0.057808386	0.666444732
Synaptic vesicle glycoprotein 2A	Q7L0J3	0.194966622	0.142481039	0.172004308	0.196677086	0.120847368	0.36619206
Retinol dehydrogenase 16	O75452	-0.100267669	0.453927672	0.022611906	0.866205759	0.002463131	0.98535939
Poly [ADP-ribose] polymerase 11	Q9NR21	0.256653236	0.051802036	0.160344564	0.22922289	0.179439099	0.177726725
Nuclear receptor subfamily 1 group D member 2	Q14995	-0.097344862	0.467258351	-0.180372252	0.175445077	-0.169709731	0.202806232
Histone deacetylase complex subunit SAP30	O75446	0.248838573	0.059620348	0.278172591	0.034488925	0.166600028	0.211326977
MICAL-like protein 2	Q8IY33	-0.235089612	0.075666512	-0.284822103	0.030233014	-0.216820448	0.102086387
Synaptotagmin-like protein 1	Q8IYJ3	-0.001092224	0.993507644	0.045993632	0.731723734	0.006234896	0.962951325
Gamma-interferon-inducible protein 16	Q16666	-0.033658432	0.801948694	0.085248424	0.524607292	0.070014501	0.601497138
PAX-interacting protein 1	Q6ZW49	-0.357567	0.005858201	-0.268881713	0.041258935	-0.17796122	0.181384129
Diacylglycerol kinase beta	Q9Y6T7	-0.182444701	0.170453931	-0.286109831	0.02946179	-0.222389947	0.093369294
Interleukin-33	O95760	-0.179829557	0.176769416	-0.217443472	0.101081056	-0.125003902	0.349813211
Acetyl-CoA carboxylase 2	O00763	-0.27000585	0.0403857	-0.164251655	0.217926364	-0.068167152	0.61114727
cubilin	O60494	0.136035692	0.308579554	0.268947378	0.041207501	0.180288573	0.175648808
Filamin-A	P21333	0.22942498	0.083201694	0.267743426	0.042158955	0.334585567	0.010254974
Apolipoprotein A-V	Q6Q788	-0.239950776	0.069641407	-0.099770802	0.45617901	-0.046215208	0.730480176
Protein p13 MTCP-1	P56278	-0.312452893	0.016945348	-0.207202081	0.118608044	-0.205474476	0.121780288
Glycosylphosphatidylinositol-anchored high density lipoprotein-binding protein 1	Q8IV16	-0.150159992	0.260553722	0.09278858	0.488453574	0.092385652	0.490351899
Keratin, type I cytoskeletal 17	Q04695	-0.291603857	0.02635385	-0.290539919	0.026933195	-0.205271186	0.122157774
Axin-2	Q9Y2T1	-0.043442145	0.746092231	-0.019258576	0.885903686	-0.036577496	0.785166026
Collectrin	Q9HBJ8	0.112099071	0.402153251	0.07518959	0.57482717	0.070292684	0.600049785
Mineralocorticoid receptor	P08235	0.18364459	0.167611938	0.092324259	0.490641481	0.049385778	0.712762736
Ecto-NOX disulfide-thiol exchanger 1	Q8TC92	-0.263052646	0.046039993	-0.25463775	0.053733789	-0.159580104	0.231479733
E3 ISG15--protein ligase HERC5	Q9UII4	0.074977696	0.575908408	0.073127212	0.585390386	0.028849423	0.829788739
Retinaldehyde-binding protein 1	P12271	-0.172509809	0.195344753	-0.200295345	0.131677294	-0.106932322	0.424325787
DNA-directed RNA polymerases I and III subunit RPAC1	O15160	-0.276528325	0.035614819	-0.151022921	0.257792571	-0.071030542	0.59621825
Aldehyde dehydrogenase family 3 member B1	P43353	0.095284979	0.47677867	0.220554078	0.096176032	0.160090587	0.229970984
Transmembrane protein 40	Q8WWA1	-0.173983943	0.191496219	-0.205568376	0.121606226	-0.155515938	0.243735622
Peroxisome proliferator-activated receptor alpha	Q07869	0.25363813	0.054713361	0.279095526	0.033870024	0.186335866	0.161363743
KIF1-binding protein	Q96EK5	0.229055783	0.083712622	0.18480234	0.164902728	0.171803392	0.197208428
Cytochrome b-c1 complex subunit 7	P14927	-0.302745947	0.020890797	-0.148610193	0.265562502	-0.088935794	0.506762017
Receptor-type tyrosine-protein phosphatase N2	Q92932	-0.015614424	0.907387603	-0.231940685	0.079785363	-0.319770434	0.014408805
Glucokinase	P35557	-0.168569058	0.205902993	-0.01901246	0.88735226	-0.024015528	0.857983929
Protein GPR107	Q5VW38	0.120484895	0.36764211	0.004968619	0.970471962	0.008528854	0.949335732
Cysteine and glycine-rich protein 2	Q16527	-0.138602593	0.299453515	-0.051899708	0.698820541	-0.075063919	0.575468318
Double-stranded RNA-binding protein Staufen homolog 2	Q9NUL3	0.145894228	0.274494886	0.186186742	0.161705413	0.112903771	0.39876191
Keratin, type I cytoskeletal 20	P35900	-0.161861985	0.224788388	-0.363021076	0.005098577	-0.310662407	0.017621067
Vinexin b	O60504	0.074210819	0.579829362	-0.179700961	0.177084289	-0.132966984	0.319721949
Pre-mRNA-splicing factor RBM22	Q9NW64	-0.145371199	0.276237702	-0.171389018	0.198307507	-0.188090847	0.157382539
Protein lin-7 homolog C	Q9NUP9	-0.096821833	0.469665913	-0.042362714	0.752197239	-0.041134289	0.759163298
Serine/arginine-rich splicing factor 7	Q16629	0.139740949	0.295463009	-0.051469005	0.701202355	-0.098094195	0.463820718
RNA-binding protein EWS	Q01844	0.051964435	0.698462846	-0.101369021	0.448959182	-0.120477899	0.367670132
Mitogen-activated protein kinase kinase kinase 3	Q99759	0.231947824	0.079775829	0.214090142	0.106583656	0.210012713	0.113582354
Cullin-9	Q8IWT3	-0.164941161	0.215973951	0.004030211	0.976047012	-0.031266851	0.815765626
Nuclear protein localization protein 4 homolog	Q8TAT6	0.01381411	0.918026619	-0.039901554	0.766172965	0.005264943	0.968711793
Epididymal-specific lipocalin-10	Q6JVE6	-0.388056494	0.002613087	-0.17345024	0.192883245	-0.084269872	0.529395072
40S ribosomal protein S10	P46783	-0.348121718	0.007410138	-0.311736658	0.017212948	-0.224144928	0.09074639
E3 ubiquitin-protein ligase parkin	O60260	0.172322558	0.195837533	0.022150439	0.868911966	0.046122129	0.731002479
EMI domain-containing protein 1	Q96A84	0.02864351	0.83098571	0.199569299	0.133111839	0.179870147	0.176670115
Tumor protein p53-inducible protein 11	O14683	0.00153832	0.990856075	-0.030272266	0.82152837	0.006989134	0.958473258
Retroviral-like aspartic protease 1	Q53RT3	0.103315131	0.440253617	-0.168607425	0.205798293	-0.227381284	0.08606104
Fibroblast growth factor receptor substrate 2	Q8WU20	-0.090176293	0.500829128	0.065928319	0.62293097	0.145109209	0.277113447
Chromobox protein homolog 7	O95931	0.095406579	0.476213807	-0.196769729	0.138753642	-0.311185822	0.017421197
Protein EVI2B	P34910	-0.067962958	0.612218019	0.104999232	0.432796765	0.119400279	0.372001781
Beclin-1	Q14457	0.026305265	0.844604101	0.052514998	0.695422951	0.089627182	0.503450915
Nuclear inhibitor of protein phosphatase 1	Q12972	0.171676464	0.19754463	0.046085218	0.731209638	0.05144865	0.70131499
TNF receptor-associated factor 4	Q9BUZ4	-0.258406921	0.05016755	-0.29909245	0.022565208	-0.277718029	0.034797182
Potassium voltage-gated channel subfamily A member 10	Q16322	-0.042365321	0.752182475	-0.198431012	0.135384546	-0.114258493	0.393090538
ATPase family AAA domain-containing protein 2	Q6PL18	0.187250018	0.15928084	0.122461851	0.359775696	0.146745548	0.271673808
Tumor susceptibility gene 101 protein	Q99816	0.053564287	0.689642581	0.037378865	0.78057529	0.05431204	0.68553403
Sodium- and chloride-dependent neutral and basic amino acid transporter B(0+)	Q9UN76	-0.048241702	0.719139136	-0.000338409	0.997988419	0.00751255	0.955366374
Profilin-2	P35080	-0.22047196	0.096303095	-0.071096755	0.595874954	-0.075556546	0.572956905
PH and SEC7 domain-containing protein 1	A5PKW4	-0.511060526	4.14E-05	-0.277157363	0.035180542	-0.180855399	0.174272125
Orphan sodium- and chloride-dependent neurotransmitter transporter NTT5	Q9GZN6	0.13487986	0.312746659	-0.01258268	0.925312144	-0.06111644	0.648574698
Riboflavin kinase	Q969G6	0.197058736	0.138163063	0.292170438	0.02604963	0.20690301	0.119152641
Glia maturation factor gamma	O60234	-0.054148849	0.686429924	-0.044670051	0.739166304	-0.039564043	0.768095424
Enhancer of mRNA-decapping protein 4	Q6P2E9	0.174999234	0.188877345	0.304230121	0.020241337	0.263678181	0.04550612
cGMP-dependent protein kinase 1, beta isozyme	Q13976	0.239947086	0.069645832	0.330718354	0.011224255	0.291788665	0.026254293
Copper chaperone for superoxide dismutase	O14618	-0.201027601	0.130242318	-0.039870789	0.766348142	0.013085384	0.922337219
Acidic leucine-rich nuclear phosphoprotein 32 family member A	P39687	-0.262991113	0.046092785	-0.111705892	0.403816372	-0.003048125	0.981882771
Fragile X mental retardation syndrome-related protein 1	P51114	0.185736704	0.162739751	0.291493619	0.026413388	0.227901203	0.085326398
Centrin-2	P41208	0.036519706	0.785497365	0.129580066	0.332313161	0.062686686	0.640159908
Protein unc-45 homolog A	Q9H3U1	0.171553398	0.197870989	0.201784342	0.128771796	0.186366655	0.161293266
Valine--tRNA ligase	P26640	-0.216287731	0.10295212	-0.059498539	0.657290757	-0.037316436	0.780932659
Glucagon-like peptide 1 receptor	P43220	0.180570728	0.174962539	0.253257243	0.0550904	0.205828556	0.121124921
Betacellulin	P35070	0.140910072	0.291400884	0.138255654	0.300676631	0.122109723	0.361169252
Hypoxia-inducible factor 1-alpha	Q16665	0.019875394	0.882274893	0.146318203	0.273087506	0.147251319	0.270006978
Protein S100-A6	P06703	0.150232289	0.26032163	0.135363791	0.310997579	0.060839338	0.650064242
Secreted and transmembrane protein 1	Q8WVN6	-0.044272837	0.741404542	0.03276419	0.807108208	0.039410097	0.768972758
R-spondin-3	Q9BXY4	-0.009106852	0.945907188	-0.160713738	0.228138484	-0.153175964	0.250989718
Lithostathine-1-alpha	P05451	0.03473579	0.795743813	-0.060391638	0.652473694	-0.059778032	0.655781772
Bcl-2-like protein 2	Q92843	-0.150957621	0.25800082	-0.190342877	0.152380465	-0.131548617	0.324957435
Vascular endothelial growth factor D	O43915	-0.00196911	0.988295575	-0.101356757	0.449014344	-0.031113381	0.816654222
Sclerostin	Q9BQB4	-0.010860536	0.93551098	-0.237840334	0.072208317	-0.210351394	0.112987947
Protein FAM3D	Q96BQ1	-0.052825894	0.693708461	-0.302261193	0.021106712	-0.347024379	0.007611844
Chorionic somatomammotropin hormone	P0DML2 P0DML3	0.202504388	0.12738427	0.203414861	0.125646026	0.210597707	0.112557151
Ephrin-B1	P98172	0.044026706	0.742792523	0.175388403	0.187880352	0.163952162	0.218778245
Synaptosomal-associated protein 25	P60880	-0.261760457	0.047159086	-0.239286265	0.070441661	-0.214323193	0.106193919
Ly6/PLAUR domain-containing protein 3	O95274	-0.072854815	0.586792097	0.136532842	0.306798223	0.148342069	0.266435552
Neuronal growth regulator 1	Q7Z3B1	-0.375657638	0.003662062	-0.462759579	0.000254645	-0.356045597	0.006087059
B-cell lymphoma 6 protein	P41182	-0.107067042	0.423738971	-0.109521613	0.413128419	-0.070815018	0.597336297
Follistatin-related protein 1	Q12841	-0.028182014	0.833669775	-0.19609291	0.140144105	-0.174789939	0.189415093
Osteopontin	P10451	-0.080977142	0.545662587	-0.292970314	0.025625174	-0.216755534	0.102191577
Lumican	P51884	0.087284252	0.514716193	-0.105768344	0.429415096	-0.060716181	0.6507267
CD177 antigen	Q8N6Q3	-0.34750639	0.007522662	-0.194831566	0.142763209	-0.088826664	0.507285662
Choline/ethanolamine kinase	Q9Y259	-0.078146634	0.559836579	0.058483311	0.662783404	0.069460296	0.604385151
SPARC-related modular calcium-binding protein 1	Q9H4F8	-0.217026124	0.101753648	-0.473957856	0.000171171	-0.408202397	0.001468167
Protein Z-dependent protease inhibitor	Q9UK55	-0.248377077	0.060110316	-0.262359639	0.046637431	-0.164629523	0.216854865
Leucine-rich repeat transmembrane protein FLRT2	O43155	-0.223948562	0.091036971	-0.373942473	0.003833223	-0.302903544	0.020821007
Leucine-rich repeat transmembrane protein FLRT3	Q9NZU0	-0.232163189	0.079488623	-0.314105525	0.016341411	-0.297022818	0.0235631
Immunoglobulin superfamily containing leucine-rich repeat protein 2	Q6UXK2	-0.055964066	0.676489077	0.017197354	0.898046497	0.065704021	0.624116783
Vitronectin	P04004	-0.171984127	0.19673041	-0.199353947	0.133539592	-0.154469107	0.246962961
Desmocollin-2	Q02487	-0.150263055	0.260222903	-0.354991542	0.006250175	-0.29409785	0.025036742
Low-density lipoprotein receptor	P01130	0.055288906	0.680180227	0.075575314	0.572861324	0.033299478	0.804018762
Hexokinase-2	P52789	0.296557246	0.023792641	0.251469007	0.056888838	0.216693956	0.10229144
Hexokinase-1	P19367	-0.068024491	0.61189527	0.005414552	0.967823168	0.09575422	0.474600897
Semaphorin-5A	Q13591	-0.15909301	0.232925721	-0.138994002	0.298077504	-0.047661586	0.722379667
Latent-transforming growth factor beta-binding protein 4	Q8N2S1	-0.003199754	0.98098169	-0.187481734	0.15875603	-0.136644298	0.306399779
	P01859	-0.25453427	0.053834528	0.071005553	0.596347834	0.106408899	0.426610114
	P01861	0.117373783	0.380230506	0.258267961	0.050295511	0.272206773	0.038720142
Beta-defensin 113	Q30KQ7	0.145678863	0.275211629	0.167051224	0.210075303	0.112996138	0.39837371
Synaptogyrin-3	O43761	-0.067839893	0.612863738	0.160559915	0.228589887	0.124880745	0.350291908
Glutaredoxin-like protein C5orf63	A6NC05	-0.053256623	0.691335646	0.133456392	0.317927973	0.163397958	0.220360762
Beta-1,4-galactosyltransferase 1	P15291	-0.315632409	0.015799874	-0.45134595	0.000376503	-0.388989975	0.00254619
E3 ubiquitin-protein ligase RNF34	Q969K3	0.010614405	0.936969491	0.005568374	0.966909556	-0.082853571	0.536362702
ETS homologous factor	Q9NZC4	0.014460204	0.914206763	0.115151516	0.389378154	0.140306104	0.293494793
Neuroendocrine convertase 1	P29120	-0.285019849	0.030113498	-0.285033074	0.030105519	-0.289633425	0.027435211
Galanin peptides	P22466	-0.334399907	0.010299794	-0.295185358	0.024480022	-0.26660315	0.043076688
Sodium/potassium-transporting ATPase subunit beta-1	P05026	-0.293695972	0.025245153	-0.287155824	0.028847522	-0.257828245	0.050702178
Derlin-1	Q9BUN8	0.248346311	0.060143095	0.204430089	0.123729056	0.194587355	0.143274494
RELT-like protein 1	Q8IUW5	0.025706111	0.84810114	-0.007383707	0.956131101	0.044214563	0.741733088
ETS translocation variant 5	P41161	0.044659478	0.739225856	0.047456428	0.723526848	0.039689031	0.767383332
Serine protease inhibitor Kazal-type 2	P20155	-0.084546043	0.528041656	-0.166251347	0.212297847	-0.125250215	0.348857031
CMRF35-like molecule 6	Q08708	-0.042088423	0.753750984	-0.186279035	0.161493889	-0.202346218	0.127688089
WAP, Kazal, immunoglobulin, Kunitz and NTR domain-containing protein 2	Q8TEU8	-0.374826945	0.003744096	-0.441439782	0.000522924	-0.364297086	0.004933896
Neuron-specific protein family member 2	Q9Y328	0.255422581	0.052974723	0.252699587	0.055646221	0.18116329	0.173527625
Transmembrane protein 132D	Q14C87	-0.165756483	0.213681128	0.095232968	0.477020384	0.042936114	0.748952317
Protein kish-B	Q9NRX6	-0.216906395	0.101947241	-0.369118124	0.00435316	-0.373493388	0.00387919
Ecto-NOX disulfide-thiol exchanger 2	Q16206	-0.112483657	0.40053035	-0.118475904	0.375741856	-0.097741623	0.465436464
Redox-regulatory protein FAM213A	Q9BRX8	-0.098883182	0.460216032	-0.000246116	0.998537032	0.010899355	0.935280968
Apoptosis-inducing factor 1, mitochondrial	O95831	-0.183060028	0.168992142	-0.184094756	0.166554681	-0.052834162	0.693662888
Mannosyl-oligosaccharide 1,2-alpha-mannosidase IC	Q9NR34	-0.112345206	0.401114153	-0.264978697	0.044412414	-0.228813001	0.08404995
E3 ubiquitin-protein ligase ZNRF3	Q9ULT6	-0.220656559	0.096017646	-0.13637902	0.307348672	-0.216047384	0.103344569
WAP four-disulfide core domain protein 10A	Q9H1F0	-0.201765994	0.128807302	-0.067128135	0.61660402	0.018966109	0.887625108
Urea transporter 1	Q13336	0.027012892	0.840477784	0.105552993	0.430360454	0.052711005	0.694341859
Alpha-parvin	Q9NVD7	0.112974189	0.398465937	-0.152407323	0.253404217	-0.119184755	0.37287179
Myc-associated zinc finger protein	P56270	0.061963512	0.644029814	0.112536534	0.400307516	0.145232366	0.276701546
Chordin	Q9H2X0	-0.174168541	0.191018137	-0.063774804	0.634355006	-0.038116953	0.776353634
Dixin	Q155Q3	-0.114883472	0.390490253	0.021689305	0.871617711	0.037363194	0.780664992
Splicing factor 3B subunit 4	Q15427	0.126942131	0.342332791	0.171296725	0.198552897	0.093321879	0.485946974
Ubiquitin carboxyl-terminal hydrolase 8	P40818	0.312032741	0.017101891	0.271342872	0.039367003	0.216755534	0.102191577
Fibronectin type III domain-containing protein 4	Q9H6D8	0.036612006	0.784968184	0.105060761	0.432525681	0.124388119	0.352210733
39S ribosomal protein L33, mitochondrial	O75394	-0.405907244	0.001570674	-0.342460277	0.008503037	-0.358683585	0.005695073
Beta-defensin 119	Q8N690	-0.043534444	0.745570921	-0.073804031	0.581914153	-0.074725239	0.577197845
ETS-related transcription factor Elf-5	Q9UKW6	0.2346245	0.076264033	0.227441934	0.085975087	0.170941296	0.199499928
Chondroadherin	O15335	0.061963512	0.644029814	-0.172004308	0.196677086	-0.12041632	0.367916828
Peroxidasin homolog	Q92626	-0.05473341	0.68322277	-0.1697585	0.202674571	-0.083900402	0.531208387
Nutritionally-regulated adipose and cardiac enriched protein homolog	Q8N912	-0.034396825	0.797694694	-0.006029842	0.96416898	-0.051417861	0.701485375
Calcipressin-1	P53805	-0.105559489	0.430331921	-0.106783573	0.424974253	-0.044151624	0.742087981
Neuralized-like protein 4	Q96JN8	-0.093468297	0.485259968	-0.071988925	0.591257839	-0.038979049	0.771430823
Parathyroid hormone/parathyroid hormone-related peptide receptor	Q03431	0.048027076	0.720337471	-0.057084404	0.670380793	-0.157334917	0.238196586
Haloacid dehalogenase-like hydrolase domain-containing protein 2	Q9H0R4	0.12771129	0.339392083	0.251530536	0.056826178	0.229440659	0.08318005
Inositol-trisphosphate 3-kinase A	P23677	0.091714613	0.493521927	0.058452546	0.662950125	0.043104794	0.747998562
Glutathione S-transferase kappa 1	Q9Y2Q3	0.120327356	0.368273414	0.051438241	0.701372594	0.075341022	0.574055026
Ubiquitin-conjugating enzyme E2 D4	Q9Y2X8	0.219672034	0.097547684	0.355637597	0.00614975	0.31839048	0.014860537
DNA/RNA-binding protein KIN17	O60870	0.066240041	0.621284549	0.116812799	0.382527505	0.021921867	0.870252949
Leukotriene B4 receptor 1	Q15722	0.242100733	0.067101913	0.230856793	0.081243433	0.234120609	0.076915593
Protein FAM171A2	A8MVW0	-0.131649388	0.324583687	-0.061713583	0.645369447	-0.090489278	0.499337907
CCR4-NOT transcription complex subunit 1	A5YKK6	0.307448548	0.018891657	0.317520384	0.015151563	0.26158452	0.047313163
Transmembrane protein 87B	Q96K49	0.064886319	0.628447801	0.130410707	0.329196705	0.128883333	0.334941457
Polycystin-2	Q13563	-0.117927578	0.377971051	0.033810183	0.801073961	-0.000985252	0.994143487
Protein unc-93 homolog B1	Q9H1C4	-0.040643028	0.76195447	0.122013876	0.361549139	0.115245518	0.388988592
Arfaptin-1	P53367	0.161892751	0.224699098	0.163820952	0.219152193	0.133009078	0.319567399
MAGUK p55 subfamily member 6	Q9NZW5	-0.003815091	0.977325203	0.108231169	0.418687505	0.142617483	0.285534409
Retinal rod rhodopsin-sensitive cGMP 3',5'-cyclic phosphodiesterase subunit delta	O43924	-0.098913948	0.460075777	-0.107214276	0.423098174	-0.12220209	0.360803387
Glutamate receptor ionotropic, delta-1	Q9ULK0	-0.010491339	0.937698825	0.087648055	0.512958639	0.126050733	0.345760614
Ceramide synthase 5	Q8N5B7	0.263710908	0.045478329	0.252295907	0.056051401	0.214456245	0.105971906
Hydroxycarboxylic acid receptor 2	Q8TDS4	0.052979726	0.69286069	-0.037501923	0.779870992	-0.110132748	0.410510634
Hydroxymethylglutaryl-CoA synthase, cytoplasmic	Q01581	-0.044335052	0.741053831	0.111430726	0.404982688	0.085040908	0.525620802
Eukaryotic translation initiation factor 3 subunit J	O75822	0.113435685	0.396529427	0.088047993	0.511030026	0.075217865	0.574682958
Inositol oxygenase	Q9UGB7	0.024890011	0.852869086	0.033348716	0.803734728	0.056374912	0.674246636
Coagulation Factor VIII	P00451	-0.162077349	0.224163874	-0.057744963	0.666789188	-0.017703755	0.895060993
Testis-expressed sequence 29 protein	Q8N6K0	-0.251176819	0.057187159	-0.153299494	0.25060314	-0.09292162	0.48782763
Solute carrier family 35 member G2	Q8TBE7	0.031166354	0.81634748	0.18815567	0.157236886	0.168231852	0.206824824
Sodium-independent sulfate anion transporter	Q86WA9	-0.129188077	0.333790268	-0.108383326	0.418029808	-0.074047878	0.580664025
PRA1 family protein 3	O75915	0.108266931	0.41853287	0.074111676	0.580337156	0.101942837	0.44638249
Tumor necrosis factor receptor type 1-associated DEATH domain protein	Q15628	-0.143371384	0.282968985	-0.048331026	0.718640601	0.020443988	0.87893194
Secretory carrier-associated membrane protein 5	Q8TAC9	-0.080638712	0.547348146	-0.147731119	0.26843206	-0.17402021	0.191402225
Sarcoplasmic/endoplasmic reticulum calcium ATPase 3	Q93084	-0.200319974	0.131628836	-0.194646979	0.143149538	-0.211459803	0.111059281
DNA-binding protein SATB1	Q01826	0.154880396	0.245691518	0.123306004	0.356448344	0.053512346	0.689928308
Heterogeneous nuclear ribonucleoprotein R	O43390	-0.216349264	0.102851832	-0.023319489	0.862059214	0.091412952	0.494950459
Ras-related protein Rab-35	Q15286	-0.123896258	0.354133023	-0.009321643	0.944633345	0.122140512	0.361047272
Regulation of nuclear pre-mRNA domain-containing protein 1A	Q96P16	-0.102728981	0.44286569	-0.130472236	0.328966592	-0.12863702	0.335873738
ER membrane protein complex subunit 4	Q5J8M3	0.075869921	0.571361953	-0.036578988	0.785157473	-0.038486423	0.774242775
Patched domain-containing protein 3	Q3KNS1	-0.02421315	0.856827524	-0.015289956	0.90930392	0.1193387	0.37225023
Arf-GAP with SH3 domain, ANK repeat and PH domain-containing protein 2	O43150	-0.082793632	0.536658565	0.052177391	0.697286462	0.056668281	0.672647123
Rho guanine nucleotide exchange factor 25	Q86VW2	0.104638106	0.434389736	-0.070759434	0.597624797	-0.064996871	0.627861524
Heparan-sulfate 6-O-sulfotransferase 2	Q96MM7	0.00443036	0.973669585	-0.198338719	0.13557009	-0.145540257	0.275673571
Potassium voltage-gated channel subfamily G member 4	Q8TDN1	-0.233209246	0.07810524	-0.141885865	0.288038586	-0.09720131	0.467918475
Lupus La protein	P05455	0.139340986	0.296861112	0.016335948	0.903128157	-0.024816046	0.853301477
Nucleosome assembly protein 1-like 2	Q9ULW6	0.228963484	0.083840739	0.322135059	0.013662108	0.252748037	0.05559775
Urotensin-2 receptor	Q9UKP6	-0.006122606	0.963618117	0.072236152	0.58998124	0.082023526	0.540466951
Nuclear envelope phosphatase-regulatory subunit 1	Q8N9A8	0.037996493	0.777042196	0.07352715	0.583335114	0.054373618	0.685196087
Myomesin-2	P54296	0.19515122	0.142096035	0.04780803	0.721561171	0.045721871	0.733249887
DNA polymerase iota	Q9UNA4	0.220656559	0.096017646	0.111521305	0.404598543	0.093414246	0.485513519
Small conductance calcium-activated potassium channel protein 1	Q92952	-0.140848539	0.291613765	-0.005937548	0.964717063	-0.006096249	0.963774629
G-protein coupled receptor 26	Q8NDV2	-0.061933698	0.644189558	0.17848298	0.180086739	0.125637012	0.347358761
Myc target protein 1	Q8N699	-0.054610345	0.6838975	0.166743579	0.210928181	0.158040647	0.236071008
Prostaglandin reductase 1	Q14914	-0.075685323	0.572301234	0.045592986	0.733974034	0.004957051	0.970540679
Minor histocompatibility protein HA-1	Q92619	0.174845402	0.189272484	0.098200278	0.463335164	0.089873495	0.502273996
Probable RNA-binding protein EIF1AD	Q8N9N8	0.1638618	0.219035728	0.219935396	0.097136551	0.16940184	0.20363884
Phosphatidate phosphatase PPAPDC1A	Q5VZY2	-0.206473252	0.11993855	-0.133271805	0.318603841	-0.121678675	0.36287961
Disintegrin and metalloproteinase domain-containing protein 29	Q9UKF5	-0.077931269	0.560922104	0.067958776	0.612239959	0.071985006	0.591278089
Switch-associated protein 70	Q9UH65	0.083161556	0.534843731	-0.042516536	0.751326323	-0.06361036	0.635230894
DCN1-like protein 3	Q8IWE4	0.251115286	0.057250144	0.244700817	0.064130395	0.217925522	0.100308484
Replication initiator 1	Q9BWE0	-0.021659539	0.871792411	-0.096538995	0.470970626	-0.05502019	0.681651398
Nectin-3	Q9NQS3	0.04987232	0.710056918	0.235994464	0.074514716	0.187659799	0.158353602
Acyl-CoA-binding domain-containing protein 7	Q8N6N7	0.112266562	0.40144599	0.18172589	0.172173204	0.178546214	0.179929962
RNA polymerase II subunit A C-terminal domain phosphatase SSU72	Q9NP77	0.184813713	0.164876274	0.193047225	0.146530472	0.150928357	0.258094185
26S proteasome non-ATPase regulatory subunit 4	P55036	0.308402307	0.018506705	0.342501156	0.008494668	0.300655937	0.021835262
Vigilin	Q00341	0.268375231	0.041657424	0.281679744	0.032186066	0.220327074	0.096527599
26S proteasome non-ATPase regulatory subunit 11	O00231	0.210503649	0.112721506	0.186832796	0.160229014	0.179993303	0.176369065
Actin-related protein 2/3 complex subunit 3	O15145	-0.030674092	0.819198995	-0.053776343	0.688476526	-0.017303496	0.897420618
Rho-related GTP-binding protein Rho6	Q92730	-0.136202814	0.307979999	-0.100846024	0.451314805	-0.079004929	0.555520302
Segment polarity protein dishevelled homolog DVL-2	O14641	-0.0260899	0.845860766	-0.105214583	0.431848389	-0.073555252	0.583190824
Glutathione S-transferase P	P09211	0.174014709	0.191416479	0.268481774	0.041573336	0.253456187	0.054893204
Splicing factor U2AF 65 kDa subunit	P26368	0.219241305	0.098223007	0.09343178	0.485431258	0.103482294	0.439510264
Actin-binding LIM protein 3	O94929	0.180167988	0.175942696	0.188709431	0.155996676	0.146617877	0.272095643
UDP-N-acetylhexosamine pyrophosphorylase	Q16222	0.029597268	0.825444751	-0.229410862	0.083221187	-0.247544673	0.061002284
Apoptotic protease-activating factor 1	O14727	0.062363475	0.64188833	0.066020613	0.622443311	0.009729368	0.942215667
Rac GTPase-activating protein 1	Q9H0H5	-0.028274314	0.83313281	-0.051192125	0.702735033	0.012100131	0.928168746
Annexin A9	O76027	-0.464795022	0.000237148	-0.436139614	0.000620894	-0.370845481	0.004160259
Amyloid beta A4 precursor protein-binding family B member 3	O95704	0.188567212	0.156314498	0.084387018	0.528820771	0.058560941	0.662362775
Oligoribonuclease, mitochondrial	Q9Y3B8	0.28117405	0.032509983	0.159052455	0.233046392	0.119030809	0.373493975
DNA primase small subunit	P49642	-0.209030078	0.115320508	-0.006291437	0.962615593	-0.025832484	0.847363299
ADP-ribosylation factor-binding protein GGA1	Q9UJY5	0.093314465	0.485981773	0.054330103	0.685434892	0.06967582	0.603261315
Ras-related protein Rab-27B	O00194	-0.023474757	0.861149816	0.031779726	0.812797728	-0.072877891	0.586673293
Ras-related protein Rab-31	Q13636	0.334984469	0.010159245	0.330872176	0.011184241	0.247021258	0.061568594
Rab9 effector protein with kelch motifs	Q7Z6M1	-0.232932349	0.07846956	-0.242147364	0.067047667	-0.127467033	0.340324233
NHP2-like protein 1	P55769	-0.01270691	0.924576869	0.162779966	0.222134822	0.111075234	0.406492368
Rieske domain-containing protein	Q8TAC1	-0.132049352	0.323102957	-0.265866792	0.043678016	-0.279072751	0.033885185
E3 ubiquitin-protein ligase NEURL1	O76050	-0.23914716	0.070610107	-0.224396248	0.090375547	-0.102404674	0.444314598
Annexin A10	Q9UJ72	-0.361443565	0.005308837	-0.200369175	0.131532072	-0.181378814	0.173007853
General transcription factor II-I	P78347	0.011445098	0.932047868	0.145762192	0.274934161	0.104190444	0.436368997
Melanoma-associated antigen 10	P43363	0.002507499	0.985095698	0.215354798	0.104481927	0.206582902	0.119737658
Cytohesin-interacting protein	O60759	-0.035536275	0.791141641	-0.075590697	0.57278299	-0.090476666	0.499397949
Adenylate kinase isoenzyme 5	Q9Y6K8	-0.247515618	0.061033609	-0.280110754	0.033199932	-0.207087745	0.118816021
CREB-binding protein	Q92793	-0.196597241	0.139107019	-0.144193202	0.28018981	-0.222420736	0.093322773
Cytoplasmic protein NCK2	O43639	-0.068270622	0.610605006	-0.114413168	0.392446048	-0.074171034	0.580033106
Mitotic spindle assembly checkpoint protein MAD1	Q9Y6D9	-0.260745166	0.048053904	-0.43848639	0.000575632	-0.45706476	0.000310038
ATPase ASNA1	O43681	-0.142479158	0.286006764	-0.259713892	0.048976968	-0.324148049	0.013052891
AP-2 complex subunit alpha-2	O94973	0.227455931	0.08595526	0.173911707	0.191683532	0.182856693	0.169474175
Serine/threonine-protein phosphatase 2A 56 kDa regulatory subunit alpha isoform	Q15172	0.212195801	0.109792658	0.248792495	0.059669123	0.218756828	0.098986933
Histone-lysine N-methyltransferase 2D	O14686	-0.1601083	0.229918755	-0.029810799	0.824205373	-0.070076079	0.601176622
NAD kinase	O95544	0.130203368	0.329972882	-0.001907399	0.98866236	-0.087502731	0.513660341
Lupus La protein	P05455	-0.063533575	0.635640046	-0.122675323	0.35893248	-0.15231621	0.253691466
Growth factor receptor-bound protein 14	Q14449	0.06214811	0.643041078	0.185756039	0.162695214	0.102435464	0.444176928
Retinoblastoma-binding protein 5	Q15291	-0.157031661	0.239113984	-0.076695894	0.567167967	-0.105976214	0.428503694
Zyxin	Q15942	0.042919116	0.749048448	-0.049100139	0.71435291	-0.057698845	0.667039698
Pirin	O00625	-0.164661726	0.216763719	0.072542686	0.588400117	0.116167419	0.38518028
Nucleosome assembly protein 1-like 1	P55209	0.344152853	0.008162485	0.398307956	0.001957392	0.345762024	0.007849789
B-cell lymphoma 6 protein	P41182	-0.071008831	0.596330836	-0.110106138	0.410624416	-0.09575422	0.474600897
Interferon-induced protein with tetratricopeptide repeats 3	O14879	0.283608957	0.030974937	0.400575307	0.001833957	0.365441905	0.004790147
Hepatocyte growth factor-regulated tyrosine kinase substrate	O14964	0.229117316	0.083627296	0.18781726	0.157998362	0.169986833	0.202058949
Pre-mRNA-splicing factor ATP-dependent RNA helicase PRP16	Q92620	-0.156354801	0.241170333	0.038147978	0.776176324	0.098094195	0.463820718
Kv channel-interacting protein 1	Q9NZI2	-0.328185096	0.011901246	-0.208244887	0.116723977	-0.169124737	0.204390255
E3 ubiquitin-protein ligase ZFP91	Q96JP5	-0.082207798	0.539554484	-0.252607293	0.055738648	-0.331599021	0.010996829
TOM1-like protein 1	O75674	0.178291238	0.180562737	0.141085988	0.290792841	0.119923694	0.369894006
O-acetyl-ADP-ribose deacetylase MACROD1	Q9BQ69	-0.185182909	0.164019213	-0.25128442	0.057077152	-0.205702234	0.121358422
Rho-associated protein kinase 2	O75116	-0.114481742	0.392160518	-0.138870944	0.298509675	-0.164413999	0.217465561
Nucleolin	P19338	0.107282407	0.422801838	0.071804338	0.592211791	0.002955757	0.98243169
Bifunctional polynucleotide phosphatase/kinase	Q96T60	0.243792885	0.06515578	0.275957547	0.036012715	0.244127078	0.064776835
Angiopoietin-2	O15123	0.020921146	0.876128182	-0.010336871	0.938614333	-0.006280984	0.962677658
Cystatin-D	P28325	0.020551949	0.878297433	-0.059806184	0.655629851	-0.027309966	0.838746747
Serine/threonine-protein phosphatase 2A regulatory subunit B'' subunit alpha	Q06190	-0.111097439	0.406397972	-0.07844947	0.558311844	-0.011145668	0.933821623
Carbonic anhydrase-related protein 10	Q9NS85	-0.101406026	0.448792766	-0.194031689	0.144442938	-0.179469888	0.177651101
Fibroblast growth factor receptor 3	P22607	-0.336738153	0.009747517	-0.290447626	0.026983952	-0.240555538	0.068919436
Group IIE secretory phospholipase A2	Q9NZK7	-0.269086997	0.041098318	-0.268055194	0.041910854	-0.205258948	0.122180526
Neutrophil elastase	P08246	0.09463742	0.479792752	0.181695125	0.172247068	0.183380108	0.168235379
Heat shock 70 kDa protein 6	P17066	-0.35978218	0.005538476	-0.182771883	0.169675526	-0.164229264	0.217989972
T-complex protein 1 subunit eta	Q99832	0.093899026	0.483241921	0.229595449	0.082966616	0.195634185	0.141092425
Complement factor D	P00746	-0.030274129	0.821517566	-0.029226273	0.827599098	-0.057760424	0.666705212
NGFI-A-binding protein 2	Q15742	0.160172297	0.229730123	0.047301143	0.724395554	-0.045075992	0.736881111
Macrophage colony-stimulating factor 1 receptor	P07333	0.192139069	0.148476032	0.020889415	0.876314583	0.065489505	0.625251772
Chloride channel protein ClC-Kb	P51801	0.028105531	0.834114788	-0.0157209	0.906758865	-0.011746237	0.930264314
Interleukin-5 receptor subunit alpha	Q01344	0.018829031	0.888432109	-0.058790956	0.661117085	-0.043351107	0.746606526
C-C motif chemokine 1	P22362	-0.076516015	0.5680801	0.095831411	0.47424316	0.115212956	0.389123508
Calcyphosin-like protein	Q8WWF8	-0.166341053	0.21204777	-0.153301851	0.250595765	-0.148036454	0.267433017
Ornithine decarboxylase	P11926	-0.250961454	0.057407854	-0.290786035	0.026798236	-0.203916464	0.124696097
Biglycan	P21810	-0.030766391	0.818664157	-0.161636673	0.225443041	-0.125311793	0.348618238
Sodium-coupled monocarboxylate transporter 1	Q8N695	-0.219087473	0.098465072	-0.289832336	0.027324387	-0.233166145	0.07816186
WNT1-inducible-signaling pathway protein 1	O95388	0.022059503	0.869445424	0.138994002	0.298077504	0.066781641	0.618428358
Cerebral dopamine neurotrophic factor	Q49AH0	0.042365321	0.752182475	0.000584525	0.996525459	-0.038640369	0.773363728
Cytokine receptor-like factor 2	Q9HC73	-0.383010806	0.003002456	-0.139763114	0.295385655	-0.117983978	0.377741392
Glycerol-3-phosphate dehydrogenase [NAD(+)], cytoplasmic	P21695	0.11620466	0.385026909	0.192985696	0.146661685	0.134979583	0.312385713
Dyslexia-associated protein KIAA0319-like protein	Q8IZA0	-0.290008465	0.02722657	-0.152225077	0.253978999	-0.069107284	0.606227882
Annexin A2	P07355	-0.06104052	0.648982662	0.009475465	0.943721167	-0.065519287	0.625094147
Hydroxymethylglutaryl-CoA synthase, mitochondrial	P54868	0.072547151	0.588377103	0.017874173	0.894056605	-0.032020704	0.811404144
SPARC-like protein 1	Q14515	-0.244165837	0.064733001	-0.063345076	0.636644937	-0.092984628	0.487531325
Kallikrein-8	O60259	-0.296218816	0.023960679	-0.1863098	0.161423426	-0.125188637	0.349095924
Clathrin heavy chain 1	Q00610	-0.168261394	0.206743948	-0.144593141	0.278843872	-0.106376473	0.426751856
Granzyme A	P12544	-0.31178661	0.017194169	-0.264482389	0.044827224	-0.152868072	0.251955002
Vesicle-trafficking protein SEC22a	Q96IW7	0.257237798	0.051252459	0.279218584	0.033788206	0.235721644	0.074860515
Interleukin-17A	Q16552	-0.226044154	0.08797324	-0.402005878	0.001759703	-0.314993125	0.016024709
Serine/threonine-protein kinase PAK 4	O96013	0.052487464	0.695574868	0.137025074	0.305041059	0.125989154	0.345998193
Myeloblastin	P24158	-0.047841739	0.721372813	-0.10204584	0.445920831	-0.067582159	0.614217002
Fibroblast growth factor 16	O43320	-0.096791067	0.469807741	0.136840487	0.305699233	0.129129647	0.334010801
Speckle-type POZ protein	O43791	0.051287574	0.702206536	0.185109984	0.164188243	0.177807274	0.18176821
Endoplasmic reticulum resident protein 29	P30040	0.324277765	0.013014448	0.300384558	0.021960508	0.254995644	0.053386555
Cardiotrophin-1	Q16619	-0.403470456	0.00168648	-0.12776496	0.339187479	-0.12651257	0.343981996
Interferon lambda-1	Q8IU54	-0.043595976	0.745223444	-0.009106291	0.945910512	-0.010653042	0.936740525
Rap1 GTPase-activating protein 1	P47736	-0.247730983	0.060801721	-0.207229659	0.118557922	-0.212291109	0.109629451
Leucine-rich repeat transmembrane protein FLRT1	Q9NZU1	0.05073456	0.705270472	-0.004860865	0.971112057	0.029049999	0.828623155
Secreted frizzled-related protein 3	Q92765	0.131926286	0.323558109	-0.161359792	0.22624934	-0.146309986	0.273114738
Insulin-like growth factor-binding protein 1	P08833	-0.151278346	0.256979076	-0.186463622	0.161071452	-0.110132748	0.410510634
Cullin-4B	Q13620	0.075746855	0.571988061	0.158929397	0.233412817	0.133347758	0.318325627
Interleukin-3 receptor subunit alpha	P26951	-0.091745379	0.493376352	0.136286726	0.307679247	0.134825637	0.312943027
Polycystin-2	Q13563	-0.053442044	0.690315103	-0.051762064	0.699581409	0.037209246	0.781546358
Myocardial zonula adherens protein	P0CAP1	-0.177583611	0.182327278	-0.095493002	0.47581257	-0.026016822	0.846287266
RecQ-mediated genome instability protein 1	Q9H9A7	-0.004799557	0.971476259	0.130133827	0.33023347	0.104929384	0.433104616
Peroxisomal carnitine O-octanoyltransferase	Q9UKG9	0.189736335	0.153715943	0.185233042	0.163903085	0.104375179	0.435551611
DNA dC->dU-editing enzyme APOBEC-3G	Q9HC16	0.227917427	0.085303553	0.122658054	0.359000648	0.079620712	0.552433369
26S proteasome non-ATPase regulatory subunit 9	O00233	0.212168298	0.109839789	0.097171161	0.468057176	0.025894064	0.847003812
Rho guanine nucleotide exchange factor 7	Q14155	-0.174199308	0.19093854	-0.135240733	0.311441752	-0.036177238	0.787461692
NGFI-A-binding protein 1	Q13506	-0.036704305	0.7844391	0.128287957	0.337197703	0.077742574	0.561874015
Guanine nucleotide exchange factor DBS	O15068	0.319724339	0.014423702	0.2080603	0.117055799	0.19120055	0.15050674
Phosphoglycerate kinase 2	P07205	-0.011660462	0.930772296	0.097677281	0.465731655	0.079405188	0.553512863
Cullin-associated NEDD8-dissociated protein 1	Q86VP6	0.167123038	0.209876566	0.201722813	0.12889089	0.154900155	0.245630548
UTP--glucose-1-phosphate uridylyltransferase	Q16851	0.084607576	0.52774034	0.002061221	0.987748101	-0.007697285	0.954269982
Gamma-interferon-inducible protein 16	Q16666	0.234474275	0.076457823	0.139626822	0.295861513	0.073325461	0.58437118
Phenylalanine--tRNA ligase, mitochondrial	O95363	-0.153862723	0.248845683	0.041101369	0.759350241	0.076541798	0.567949317
SPRY domain-containing SOCS box protein 1	Q96BD6	0.177306713	0.183021126	0.269835412	0.040517108	0.226731215	0.086986568
Protein dpy-30 homolog	Q9C005	-0.051195275	0.702717587	-0.129487772	0.332660575	-0.017334285	0.897239077
Sulfotransferase 1A3	P0DMM9	0.164877091	0.216154853	-0.009752346	0.94207943	0.027248387	0.839105499
Peroxisomal NADH pyrophosphatase NUDT12	Q9BQG2	0.166476943	0.211669338	0.2411629	0.068200394	0.262939242	0.046137327
Gamma-aminobutyric acid type B receptor subunit 2	O75899	0.088976404	0.506567228	0.028364867	0.832606074	-0.011761451	0.930174216
Glucosamine 6-phosphate N-acetyltransferase	Q96EK6	0.200227675	0.131810504	0.106199047	0.427527906	0.066596906	0.61940195
Death-associated protein kinase 1	P53355	0.24055073	0.068925152	0.146041318	0.274006076	0.110026678	0.410964293
Probable RNA-binding protein 46	Q8TBY0	0.163584903	0.219826055	-0.021719736	0.871439109	-0.062101692	0.643289643
Cytosol aminopeptidase	P28838	0.169768947	0.202646374	0.21661283	0.102423119	0.197050486	0.138179897
Arf-GAP with GTPase, ANK repeat and PH domain-containing protein 3	Q96P47	-0.132756979	0.32049372	-0.065620674	0.624557662	-0.056313334	0.674582558
Toll-interacting protein	Q9H0E2	0.219118239	0.098416622	0.10635287	0.426855051	0.13473327	0.313277721
Myomesin-3	Q5VTT5	-0.109007001	0.415340191	-0.047116553	0.72542865	-0.04721587	0.724872743
Thioredoxin reductase 1, cytoplasmic	Q16881	0.285235214	0.029983783	0.267804955	0.042109895	0.200498869	0.131277263
Importin subunit alpha-7	O60684	0.277482083	0.034958086	0.240578374	0.068892291	0.197943371	0.136367047
17-beta-hydroxysteroid dehydrogenase 14	Q9BPX1	-0.150016924	0.261013419	-0.247161977	0.061415928	-0.224360452	0.090428295
Tubulin--tyrosine ligase	Q8NG68	0.193920564	0.144677458	0.252238119	0.056109599	0.218418148	0.099523701
Liprin-alpha-1	Q13136	0.244962008	0.06383783	0.164343948	0.217664312	0.152744916	0.25234182
Rho guanine nucleotide exchange factor 1	Q92888	0.011906593	0.929314712	-0.035779111	0.789746912	-0.078573881	0.55768602
BRCA1-associated RING domain protein 1	Q99728	-0.16168236	0.225310188	-0.019612971	0.883818463	0.027341596	0.838562484
T-box transcription factor TBX3	O15119	0.110899163	0.4072413	0.052946515	0.693043682	0.005480551	0.967431167
Regulator of G-protein signaling 18	Q9NS28	0.025351506	0.85017221	0.108291033	0.418428673	0.076911268	0.56607674
Quinone oxidoreductase	Q08257	0.078546597	0.557823239	-0.015413013	0.908577076	-0.060469868	0.652052419
ATP-dependent RNA helicase DDX25	Q9UHL0	-0.215229601	0.104688553	-0.180344261	0.175513207	-0.149298828	0.263329001
LanC-like protein 1	O43813	0.028674277	0.830806841	0.075219198	0.574676163	0.039748778	0.767043004
NmrA-like family domain-containing protein 1	Q9HBL8	-0.113312619	0.397045288	-0.012521151	0.925676333	-0.050124717	0.708654654
Pyruvate carboxylase, mitochondrial	P11498	0.079840013	0.551335986	0.193265549	0.146065594	0.120264224	0.368526588
Eukaryotic translation initiation factor 4 gamma 3	O43432	0.092699137	0.488874636	0.209383173	0.1146936	0.170571827	0.20048777
Vesicle-fusing ATPase	P46459	0.103190476	0.440808397	0.236455932	0.073932699	0.192432115	0.147846148
Band 4.1-like protein 1	Q9H4G0	0.213149559	0.108167836	0.235409939	0.075257159	0.176206239	0.185797506
Phosphopantothenoylcysteine decarboxylase	Q96CD2	0.159095456	0.232918441	-0.089679891	0.503198945	-0.158951372	0.233347353
Adenylosuccinate synthetase isozyme 1	Q8N142	0.124265455	0.352689528	0.209813876	0.11393244	0.117121883	0.381260912
Dedicator of cytokinesis protein 9	Q9BZ29	-0.183152328	0.168773666	0.060359945	0.652644397	0.08291515	0.536058831
Chromodomain-helicase-DNA-binding protein 7	Q9P2D1	0.044026706	0.742792523	0.050699893	0.705462697	-0.0328828	0.806423391
Glycine N-methyltransferase	Q14749	-0.05141064	0.701525339	0.016151361	0.904217594	0.006280984	0.962677658
Bifunctional 3'-phosphoadenosine 5'-phosphosulfate synthase 1	O43252	0.116327726	0.384520336	0.074111676	0.580337156	0.055635973	0.678281847
mRNA-decapping enzyme 1A	Q9NPI6	0.019105929	0.886802081	-0.118197201	0.37687392	-0.074140245	0.580190806
Tumor necrosis factor alpha-induced protein 3	P21580	0.15303203	0.251440656	0.132287341	0.322223916	0.127128353	0.341619363
Protein S100-A11	P31949	0.240900844	0.068509897	0.29047839	0.026967024	0.219434189	0.097920143
Probable ATP-dependent RNA helicase DHX58	Q96C10	0.088699506	0.507896163	-0.044023997	0.742807806	-0.090735591	0.498165959
TRAF family member-associated NF-kappa-B activator	Q92844	0.147894043	0.26789867	0.121827412	0.362288878	0.112749825	0.399409402
Envoplakin	Q92817	0.174937701	0.189035329	-0.038271036	0.775473133	-0.093660559	0.484358636
Mediator of RNA polymerase II transcription subunit 4	Q9NPJ6	-0.057840816	0.666268628	0.002830334	0.983177067	-0.006712032	0.960118331
Bone sialoprotein 2	P21815	0.016183122	0.904030131	0.096077527	0.47310351	0.033683317	0.801805232
Ectodysplasin-A, secreted form	Q92838	-0.144325142	0.279745312	-0.041962775	0.754463055	0.064564823	0.630154052
Phosphatidylinositol 4-phosphate 3-kinase C2 domain-containing subunit alpha	O00443	-0.190231523	0.152624996	-0.090079836	0.501289163	-0.047585345	0.722805912
COP9 signalosome complex subunit 2	P61201	0.098052489	0.464011687	0.199015538	0.134213865	0.178207533	0.180770817
Tumor necrosis factor ligand superfamily member 4	P23510	-0.12814202	0.337752194	-0.189109369	0.155105469	-0.174235734	0.19084433
Fibroblast growth factor 7	P21781	0.082515462	0.53803268	-0.169820029	0.202508549	-0.129314381	0.333313874
Vascular endothelial growth factor A, isoform 121	P15692	0.085961297	0.521133043	0.282910324	0.031409057	0.278672492	0.034152545
Tumor-associated calcium signal transducer 2	P09758	-0.070427519	0.599348806	-0.083467934	0.533334777	-0.070849077	0.597159555
T-lymphoma invasion and metastasis-inducing protein 1	Q13009	-0.024521568	0.855023382	-0.08498954	0.525871835	-0.091169443	0.496105175
Multiple PDZ domain protein	O75970	0.071039598	0.596171295	0.119520075	0.371518729	0.124172595	0.35305225
Ran-binding protein 3	Q9H6Z4	0.227455931	0.08595526	0.1418551	0.288144202	0.116167419	0.38518028
Kallikrein-5	Q9Y337	-0.157264828	0.238408402	-0.17668323	0.184590413	-0.144187753	0.280208178
Granzyme B	P10144	-0.235332127	0.075356434	-0.211013692	0.111832465	-0.202530952	0.127333297
Early endosome antigen 1	Q15075	-0.045472726	0.734649929	0.055068451	0.68138709	0.046245286	0.730311419
Nuclear receptor coactivator 2	Q15596	0.069132081	0.606098361	-0.070358407	0.599708061	-0.012346445	0.9267105
Interleukin-1 Receptor accessory protein	Q9NPH3	-0.126234504	0.345052198	-0.257837258	0.050693816	-0.18759822	0.158492684
Interleukin-7	P13232	0.15866228	0.234209566	0.148500232	0.26592032	0.075125498	0.575154115
Forkhead box protein C2	Q99958	-0.103838168	0.437930077	-0.076112539	0.570128541	-0.083978667	0.530824018
Protein unc-13 homolog A	Q9UPW8	-0.068578286	0.608993829	-0.049776958	0.710586981	-0.054743088	0.683169719
Interleukin-15 receptor subunit alpha	Q13261	-0.227486697	0.085911691	-0.317274268	0.015234763	-0.239477919	0.070210108
Glycoprotein hormones alpha chain	P01215	-0.126172971	0.345289299	-0.170681435	0.200194352	-0.110533007	0.408801342
Tumor necrosis factor ligand superfamily member 15	O95150	0.05925607	0.658600957	-0.052884172	0.693387245	-0.019212422	0.886175305
Neutrophil cytosol factor 4	Q15080	-0.084639644	0.527583341	-0.184005293	0.166764405	-0.158812819	0.233760313
Oncostatin-M	P13725	-0.171307267	0.198524857	-0.199600063	0.133050816	-0.117676087	0.378996121
Peptidoglycan recognition protein 1	O75594	0.139835399	0.295133479	0.127490041	0.340236362	0.059146845	0.659191496
T-cell surface glycoprotein CD5	P06127	-0.160631329	0.228380241	-0.215905247	0.103577201	-0.132270139	0.322287406
Membrane-associated guanylate kinase, WW and PDZ domain-containing protein 2	Q86UL8	0.062086578	0.643370588	0.09527765	0.476812727	0.039564043	0.768095424
Plakophilin-2	Q99959	0.156877829	0.239580276	0.209752347	0.11404094	0.215339234	0.104507597
C-C motif chemokine 25	O15444	0.019321294	0.885534604	-0.027503461	0.837619666	0.039779567	0.766867641
Intersectin-1	Q15811	-0.132357015	0.321966855	0.094816183	0.478959686	0.138058497	0.30137314
Translationally-controlled tumor protein	P13693	0.094760485	0.479219163	0.145454547	0.275959484	0.079774658	0.551662917
SHC-transforming protein 2	P98077	0.103713505	0.438483255	0.039655438	0.767574701	0.012254077	0.927257315
Cystatin-S	P01036	0.026643695	0.84263012	0.038670974	0.773189003	0.126204678	0.345167109
Lymphotactin	P47992	-0.105774853	0.42938654	-0.210706047	0.112368066	-0.146648666	0.271993873
Interleukin-18 receptor 1	Q13478	-0.006522475	0.96124377	0.063897862	0.633699883	0.100649693	0.452200851
NKG2D ligand 1	Q9BZM6	-0.205488728	0.121753857	-0.0217505	0.871258556	0.043720577	0.74451998
Talin-2	Q9Y4G6	0.159677571	0.23119114	0.132164283	0.322678254	0.131715934	0.324337026
Selenide, water dikinase 1	P49903	0.292711447	0.025761901	0.281464392	0.032323677	0.275131741	0.036594916
Inducible T-cell costimulator	Q9Y6W8	0.027074424	0.840119174	0.093677896	0.484277401	0.140244525	0.29370883
Acid sphingomyelinase-like phosphodiesterase 3a	Q92484	-0.017352245	0.897133183	-0.026488233	0.843536774	0.014747997	0.912505878
Insulin-like growth factor-binding protein 6	P24592	-0.130726397	0.328017128	-0.246669745	0.061951285	-0.162104814	0.22408432
Ephrin type-A receptor 5	P54756	0.240870078	0.068546307	0.325919092	0.012536372	0.27839539	0.034338667
Differentially expressed in FDCP 6 homolog	Q9H4E7	0.186475098	0.161045216	0.218366407	0.099605903	0.173373638	0.19308291
Carbonyl reductase [NADPH] 3	O75828	0.162261948	0.223629537	0.253437935	0.054911272	0.247914143	0.060605069
Fms-related tyrosine kinase 3 ligand	P49771	0.01569086	0.906936248	-0.059683126	0.656294016	-0.067736105	0.613408537
Heparin-binding EGF-like growth factor	Q99075	0.061778914	0.645019163	0.310752194	0.017586642	0.281320358	0.032415989
NKG2-D type II integral membrane protein	P26718	-0.262753064	0.046297487	-0.161810855	0.224936832	-0.173225021	0.193470709
Carbohydrate sulfotransferase 15	Q7LFX5	0.005322586	0.968369409	-0.165482235	0.214450444	-0.106745943	0.425138386
Cysteine--tRNA ligase, cytoplasmic	P49589	0.271205739	0.0394705	0.105983696	0.428470913	0.088549562	0.508616544
Proteasome subunit alpha type-4	P25789	-0.142450583	0.286104408	-0.266316973	0.043309574	-0.311652452	0.017244644
Complement C1q subcomponent subunit C	P02747	0.041534628	0.756890964	0.10601446	0.428336126	0.191785543	0.149238565
Ciliary neurotrophic factor receptor subunit alpha	P26992	-0.337230415	0.009634578	-0.434487005	0.000654674	-0.336494494	0.009803843
Tryptase gamma	Q9NRR2	-0.026336031	0.844424609	0.106814337	0.424840091	0.148003388	0.267541087
Kallistatin	P29622	-0.281820144	0.032096613	-0.445100757	0.000463677	-0.363096309	0.005088735
Rap1 GTPase-GDP dissociation stimulator 1	P52306	0.241054676	0.068328077	0.207629597	0.117832853	0.151821242	0.255255792
5-formyltetrahydrofolate cyclo-ligase	P49914	0.113804881	0.394984206	-0.020889094	0.876316471	0.005234154	0.968894675
C-C motif chemokine 15	Q16663	-0.051718304	0.699823368	-0.157544994	0.237562489	-0.114751119	0.39104007
SPARC	P09486	0.031873981	0.812252578	0.146315952	0.273094964	0.148465225	0.266034299
Tumor necrosis factor receptor superfamily member 19L	Q969Z4	-0.119189	0.372854642	-0.194370098	0.143730494	-0.133901963	0.316300279
PILR alpha-associated neural protein	Q8IYJ0	-0.290280902	0.027075845	-0.388432552	0.002585951	-0.363681303	0.005012775
Adrenomedullin	P35318	-0.153618955	0.249605287	-0.110969251	0.406943079	-0.16227665	0.223587019
Protein S100-A4	P26447	0.108420763	0.417868081	-0.028395632	0.832427139	-0.070722651	0.597815744
E3 ubiquitin-protein ligase RNF43	Q68DV7	-0.210753022	0.112286157	-0.104200957	0.436322458	-0.027818414	0.835785807
Tumor necrosis factor receptor superfamily member 10D	Q9UBN6	-0.279205001	0.033797229	-0.217258885	0.101378108	-0.208534834	0.116204206
E3 ubiquitin-protein ligase ZNRF3	Q9ULT6	-0.199366216	0.133515195	-0.198215661	0.135817779	-0.032482541	0.808734947
Platelet receptor Gi24	Q9H7M9	0.162231181	0.223718532	0.186217506	0.161634882	0.177037546	0.183697427
Ephrin-A2	O43921	-0.190031539	0.153064889	-0.314602595	0.0161634	-0.274781892	0.036843904
Apolipoprotein M	O95445	-0.18509061	0.164233171	-0.341455163	0.008711063	-0.313341062	0.016618449
Interferon beta	P01574	-0.094945084	0.478359464	-0.217751117	0.100587469	-0.168632111	0.205730945
Interferon alpha-10	P01566	-0.088208601	0.510256572	-0.121152457	0.364974271	-0.125329116	0.348551083
Interferon alpha-7	P01567	0.033104637	0.805142955	0.229595449	0.082966616	0.196588649	0.139124639
Ephrin-B2	P52799	-0.348490914	0.007343331	-0.454114755	0.000342857	-0.349887769	0.007095301
HERV-H LTR-associating protein 2	Q9UM44	0.053072025	0.692352207	0.106998924	0.424035623	0.113242451	0.397339593
Interleukin-1 receptor type 2	P27930	-0.229917242	0.082524284	-0.285494541	0.029828209	-0.21192164	0.110263174
Amphoterin-induced protein 2	Q86SJ2	-0.104790329	0.433717861	-0.125057684	0.349604291	0.008374646	0.950250613
Relaxin receptor 1	Q9HBX9	0.05771775	0.666937003	0.198061838	0.136127868	0.123002608	0.357642047
Complement component C1q receptor	Q9NPY3	-0.221548784	0.09464725	-0.264236273	0.045034102	-0.200899128	0.130493223
Neuregulin-4	Q8WWG1	0.124480819	0.351849164	0.077864944	0.561256607	0.090119808	0.501098495
Histone H2B type 2-E	Q16778	-0.03802726	0.776866316	-0.00369174	0.978058153	-0.044828986	0.738271334
Histone H2A type 3	Q7L7L0	0.010583639	0.93715182	0.149023228	0.264221357	0.111610627	0.404219941
Histone H3.1	P68431	-0.132080118	0.322989233	-0.258083374	0.0504659	-0.226269378	0.087648838
Interferon gamma	P01579	0.076117223	0.57010474	-0.238213172	0.071749437	-0.222870606	0.092645111
Ubiquitin-like protein ISG15	P05161	-0.222102579	0.09380436	-0.317305032	0.015224342	-0.229871707	0.082586763
Interleukin-36 beta	Q9NZH7	0.012245024	0.927310912	0.207875713	0.117388341	0.215216078	0.104710891
Interleukin-36 alpha	Q9UHA7	-0.288957947	0.027814376	-0.209875405	0.113824019	-0.132116193	0.322855918
Ubiquitin-like protein ISG15	P05161	0.011045134	0.934417234	0.110136903	0.41049287	0.129683851	0.331922762
Ephrin-A3	P52797	-0.239270225	0.070461068	-0.400123061	0.001858007	-0.424120382	0.000907263
14-3-3 protein beta/alpha	P31946	0.198843187	0.134558252	0.245193049	0.06357993	0.21370741	0.107226101
14-3-3 protein epsilon	P62258	-0.074054704	0.580629048	-0.269558531	0.040731335	-0.234859548	0.075961605
Annexin A5	P08758	-0.09531428	0.476642527	-0.082233503	0.539427256	-0.085994064	0.520973631
Thioredoxin-like protein 4B	Q9NX01	-0.052641296	0.694726278	0.043347178	0.746628725	0.02287633	0.864655771
SCP2 sterol-binding domain-containing protein 1	Q9UJQ7	0.045472726	0.734649929	0.022273497	0.868190164	0.102373885	0.444452292
Cyclin-dependent kinase inhibitor 3	Q16667	0.288342619	0.028163593	0.202584219	0.127231134	0.133932752	0.316188001
E3 ubiquitin-protein ligase rififylin	Q8WZ73	0.140140912	0.294069203	-0.026703584	0.8422809	-0.048185002	0.719455647
Phosducin-like protein 2	Q8N4E4	-0.223394767	0.091860396	-0.220704509	0.095943607	-0.180547508	0.175018943
PR domain zinc finger protein 1	O75626	-0.033812264	0.801061969	-0.007014306	0.958323833	-0.012715914	0.924523582
Forkhead box protein J2	Q9P0K8	0.241885369	0.067352908	0.301030613	0.021663337	0.320360985	0.014219116
Protein HEXIM2	Q96MH2	0.1602006	0.229646733	0.254545456	0.053823631	0.148927063	0.264533205
Amyloid beta A4 precursor protein-binding family B member 1	O00213	-0.060872241	0.649887298	0.017259149	0.897682109	0.0551288	0.681056636
Retinoid-binding protein 7	Q96R05	-0.075100761	0.575280324	-0.075342256	0.574048736	-0.006188617	0.963226135
Protein S100-A5	P33763	-0.125219213	0.348977292	-0.11305953	0.398107414	-0.068351887	0.610179258
Protocadherin-15	Q96QU1	-0.266010311	0.043560277	-0.09387931	0.4833342	-0.081546287	0.542833609
Adenylyltransferase and sulfurtransferase MOCS3	O95396	-0.292034586	0.026122303	-0.253837873	0.054516474	-0.161057983	0.227130511
Sorting nexin-7	Q9UNH6	-0.231428355	0.080471958	-0.169699581	0.202833641	-0.106809164	0.424862649
Docking protein 2	O60496	0.19182845	0.149145863	0.136563607	0.30668821	0.126604937	0.343626956
Probable E3 ubiquitin-protein ligase MID2	Q9UJV3	-0.306135011	0.019432958	-0.362770737	0.005131447	-0.273292799	0.037919449
Bleomycin hydrolase	Q13867	-0.163574551	0.219855639	-0.152658135	0.252614629	-0.167713596	0.208247274
Tyrosine-protein phosphatase non-receptor type 4	P29074	0.020828847	0.87667041	-0.032241194	0.810129549	-0.055174136	0.680808428
Neuroepithelial cell-transforming gene 1 protein	Q7Z628	-0.042949882	0.748874453	-0.012951854	0.923127328	-0.001662613	0.990117294
Sulfiredoxin-1	Q9BYN0	0.105959452	0.428577149	0.114074759	0.393856918	0.045475557	0.734634015
Ras-related protein Rab-6B	Q9NRW1	0.216472329	0.102651483	0.190124598	0.152860077	0.138427966	0.300068748
F-box/LRR-repeat protein 4	Q9UKA2	0.173589957	0.192519446	0.0732439	0.58479039	0.039291775	0.769647267
Ras-related protein Rab-14	P61106	0.045503493	0.734476994	-0.085679127	0.522506845	-0.042242698	0.752876961
Eukaryotic translation initiation factor 2-alpha kinase 4	Q9P2K8	-0.14041781	0.293106778	-0.032179665	0.810485183	0.027433122	0.838029342
Ras-related protein Rab-5C	P51148	0.233763041	0.077380619	0.310629136	0.017633837	0.264694223	0.044649788
Arf-GAP with GTPase, ANK repeat and PH domain-containing protein 2	Q99490	-0.022644064	0.86601723	0.001907399	0.98866236	-0.020505566	0.878570025
C-type lectin-like domain family 1	Q8IZS7	-0.098667817	0.461198464	-0.066974312	0.617413634	-0.085901696	0.521423072
Heterogeneous nuclear ribonucleoprotein H	P31943	-0.209180695	0.115052774	-0.253499464	0.054850384	-0.204101199	0.124347625
Peptidyl-prolyl cis-trans isomerase-like 2	Q13356	-0.306499504	0.019281447	-0.251042165	0.057325065	-0.161460725	0.225955183
Vacuolar protein sorting-associated protein 29	Q9UBQ0	0.153616592	0.249612657	0.198184896	0.135879754	0.14329265	0.283236191
Structural maintenance of chromosomes protein 3	Q9UQE7	0.330184912	0.01136398	0.260329182	0.048424513	0.174789939	0.189415093
Recoverin	P35243	-0.244069782	0.064841677	-0.289401633	0.027564831	-0.222790206	0.09276594
Growth/differentiation factor 11	O95390	-0.203735043	0.125039038	-0.130195356	0.3300029	-0.080452019	0.548279046
Growth/differentiation factor 11	O95390	0.010368274	0.938428209	0.132287341	0.322223916	0.106561208	0.425944687
Growth/differentiation factor 8	O14793	0.092883735	0.488005831	0.029933857	0.82349131	0.053727047	0.688747532
Growth/differentiation factor 11	O95390	-0.020091072	0.881006611	-0.099710805	0.45645127	0.003710205	0.977948431
Protein FAM210A	Q96ND0	0.151001449	0.257861035	0.185048455	0.164330958	0.122048145	0.361413287
Semaphorin-6C	Q9H3T2	-0.010122298	0.939886204	-0.014398007	0.914574405	0.030774217	0.818618813
Stabilin-1	Q9NY15	0.075750351	0.571970274	0.0999277	0.455467433	0.004449236	0.973557445
Uncharacterized protein KIAA0040	J3QR46	0.060794389	0.650305987	0.096354408	0.47182316	0.158995111	0.233217093
G-protein coupled receptor 6	P46095	-0.222475197	0.09324053	-0.111492256	0.404721719	-0.094693452	0.479531551
Noncompact myelin-associated protein	Q5T1S8	-0.142079195	0.28737546	-0.305306878	0.019780957	-0.274947006	0.036726218
Keratin-associated protein 2-4	Q9BYR9	-0.302679758	0.020920168	-0.231225967	0.08074447	-0.180239616	0.175768081
Zinc finger protein 382	Q96SR6	-0.151219139	0.257167488	-0.132597026	0.321082339	-0.042043215	0.754007164
Contactin-associated protein 1	P78357	0.149126992	0.263885145	0.041655771	0.756203758	-0.000508029	0.99698017
Zinc finger protein 526	Q8TF50	-0.059673252	0.656347322	-0.064269013	0.631725679	-0.151887492	0.255046033
Small ubiquitin-related modifier 3	P55854	0.051902902	0.698802888	0.071035226	0.596193964	0.12580442	0.346711538
Transcriptional repressor CTCF	P49711	-0.117373783	0.380230506	-0.043531765	0.745586051	-0.048462104	0.717909249
F-box only protein 3	Q9UK99	-0.093468297	0.485259968	0.087002	0.516081865	0.153422277	0.2502193
Dual specificity protein phosphatase 16	Q9BY84	-0.140004617	0.294543688	-0.044363088	0.740895803	-0.036239373	0.787105197
Protocadherin gamma-A8	Q9Y5G5	0.270036617	0.040362016	0.250546072	0.057835462	0.236029535	0.074470356
Ribonuclease UK114	P52758	-0.115035537	0.389859114	-0.057468082	0.66829375	-0.029742308	0.824602863
DNA/RNA-binding protein KIN17	O60870	0.071070364	0.596011774	0.243193357	0.065840046	0.22118917	0.095197745
Glutathione S-transferase A4	O15217	-0.236532016	0.073837087	-0.169112446	0.204423632	-0.100618904	0.45233989
DnaJ homolog subfamily C member 17	Q9NVM6	0.143002187	0.284223407	0.077772651	0.561722237	0.053326788	0.690949401
Myeloid zinc finger 1	P28698	-0.24400825	0.064911373	-0.290939858	0.026714175	-0.224175717	0.090700895
E3 ubiquitin-protein ligase RNF8	O76064	-0.279666497	0.033491789	-0.050699893	0.705462697	-0.038147742	0.776177667
Ski-like protein	P12757	0.285819775	0.029634053	0.336994311	0.009688605	0.2769483	0.035324384
Protein kinase C and casein kinase substrate in neurons protein 3	Q9UKS6	0.280251059	0.033108199	0.322934936	0.013417167	0.259244545	0.049401835
Eukaryotic translation initiation factor 4B	P23588	0.300310746	0.021994678	0.256114446	0.05231282	0.219926816	0.097149924
Calpain-2 catalytic subunit	P17655	0.064701721	0.62942727	0.066697432	0.61887208	0.057791213	0.666537993
RAC-beta serine/threonine-protein kinase	P31751	-0.122111807	0.361160994	-0.049100139	0.71435291	-0.036054081	0.788168413
Tyrosine-protein phosphatase non-receptor type 7	P35236	0.086330494	0.519338272	0.17283495	0.1944912	0.092428994	0.490147517
Protein SEC13 homolog	P55735	0.037227333	0.781442792	0.058790956	0.661117085	-0.003017336	0.982065743
Zinc finger protein 276	Q8N554	-0.251238352	0.057124229	-0.181141364	0.173580567	-0.119184755	0.37287179
Vascular endothelial growth factor D	O43915	-0.101221427	0.449623268	-0.200307646	0.131653089	-0.121278416	0.364472209
Cystatin-M	Q15828	0.067747594	0.613348218	-0.161236734	0.226608337	-0.100187856	0.454288898
Cytokine receptor-like factor 1	O75462	-0.054148849	0.686429924	-0.152991849	0.251566643	-0.124849956	0.350411645
Rho GTPase-activating protein 5	Q13017	0.219210538	0.098271383	0.224550071	0.090149155	0.20120702	0.129892525
Complement C4b	P0C0L4 P0C0L5	0.149924625	0.261310279	0.15594524	0.242420471	0.22048102	0.09628907
Coagulation Factor XI	P03951	0.306033294	0.019475419	0.18200277	0.171509465	0.159887996	0.230568933
C-C motif chemokine 27	Q9Y4X3	0.126080672	0.345645142	0.068574066	0.609015917	0.079466766	0.553204334
Endostatin	P39060	-0.106451714	0.426422999	-0.393447165	0.002247321	-0.428246126	0.000797761
Metalloproteinase inhibitor 1	P01033	0.165984681	0.213042467	0.063251808	0.637142388	0.060469868	0.652052419
Tissue-type plasminogen activator	P00750	0.06965511	0.603369268	0.118443317	0.375874115	0.067243478	0.615997229
Prokineticin-1	P58294	0.23480455	0.076032284	0.297921763	0.023125181	0.271942218	0.038917291
Metalloproteinase inhibitor 2	P16035	0.192812974	0.147030486	0.049530842	0.71195562	0.008713326	0.948241384
Complement component C9	P02748	-0.026735994	0.842091928	-0.089832334	0.50247057	-0.053880992	0.687901341
Stromal cell-derived factor 1	P48061	0.025228441	0.850891211	-0.258144903	0.050409052	-0.243049459	0.066005137
Transforming growth factor beta-1	P01137	0.287173497	0.028837237	0.466266732	0.000225188	0.431971612	0.000709289
Vascular endothelial growth factor receptor 3	P35916	-0.125680709	0.34718975	-0.188401786	0.156684787	-0.123187343	0.356914923
Complement C5	P01031	-0.030427961	0.820625627	0.030241502	0.821706774	0.005849936	0.96523736
Apolipoprotein E	P02649	-0.054087316	0.68676784	0.004368559	0.974036756	-0.030696771	0.819067572
Brain-derived neurotrophic factor	P23560	0.224382743	0.090395445	0.33078497	0.011206911	0.321566707	0.013838476
Complement component C8	P07357,P07358,P07360	-0.175429963	0.187774105	-0.251438242	0.056920188	-0.158964322	0.233308782
Cathepsin G	P08311	0.060825156	0.650140513	0.254114754	0.054244505	0.232858254	0.078567276
C-X-C motif chemokine 16	Q9H2A7	-0.166907673	0.210472965	-0.204430089	0.123729056	-0.097755514	0.465372746
Fibroblast growth factor 10	O15520	0.087068887	0.515758067	0.059098601	0.659452398	0.027741014	0.836236404
Fibroblast growth factor 8 isoform B	P55075	-0.024490047	0.855207734	0.136932781	0.305370031	0.212445055	0.109366228
Group IIE secretory phospholipase A2	Q9NZK7	0.092763523	0.488571512	0.290087375	0.027182841	0.333056355	0.010629228
Calcium-dependent phospholipase A2	P39877	0.31051458	0.017677868	0.308203481	0.018586398	0.243268724	0.065753711
C-C motif chemokine 20	P78556	0.15201674	0.254637152	0.14985387	0.261538001	0.128944912	0.334708641
Serum amyloid P-component	P02743	0.052272099	0.696763518	0.111859715	0.403165236	0.079774658	0.551662917
Mast/stem cell growth factor receptor Kit	P10721	-0.190474729	0.152091295	-0.243808647	0.065137867	-0.141045043	0.29093429
Metalloproteinase inhibitor 3	P35625	0.205304129	0.122096541	0.243101063	0.065945894	0.195911288	0.140519001
Angiopoietin-4	Q9Y264	0.172507156	0.195351729	0.198184896	0.135879754	0.164413999	0.217465561
Cadherin-1	P12830	-0.165215521	0.215200487	-0.243531766	0.0654531	-0.215893439	0.103596546
GDNF family receptor alpha-3	O60609	-0.182598532	0.170087623	0.064790033	0.628958613	0.103297559	0.440331797
Ephrin-B3	Q15768	0.110822246	0.407568726	0.219569599	0.097707959	0.195575615	0.141213852
GDNF family receptor alpha-2	O00451	-0.208288469	0.116645737	-0.303768653	0.02044141	-0.211613748	0.110793423
C-C motif chemokine 21	O00585	0.066116975	0.621934326	-0.002676511	0.984091236	0.010283572	0.938930247
High mobility group protein B1	P09429	0.158354616	0.235129579	0.232179666	0.079466683	0.164321632	0.217727656
Tumor necrosis factor receptor superfamily member 11B	O00300	-0.265883154	0.04366458	-0.179387788	0.177852805	-0.11327324	0.397210439
Beta-endorphin	P01189	-0.034612723	0.796451974	-0.099217032	0.458695356	-0.026786962	0.841794765
Complement factor I	P05156	-0.060671324	0.650968053	0.058698662	0.66161681	0.061670644	0.645599714
Insulin-like growth factor-binding protein 3	P17936	-0.329784949	0.011469725	-0.386832798	0.002703146	-0.324271206	0.01301639
Interleukin-6	P05231	-0.035028075	0.794062588	0.007091326	0.957866622	-0.082623924	0.537496692
C-C motif chemokine 2	P13500	0.092700563	0.488867923	0.123013737	0.357598216	0.076096526	0.570209908
Matrix metalloproteinase-9	P14780	0.184013786	0.166744485	0.140593756	0.292496305	0.103328349	0.440194816
Myeloperoxidase	P05164	-0.234778332	0.076065995	-0.257437319	0.051065969	-0.20474777	0.123133791
Prolactin	P01236	0.086147221	0.520228828	0.117368365	0.38025265	0.037886618	0.777670406
Vascular endothelial growth factor A	P15692	-0.161215891	0.226669183	-0.182187357	0.171068009	-0.143015548	0.284177946
Tumor necrosis factor receptor superfamily member 9	Q07011	-0.055458126	0.679254382	0.006583805	0.960879632	0.030944036	0.817635008
Tumor necrosis factor ligand superfamily member 9	P41273	-0.095929608	0.47378828	-0.077557299	0.562809413	-0.038732736	0.772836436
Angiopoietin-2	O15123	-0.019875089	0.882276691	-0.02359637	0.860437653	-0.01216171	0.927804162
T-lymphocyte activation antigen CD80	P33681	-0.008306926	0.9506524	-0.098815568	0.460524345	-0.055913075	0.676767583
Tumor necrosis factor receptor superfamily member 8	P28908	-0.118573672	0.375345216	-0.042578065	0.750978043	0.021460029	0.87296355
Cytokine receptor-like factor 1:Cardiotrophin-like cytokine factor 1 Complex	O75462 Q9UBD9	-0.042858242	0.749392747	-0.076389423	0.568722435	-0.083963272	0.530899614
Cystatin-C	P01034	-0.127403626	0.340566469	-0.193539457	0.145483916	-0.184919565	0.16463021
Tyrosine-protein kinase receptor TYRO3	Q06418	-0.25253054	0.055815606	-0.35880634	0.005677384	-0.291449984	0.026436985
Eukaryotic translation initiation factor 5	P55010	-0.056794758	0.671957982	-0.062974927	0.638620089	-0.038116953	0.776353634
Ephrin-A4	P52798	-0.075685323	0.572301234	-0.278880174	0.034013602	-0.206071703	0.120676436
Ephrin-A5	P52803	-0.294742029	0.024705699	-0.424919246	0.000885058	-0.361864744	0.005251968
Receptor tyrosine-protein kinase erbB-2	P04626	-0.027659411	0.836711518	0.104570137	0.434689925	0.01108426	0.934185429
Receptor tyrosine-protein kinase erbB-3	P21860	-0.187336557	0.15908469	-0.169850793	0.202425574	-0.153976481	0.248491741
Receptor tyrosine-protein kinase erbB-4	Q15303	-0.049782318	0.710557182	-0.005030228	0.970105995	0.05312911	0.69203779
Tumor-associated calcium signal transducer 2	P09758	0.189585419	0.154049569	0.210324725	0.113034665	0.132718622	0.320634806
Interleukin-6 receptor subunit beta	P40189	-0.23947389	0.070214969	-0.239120739	0.070642138	-0.212063452	0.110019601
Heme oxygenase 2	P30519	0.194012864	0.144482647	0.301676667	0.021369579	0.248068088	0.060440179
Protein E7_HPV16	P03129	-0.015721626	0.90675458	0.087032765	0.515932922	0.113304029	0.39708131
Protein E7_HPV18	P06788	-0.070733022	0.597761905	-0.09041825	0.499676117	-0.005726868	0.965968245
Heat shock protein HSP 90-alpha/beta	P07900 P08238	0.288804115	0.027901338	0.332841104	0.010682845	0.271621779	0.039157198
Heat shock protein HSP 90-alpha/beta	P07900 P08238	0.140787007	0.291826747	0.150653747	0.258971407	0.122078934	0.361291257
Interleukin-1 Receptor accessory protein	Q9NPH3	-0.306340958	0.019347227	-0.433194896	0.000682235	-0.341297599	0.008744072
Interleukin-10 receptor subunit beta	Q08334	-0.144386674	0.27953817	-0.158990926	0.233229555	-0.106407262	0.426617268
Interleukin-12 receptor subunit beta-1	P42701	0.079687405	0.552099528	0.025196899	0.851075512	-0.033515008	0.80277565
Interleukin-13 receptor subunit alpha-1	P78552	-0.093006801	0.487427077	-0.105799109	0.429280141	-0.036639075	0.784813007
Cytokine receptor common subunit gamma	P31785	0.249119302	0.05932388	0.277653865	0.034840878	0.220715333	0.095926899
Layilin	Q6UX15	-0.323077875	0.013373796	-0.251438242	0.056920188	-0.167492913	0.20885507
Tumor necrosis factor receptor superfamily member 3	P36941	-0.240654713	0.068801613	-0.163913245	0.218889111	-0.092275048	0.490873664
Macrophage mannose receptor 1	P22897	-0.07783897	0.561387632	-0.233379482	0.077881923	-0.154653842	0.246391325
Macrophage colony-stimulating factor 1 receptor	P07333	0.137371937	0.303806741	0.044854638	0.738126916	0.040887976	0.760562383
Macrophage-stimulating protein receptor	Q04912	-0.065532414	0.625024676	-0.0600523	0.654302318	-0.018996898	0.887443863
Platelet-activating factor acetylhydrolase IB subunit beta	P68402	0.166323111	0.21209777	0.196615907	0.139068745	0.157394076	0.238017905
Cadherin-3	P22223	-0.23505523	0.075710555	-0.30183049	0.021300136	-0.261769255	0.047151392
Protein kinase C alpha type	P17252	0.124450053	0.35196914	0.095923705	0.473815619	0.09147453	0.494658677
Protein kinase C zeta type	Q05513	0.105991848	0.428435192	0.207648173	0.117799258	0.20709093	0.118810224
Rab GDP dissociation inhibitor beta	P50395	0.294311299	0.024926639	0.246515922	0.062119352	0.185596926	0.163061995
Intercellular adhesion molecule 3	P32942	-0.248684741	0.059783311	-0.062328873	0.642073483	0.001385511	0.991764349
Urokinase plasminogen activator surface receptor	Q03405	0.001969049	0.988295935	-0.127026612	0.342009022	-0.049508935	0.712077489
Tumor necrosis factor receptor superfamily member 1A	P19438	-0.241546938	0.067748845	-0.12871866	0.335564558	-0.097693936	0.465655235
NT-3 growth factor receptor	Q16288	-0.235701324	0.074886321	-0.395508386	0.002120003	-0.372025159	0.004032893
Tumor necrosis factor receptor superfamily member 17	Q02223	0.084853707	0.52653593	0.01347485	0.920033142	0.048092634	0.719971362
Decorin	P07585	0.237362709	0.072799579	0.103707123	0.438511586	0.008836483	0.947510834
Calpain I	P07384 P04632	0.069593577	0.603690058	0.072481157	0.588717335	0.040703241	0.761612198
Creatine kinase M-type	P06732	0.083438453	0.533479884	-0.001076757	0.993599577	-0.044367148	0.740872919
Epidermal growth factor receptor	P00533	-0.180721783	0.174595938	-0.292478083	0.025885683	-0.287293451	0.028767504
Hepatocyte growth factor	P14210	0.074670032	0.577479995	-0.099369329	0.458002562	-0.101234687	0.449563585
60 kDa heat shock protein, mitochondrial	P10809	0.052610529	0.694895966	-0.015720658	0.906760292	-0.011576716	0.931268292
Complement C3b, inactivated	P01024	0.012829585	0.923850866	0.047961852	0.720701768	0.036423551	0.78604876
Insulin-like growth factor-binding protein 5	P24593	-0.198320158	0.135607426	-0.233564069	0.077640351	-0.179531466	0.177499924
Insulin-like growth factor-binding protein 6	P24592	-0.288834882	0.027883927	-0.413844027	0.001241216	-0.324763832	0.012871261
Melanoma-derived growth regulatory protein	Q16674	-0.130941761	0.327213949	-0.217443472	0.101081056	-0.150066261	0.260854832
Phospholipase A2, membrane associated	P14555	0.140602408	0.292466305	0.029595447	0.825455324	0.090704802	0.498312375
Oncostatin-M	P13725	-0.163123407	0.221147687	-0.057529611	0.66795929	0.027309966	0.838746747
Platelet endothelial cell adhesion molecule	P16284	-0.039043151	0.771065138	0.050346875	0.707421186	0.027248807	0.839103057
Persephin	O60542	0.251669081	0.056685291	0.123765575	0.354644838	0.061147229	0.648409277
Platelet factor 4	P02776	0.252992036	0.05535417	0.268881713	0.041258935	0.194833668	0.142758814
Vitamin K-dependent protein S	P07225	-0.007599299	0.954851513	0.080726043	0.546912952	0.08756431	0.513362947
Tumor necrosis factor receptor superfamily member 13B	O14836	0.096268038	0.472222349	0.023534841	0.860797951	0.016410611	0.902687549
C-C motif chemokine 25	O15444	-0.022782863	0.865203592	0.035410482	0.791864391	0.101344008	0.449071689
Thyroxine-binding globulin	P05543	-0.266529248	0.043136729	-0.357698818	0.005838732	-0.338372631	0.009376881
Tumor necrosis factor ligand superfamily member 18	Q9UNG2	-0.324821172	0.01285446	-0.197388055	0.137492408	-0.162599941	0.222653484
Ciliary neurotrophic factor receptor subunit alpha	P26992	-0.251299884	0.057061356	-0.405845258	0.001573529	-0.322639381	0.013507229
Endothelial monocyte-activating polypeptide 2	Q12904	0.00873779	0.948096267	0.176852437	0.184163569	0.145450127	0.275974232
Erythropoietin receptor	P19235	0.321544501	0.013845407	0.303342616	0.020627608	0.228197209	0.084910351
Granulocyte colony-stimulating factor receptor	Q99062	-0.05328739	0.691166272	0.015505307	0.908031992	0.050678922	0.705578987
Interleukin-37	Q9NZH6	-0.268313699	0.041706052	-0.181972006	0.171583122	-0.110902477	0.407227199
Laminin	P25391, P07942, P11047	0.329077322	0.011658895	0.318443319	0.01484302	0.188552684	0.156346993
MHC class I polypeptide-related sequence A	Q29983	-0.067134331	0.616571417	-0.000123062	0.999268493	0.010514814	0.9375597
NADPH--cytochrome P450 reductase	P16435	-0.110697476	0.408100179	0.069773881	0.602750284	0.083007517	0.535603182
Homeobox protein NANOG	Q9H9S0	-0.173522447	0.192695169	-0.137763422	0.302417519	-0.087441153	0.513957821
Natural cytotoxicity triggering receptor 2	O95944	0.171832938	0.197130226	0.192880987	0.146885181	0.179426464	0.177757765
Protein NOV homolog	P48745	0.003568901	0.978788073	0.066943548	0.617575612	0.00501863	0.970174889
Sialic acid-binding Ig-like lectin 6	O43699	0.116327726	0.384520336	0.120350716	0.368179763	0.167369756	0.209194805
Sialic acid-binding Ig-like lectin 7	Q9Y286	-0.045349661	0.735341801	-0.120689126	0.366824671	0.004587582	0.972735539
Sonic hedgehog protein	Q15465	-0.209076228	0.115238422	-0.262671324	0.046367948	-0.208430278	0.116391433
Immunoglobulin G	P01857	-0.041903825	0.754797207	-0.021535149	0.872522563	-0.033437004	0.803225495
Cytokine receptor-like factor 2	Q9HC73	-0.023720888	0.859708596	-0.004091678	0.975681801	-0.042642957	0.750610783
NKG2D ligand 3	Q9BZM4	0.227763595	0.085520355	0.267958778	0.041987452	0.184611674	0.165346677
Inhibin beta A chain	P08476	-0.071901057	0.591711862	-0.146008308	0.274115727	-0.130176477	0.330073633
Apolipoprotein A-I	P02647	-0.076546782	0.567924041	-0.022796493	0.865123702	-0.126728094	0.343153923
Azurocidin	P20160	0.326954441	0.012242647	0.303461008	0.020575721	0.271159942	0.039505114
Growth/differentiation factor 5	P43026	0.155062612	0.245129652	-0.006983541	0.958506463	0.019274001	0.885812912
Complement C1q subcomponent	P02745 P02746 P02747	-0.114574041	0.391776395	-0.122688818	0.358879214	-0.131531199	0.325022064
Complement C3	P01024	-0.113991233	0.394205605	-0.136350352	0.307451328	-0.184830041	0.1648383
C3a anaphylatoxin des Arginine	P01024	-0.157431624	0.237904541	-0.2132595	0.107981737	-0.245204698	0.063566948
Protein FAM107A	O95990	-0.04975155	0.710728228	-0.054532589	0.684323937	0.071018425	0.596281086
Fibroblast growth factor 18	O76093	0.03393533	0.800352768	-0.055622212	0.678357077	0.017950068	0.893609364
Fibroblast growth factor 19	O95750	0.050364583	0.707322904	-0.011382864	0.932416498	0.061916957	0.644279265
Fibroblast growth factor 20	Q9NP95	0.076855628	0.566358556	-0.047408821	0.72379314	-0.14244814	0.286112757
Fibroblast growth factor 9	P31371	0.319385908	0.014533481	0.1636056	0.21976691	0.088149303	0.510542067
Growth/differentiation factor 11/8	O95390 O14793	0.087870165	0.511887107	0.008983372	0.946639563	-0.032991069	0.805798401
Hemopexin	P02790	0.077562073	0.562785306	0.111952008	0.402774848	0.120570266	0.367300275
Protein Rev_HV2BE	P18093	-0.139127761	0.297608213	-0.081157994	0.544762879	0.015210068	0.909775815
C-C motif chemokine 1	P22362	-0.273913182	0.037468242	-0.229595449	0.082966616	-0.172819434	0.194531872
Insulin-like growth factor-binding protein 1	P08833	-0.214214294	0.106375896	-0.315940872	0.015692356	-0.240359106	0.06915328
Interleukin-10	P22301	0.146755687	0.271640327	0.06709737	0.616765907	0.145909727	0.274443352
Interleukin-16	Q14005	-0.167310209	0.20935921	0.039348398	0.769324461	0.027987757	0.834800143
Interleukin-17F	Q96PD4	-0.244500512	0.064355491	-0.177018922	0.183744288	-0.08574775	0.522172571
Interleukin-22	Q9GZX6	-0.03282774	0.806741276	0.106752808	0.425108439	0.088026147	0.51113528
Lactotransferrin	P02788	-0.020767314	0.877031927	-0.192616522	0.147450796	-0.149912315	0.261349888
C-C motif chemokine 4-like	Q8NHW4	0.031289901	0.815632183	0.094171577	0.481967265	0.066136087	0.621833399
C-C motif chemokine 3-like 1	P16619	-0.258991482	0.04963216	-0.229626213	0.082924247	-0.136303516	0.307619093
C-C motif chemokine 8	P80075	0.003845799	0.977142742	-0.09164744	0.493839843	-0.15973405	0.231024023
Stromelysin-1	P08254	-0.225486882	0.088779956	-0.253868638	0.054486201	-0.20582539	0.121130768
Matrilysin	P09237	0.109836017	0.411780476	-0.085125366	0.525208192	-0.088149303	0.510542067
Neutrophil-activating peptide 2	P02775	0.340368587	0.008940913	0.294323952	0.024920125	0.245820481	0.062883781
Superoxide dismutase [Cu-Zn]	P00441	0.223548599	0.091631085	0.189570837	0.154081835	0.124665221	0.351130598
Alkaline phosphatase, tissue-nonspecific isozyme	P05186	-0.026643695	0.84263012	-0.218489465	0.099410485	-0.209643243	0.114233527
Fibrinogen	P02671 P02675 P02679	-0.02830508	0.832953839	-0.088909399	0.506888644	-0.071677114	0.592869689
Apolipoprotein B	P04114	-0.032027813	0.811363039	-0.208921706	0.115513443	-0.185935607	0.162282009
Angiotensin-converting enzyme 2	Q9BYF1	0.433713818	0.000671042	0.333733274	0.010462128	0.26013743	0.048596134
Activin receptor type-1B	P36896	0.281209142	0.032487418	0.125428788	0.348164829	0.040365181	0.763534434
A disintegrin and metalloproteinase with thrombospondin motifs 4	O75173	0.118665971	0.374970993	-0.014151669	0.916030656	-0.109301441	0.414073872
Angiopoietin-1	Q15389	0.376611396	0.003569839	0.427934167	0.000805603	0.343575996	0.008277192
Agouti-related protein	O00253	-0.018367536	0.891149839	-0.100292263	0.453816393	-0.048677628	0.716707272
Basal Cell Adhesion Molecule	P50895	-0.081470657	0.543209124	-0.148779401	0.265012527	-0.092014755	0.492102717
Cadherin-5	P33151	-0.18210627	0.171261833	-0.112844179	0.399012479	-0.070845807	0.597176519
CD97 antigen	P48960	-0.266283117	0.043337193	-0.205076144	0.122520781	-0.113457975	0.396436034
COMM domain-containing protein 7	Q86VX2	0.149463129	0.262797982	0.173973236	0.191523974	0.159857207	0.230659902
Ectodysplasin-A, secreted form	Q92838	-0.165769316	0.213645175	-0.068358715	0.610143496	0.000923674	0.994509514
Fractalkine	P78423	-0.351157608	0.006876206	-0.318079037	0.014964152	-0.198993262	0.134258338
Kunitz-type protease inhibitor 1	O43278	-0.083100023	0.535147041	-0.160221506	0.22958515	-0.055358871	0.679797375
Interleukin-27	Q8NEV9 Q14213	-0.205427195	0.121868004	-0.188032612	0.157513473	-0.094276342	0.481477777
Kallikrein-11	Q9UBX7	-0.074762331	0.577008312	-0.111244425	0.405773451	-0.146894979	0.271180627
Kallikrein-4	Q9Y5K2	-0.056211061	0.675140615	0.138134721	0.301103736	0.098480574	0.462053539
Kallikrein-8	O60259	-0.332800055	0.010693096	-0.317981851	0.014996611	-0.23513665	0.07560629
X-ray repair cross-complementing protein 6	P12956	0.011845607	0.92967585	0.018782593	0.888705528	0.025540769	0.849066695
Neutrophil gelatinase-associated lipocalin	P80188	-0.182690832	0.169868114	-0.246792803	0.061817094	-0.184950354	0.164558689
Hepatocyte growth factor receptor	P08581	-0.126972897	0.342214859	-0.163421013	0.220294768	-0.085316703	0.524274032
Matrix metalloproteinase-17	Q9ULZ9	-0.083778172	0.531808953	0.074666585	0.577497612	0.077605217	0.562567422
Tumor necrosis factor ligand superfamily member 4	P23510	-0.070117684	0.600960108	0.042732545	0.750103839	-0.032144355	0.81068929
Secreted frizzled-related protein 3	Q92765	-0.128449684	0.336583883	-0.152007385	0.254666732	-0.111179579	0.406048903
Kunitz-type protease inhibitor 2	O43291	0.360403051	0.005451658	0.284191421	0.030616844	0.250442704	0.057942272
Tyrosine-protein kinase receptor Tie-1, soluble	P35590	-0.109959083	0.41125355	-0.091185972	0.496026751	-0.060993283	0.649236549
Ubiquitin+1, truncated mutation for UbB	P62979	0.268498297	0.041560308	0.310444549	0.017704832	0.248960973	0.059490939
Wnt inhibitory factor 1	Q9Y5W5	-0.304212052	0.02024914	-0.325313809	0.012710885	-0.180968728	0.17399782
Allograft inflammatory factor 1	P55008	-0.105128759	0.432226205	0.070727581	0.59779015	0.069583453	0.603742847
C5a anaphylatoxin	P01031	0.132818511	0.320267465	0.013659437	0.918941355	0.008774904	0.947876103
Serine/threonine-protein kinase Chk1	O14757	-0.340953149	0.008816611	-0.20101523	0.130266462	-0.08005176	0.5502774
Mitogen-activated protein kinase 3	P27361	0.076485249	0.56823618	0.021104446	0.875051523	0.028541531	0.831578657
Glucocorticoid receptor	P04150	-0.148929298	0.264525952	-0.050547625	0.706307223	-0.038379842	0.774851531
Histone acetyltransferase type B catalytic subunit	O14929	0.333261551	0.010578332	0.345423784	0.007914635	0.29766939	0.023247424
Histone deacetylase 8	Q9BY41	-0.003476602	0.979336536	0.099707738	0.456465191	0.094584233	0.480040758
Importin subunit alpha-1	P52292	-0.221829093	0.094219877	-0.34167577	0.008665029	-0.249703753	0.058710479
Dual specificity mitogen-activated protein kinase kinase 1	Q02750	-0.116052613	0.385653324	-0.186558785	0.160853984	-0.154240561	0.247671416
Histone acetyltransferase KAT6A	Q92794	-0.11398948	0.394212926	0.036394401	0.786215936	0.064010619	0.633099846
RAC-alpha/beta/gamma serine/threonine-protein kinase	P31749 P31751 Q9Y243	0.10648248	0.426288569	0.132010461	0.323246749	0.114320071	0.392833884
Protein kinase C delta type	Q05655	0.117066119	0.38148924	0.175788342	0.186859713	0.148588382	0.265633451
Ras-related C3 botulinum toxin substrate 1	P63000	0.09796019	0.46443447	0.066266729	0.621143675	0.019889783	0.88219027
DNA repair protein RAD51 homolog 1	Q06609	-0.127865122	0.338805839	-0.106537457	0.426048417	-0.014224582	0.915599595
TATA-box-binding protein	P20226	-0.019844322	0.882457636	0.029010922	0.828850212	0.016256665	0.903596068
DNA topoisomerase 1	P11387	0.281697079	0.03217501	0.09623135	0.472391975	-0.001754981	0.989568285
SUMO-conjugating enzyme UBC9	P63279	0.300310746	0.021994678	0.364559301	0.00490064	0.31660471	0.015463092
Tyrosine-protein kinase Yes	P07947	0.079641254	0.552330533	0.104094881	0.436792168	0.093494095	0.485138975
Alpha-1-antichymotrypsin	P01011	-0.075562257	0.572927818	-0.206429782	0.120018266	-0.249638334	0.058778883
Complement component C7	P10643	-0.055871767	0.67699324	0.02051992	0.878485666	0.03574619	0.789935958
Cardiotrophin-1	Q16619	-0.107313173	0.422668059	-0.222427321	0.093312827	-0.165984245	0.213043686
C-C motif chemokine 28	Q9NRJ3	0.047257177	0.724641576	-0.168281804	0.206688085	-0.115151378	0.389378728
B-cell receptor CD22	P20273	-0.051502939	0.701014594	0.098323336	0.462772258	0.083777246	0.531813506
C-C motif chemokine 14	Q16627	-0.080546412	0.547808279	-0.17954161	0.177475029	-0.139659532	0.295747262
Interleukin-4	P05112	0.231243754	0.080720491	0.277484658	0.034956327	0.239235285	0.070503357
Midkine	P21741	0.238654897	0.071208783	0.081033688	0.545381204	0.055974654	0.676431253
C-C motif chemokine 23	P55773	0.084822941	0.526686407	-0.075896017	0.57122923	-0.029434416	0.826390267
Neutrophil-activating peptide 2	P02775	0.311663544	0.017240466	0.217781881	0.100538213	0.208380889	0.116479954
Proliferating cell nuclear antigen	P12004	0.012983617	0.922939376	0.009752496	0.94207854	-0.019089559	0.886898432
Tumor necrosis factor ligand superfamily member 11	O14788	-0.044026706	0.742792523	0.021781265	0.87107801	0.063671938	0.634902849
Plasminogen activator inhibitor 1	P05121	0.303356618	0.020621466	0.376465162	0.003583844	0.295606518	0.024267243
Apolipoprotein E (isoform E3)	P02649	-0.130572565	0.328591589	-0.167666514	0.20837684	-0.152067555	0.254476517
Apolipoprotein E (isoform E4)	P02649	-0.152601301	0.252793403	-0.138963237	0.298185509	-0.159610894	0.231388541
Artemin	Q5T4W7	-0.040734702	0.76143338	0.115582219	0.387595125	0.067489791	0.6147023
Cytochrome c	P99999	-0.177429779	0.182712515	-0.135456085	0.310664716	-0.122602349	0.359220591
Cytochrome P450 3A4	P08684	0.190659327	0.151687128	0.263713277	0.045476318	0.228270672	0.084807344
Neuroblastoma suppressor of tumorigenicity 1	P41271	-0.337291948	0.00962054	-0.366343642	0.00467953	-0.337726059	0.00952201
Estrogen receptor	P03372	0.024690409	0.854036033	-0.095309881	0.476662968	-0.156118728	0.24189038
Complement factor D	P00746	-0.122744406	0.358659859	-0.061529942	0.646354486	0.008482538	0.949610505
Growth hormone receptor	P10912	-0.091191584	0.496000127	-0.111644363	0.404076998	-0.094861335	0.478749388
Group 10 secretory phospholipase A2	O15496	0.03682907	0.783724067	-0.068838741	0.60763132	-0.06027252	0.65311537
Insulin-like growth factor-binding protein 4	P22692	-0.178045107	0.181175085	-0.152684204	0.252532657	-0.116290576	0.384673213
Insulin-like growth factor I	P05019	-0.059686799	0.656274188	-0.004553146	0.972940119	-0.018073224	0.892883679
Luteinizing hormone	P01215, P01229	0.104451899	0.435212408	0.162805723	0.222060683	0.117460563	0.379875915
Properdin	P27918	-0.108389997	0.41800099	-0.281002925	0.032620209	-0.257797456	0.050730753
Vitamin K-dependent protein C	P04070	-0.096175739	0.472649146	-0.016120597	0.904399184	-0.049077887	0.71447684
Parathyroid hormone-related protein	P12272	-0.031350953	0.81527877	-0.023657899	0.860077383	0.101080741	0.450256779
Stem Cell Growth Factor-beta	Q9Y240	-0.003784324	0.977508017	-0.054792414	0.682899359	0.001200795	0.992862296
Vascular cell adhesion protein 1	P19320	-0.181675541	0.172294102	-0.168620214	0.205763401	-0.124572854	0.351490416
Tumor necrosis factor ligand superfamily member 15	O95150	-0.19752327	0.137217752	-0.393453216	0.002246937	-0.355450675	0.006178659
Serine/threonine-protein kinase receptor R3	P37023	-0.21041135	0.112882968	-0.083094909	0.535172252	-0.163059277	0.221331779
Amphiregulin	P15514	0.302310561	0.021084637	0.28438702	0.03049737	0.229625394	0.082925374
Bone morphogenetic protein 7	P18075	-0.091560781	0.494250139	0.134471621	0.314227052	0.111241157	0.405787329
Platelet glycoprotein 4	P16671	-0.139002556	0.298047478	-0.055345332	0.679871455	-0.006342563	0.962312016
Contactin-1	Q12860	-0.047287943	0.724469413	-0.184617753	0.16533251	-0.232180893	0.07946505
Connective tissue growth factor	P29279	0.129434208	0.332862306	0.238824798	0.071001699	0.173158114	0.193645476
Desmoglein-1	Q02413	-0.221333419	0.094976631	-0.193416399	0.145745031	-0.109732489	0.412224049
Tumor necrosis factor receptor superfamily member EDAR	Q9UNE0	0.173860877	0.191815416	0.351053687	0.006893911	0.285938728	0.029563305
C-X-C motif chemokine 5	P42830	0.079346523	0.553806871	0.110629135	0.408391446	0.087625888	0.513065641
Endothelial cell-selective adhesion molecule	Q96AP7	-0.062056766	0.643530257	0.025288806	0.850538516	0.075465339	0.573421496
Galectin-4	P56470	0.086668924	0.517695797	0.069127827	0.606120581	0.048000267	0.720487201
Growth-regulated alpha protein	P09341	-0.031350953	0.81527877	0.095831411	0.47424316	0.137996918	0.301590896
Gro-beta/gamma	P19876 P19875	0.290065537	0.027194937	0.270050763	0.04035113	0.261307418	0.047556669
Histone H1.2	P16403	0.084361445	0.528946115	0.076388249	0.568728398	-0.011022512	0.934551269
Inducible T-cell costimulator	Q9Y6W8	0.119127467	0.37310325	0.018027996	0.893150172	-0.04359742	0.745215293
Interleukin-1 receptor type 1	P14778	-0.355505652	0.006170144	-0.426334413	0.000846923	-0.3537672	0.006444437
Interleukin-17 receptor A	Q96F46	-0.018490601	0.890424988	-0.109490848	0.413260452	-0.112411144	0.40083605
Interleukin-18 receptor accessory protein	O95256	0.169245919	0.204061408	-0.005660668	0.96636141	-0.020290042	0.879836834
Interleukin-1 receptor-like 2	Q9HB29	0.144711947	0.27844487	-0.020397176	0.879207085	-0.074326123	0.579239045
Junctional adhesion molecule B	P57087	0.159216075	0.232559802	0.188894018	0.155584881	0.116075052	0.385560841
Junctional adhesion molecule C	Q9BX67	0.266898445	0.042837463	0.244577759	0.064268608	0.188244792	0.157036796
Limbic system-associated membrane protein	Q13449	-0.386514681	0.002727006	-0.411149399	0.001345356	-0.317276437	0.015234028
Mannose-binding protein C	P11226	0.114235611	0.393185933	-0.055006922	0.681724068	-0.050340241	0.707458009
Natural cytotoxicity triggering receptor 3	O14931	0.175817247	0.1867861	0.026119461	0.845688255	-0.017750211	0.894787177
Programmed cell death 1 ligand 2	Q9BQ51	-0.169710025	0.202805438	-0.247534958	0.061012756	-0.275644001	0.036232857
Tyrosine-protein phosphatase non-receptor type 1	P18031	0.013752577	0.918390512	0.043777881	0.744196523	0.013793534	0.918148298
Sialic acid-binding Ig-like lectin 9	Q9Y336	0.120327356	0.368273414	-0.048884787	0.715552586	-0.068875303	0.60744016
Transforming growth factor beta receptor type 3	Q03167	-0.262683449	0.046357491	-0.390124599	0.002466933	-0.311308979	0.017374451
Thymic stromal lymphopoietin	Q969D9	0.216564628	0.10250142	0.306568223	0.019252995	0.319252576	0.014576927
Cytotoxic T-lymphocyte protein 4	P16410	-0.094829311	0.478898537	0.002922852	0.98262724	0.043231275	0.747283654
Alpha-2-antiplasmin	P08697	-0.036765838	0.784086431	-0.090724505	0.498218677	-0.149819948	0.261647225
Fibroblast growth factor 2	P09038	-0.100452268	0.453092801	0.06402092	0.633045038	-0.015271413	0.909413451
Calpastatin	P20810	0.116573857	0.383508382	0.133210276	0.318829333	0.097478412	0.466644673
Ck-beta-8-1	P55773	0.007137803	0.957590729	-0.084479312	0.528368527	-0.038147742	0.776177667
CD209 antigen	Q9NNX6	-0.04987232	0.710056918	0.017258883	0.897683674	0.03753196	0.77969911
C-type lectin domain family 4 member M	Q9H2X3	-0.10503646	0.432632733	-0.123242579	0.356697687	-0.110994844	0.406834214
Follicle stimulating hormone	P01215, P01225	0.081746302	0.541841114	0.267989542	0.041962999	0.281197201	0.032495095
Galectin-2	P05162	0.274536955	0.037019061	0.336543196	0.009792563	0.223335886	0.091948287
Glial fibrillary acidic protein	P14136	-0.144942699	0.277670992	0.075897184	0.571223293	0.005403577	0.967888353
Interleukin-19	Q9UHD0	-0.352798209	0.006601909	-0.30853715	0.018452822	-0.243849976	0.065090918
Interleukin-1 beta	P01584	0.047964804	0.72068528	0.192431935	0.147846534	0.17796122	0.181384129
C-X-C motif chemokine 11	O14625	0.068609053	0.608832813	0.090047686	0.501442545	0.092028735	0.492036668
C-C motif chemokine 3	P10147	-0.125311512	0.34861933	-0.040701431	0.761622487	-0.007266237	0.956828358
C-type mannose receptor 2	Q9UBG0	-0.12251177	0.359578407	-0.200430704	0.13141114	-0.158625641	0.234318997
Myoglobin	P02144	-0.317293794	0.015228148	-0.394308571	0.002193307	-0.302410918	0.021039822
SPARC	P09486	0.132603147	0.321059802	0.243747118	0.065207814	0.201853591	0.128637859
C-C motif chemokine 18	P55774	-0.068609053	0.608832813	-0.050176896	0.708364879	-0.010252783	0.939112744
Pleiotrophin	P21246	0.127188262	0.341390045	0.071927396	0.591575746	0.094153185	0.482053222
Resistin	Q9HD89	-0.382610842	0.003035417	-0.283494849	0.031045498	-0.203516205	0.125453661
Trypsin-1	P07477	-0.227948193	0.085260244	-0.256268268	0.052166577	-0.2097664	0.114016152
von Willebrand factor	P04275	-0.066147741	0.621771855	-0.053745578	0.68864565	-0.023061065	0.8635732
Tumor necrosis factor ligand superfamily member 6, soluble form	P48023	0.019228995	0.886077774	-0.070112291	0.600988173	0.001016042	0.993960475
Fms-related tyrosine kinase 3 ligand	P49771	0.123713562	0.354848673	0.139396084	0.296668257	0.167649437	0.208423849
Haptoglobin	P00738	-0.04510353	0.736726172	0.200092295	0.132077307	0.176945178	0.18392992
Interleukin-4 receptor subunit alpha	P24394	0.008922253	0.947002077	0.065343794	0.626023209	0.04036456	0.763537966
NKG2-D type II integral membrane protein	P26718	-0.017259946	0.897677411	0.076695894	0.567167967	0.038732736	0.772836436
WNT1-inducible-signaling pathway protein 1	O95388	0.026797527	0.841733174	0.173388711	0.193043612	0.137011666	0.305088837
Tumor necrosis factor ligand superfamily member 13B	Q9Y275	-0.148078641	0.267295178	-0.222119676	0.093778432	-0.108531713	0.417388983
Complement component C9	P02748	-0.094114391	0.482234562	-0.141178281	0.290474166	-0.108039087	0.419518618
Cathepsin B	P07858	-0.082917975	0.53604489	0.111324761	0.405432352	0.12968784	0.331907761
Fibroblast growth factor 5	P12034	0.092486617	0.489875856	0.159949545	0.230387156	0.157244967	0.238468448
Galectin-3	P17931	-0.172753287	0.194705328	-0.261528998	0.047361872	-0.161335085	0.226321386
Growth/differentiation factor 9	O60383	0.198412458	0.135421832	0.233717891	0.077439496	0.15043573	0.259669274
Immunoglobulin M	P01871	0.344552816	0.008083768	0.281279805	0.032442019	0.292096556	0.026089131
Interleukin-2	P60568	-0.289480976	0.027520404	-0.260113831	0.04861729	-0.207395636	0.1182566
Interleukin-13	P35225	0.122886637	0.358098975	0.088344332	0.509603378	0.042337019	0.752342749
Interleukin-18-binding protein	O95998	-0.322862511	0.013439189	-0.330410709	0.011304654	-0.240370804	0.069139337
Lipopolysaccharide-binding protein	P18428	-0.214626346	0.105688594	-0.237040457	0.073200674	-0.22799357	0.085196401
Coagulation factor Xa	P00742	-0.150083074	0.260800804	-0.11234002	0.401136029	-0.104778661	0.433769339
Placenta growth factor	P49763	0.075471119	0.57339205	0.179544372	0.177468252	0.123527923	0.355576762
Retinoic acid receptor responder protein 2	Q99969	0.031381719	0.815100684	0.089740041	0.502911484	0.180301195	0.175618068
NKG2D ligand 1	Q9BZM6	0.301818299	0.021305633	0.285217661	0.029994337	0.237415046	0.072734602
NKG2D ligand 2	Q9BZM5	-0.070379203	0.599599953	-0.04270178	0.750277914	-0.163338892	0.220529894
Tumor necrosis factor receptor superfamily member 27	Q9HAV5	0.188111503	0.157336114	0.166348758	0.212026301	0.100175543	0.454344639
Aurora kinase A	O14965	-0.215826235	0.103706693	-0.012613444	0.925130054	0.009113585	0.945867254
Mitogen-activated protein kinase 1	P28482	0.254530355	0.053838342	0.189847717	0.153470057	0.152129133	0.25428195
Diablo homolog, mitochondrial	Q9NR28	0.306340958	0.019347227	0.201107523	0.130086414	0.252009098	0.056340726
Vascular endothelial growth factor C	P49767	0.228932718	0.083883479	0.211444395	0.111085917	0.103328349	0.440194816
T-cell surface glycoprotein CD4	P01730	0.185093457	0.164226569	-0.046978111	0.726203791	-0.083963272	0.530899614
Gro-beta/gamma	P19876 P19875	0.369381294	0.004323271	0.438855564	0.00056879	0.382708991	0.003027299
Interleukin-2 receptor subunit alpha	P01589	0.162354247	0.223362702	0.275280728	0.036489306	0.229686973	0.082840619
Tumor necrosis factor receptor superfamily member 1B	P20333	-0.135249056	0.311411698	-0.242516538	0.066619439	-0.23372035	0.077436289
Myeloid cell surface antigen CD33	P20138	-0.266498482	0.043161746	-0.297923399	0.023124391	-0.171495501	0.198024659
A disintegrin and metalloproteinase with thrombospondin motifs 5	Q9UNA0	-0.082546228	0.537880615	-0.175942164	0.186468222	-0.132547241	0.321265686
Alpha-L-iduronidase	P35475	-0.041103899	0.759335876	-0.108875558	0.415906212	-0.039410097	0.768972758
Methionine aminopeptidase 2	P50579	0.285850542	0.029615741	0.139178589	0.297430011	0.133070656	0.319341393
Amyloid beta A4 protein	P05067	0.332615457	0.010739303	0.30333795	0.020629655	0.243757609	0.065195883
Arylsulfatase B	P15848	-0.056579394	0.673131605	-0.081895094	0.541103363	-0.019458735	0.884725872
N-acylethanolamine-hydrolyzing acid amidase	Q02083	-0.086084363	0.520534441	-0.110475312	0.40904747	-0.05040182	0.707116239
A disintegrin and metalloproteinase with thrombospondin motifs 1	Q9UHI8	0.105682554	0.429791559	0.169573913	0.203173217	0.122448403	0.359828855
A disintegrin and metalloproteinase with thrombospondin motifs 13	Q76LX8	-0.174476205	0.190223235	-0.186709738	0.160509466	-0.110348272	0.409589733
Carbonic anhydrase 4	P22748	-0.231455562	0.08043538	-0.219350871	0.098050879	-0.12900649	0.334475926
Dipeptidyl peptidase 1	P53634	-0.347814054	0.007466215	-0.244700817	0.064130395	-0.169340261	0.203805652
Lysosomal protective protein	P10619	-0.01713688	0.898403121	0.060267652	0.653141598	0.061763012	0.645104418
Cathepsin S	P25774	0.025228441	0.850891211	-0.058114137	0.664785132	-0.004372058	0.974015968
Ectonucleoside triphosphate diphosphohydrolase 1	P49961	-0.262529617	0.04649031	-0.155268421	0.244496091	-0.057083063	0.670388094
Coagulation factor VII	P08709	-0.319775406	0.014407199	-0.125059608	0.349596821	-0.063411206	0.636292323
Complement C2	P06681	-0.093775961	0.483818053	-0.015997539	0.905125592	0.014840365	0.91196006
Cysteine-rich secretory protein 3	P54108	0.260099072	0.048630525	0.230610677	0.081577426	0.222820995	0.092719654
Enteropeptidase	P98073	0.095806543	0.474358397	0.06805107	0.611755885	0.042119541	0.753574664
WAP, kazal, immunoglobulin, kunitz and NTR domain-containing protein 1	Q96NZ8	-0.0410116	0.759860091	-0.164251655	0.217926364	-0.126697305	0.343272143
Cytosolic non-specific dipeptidase	Q96KP4	0.115158603	0.389348778	0.218335642	0.099654804	0.203362259	0.125745959
Platelet glycoprotein VI	Q9HCN6	0.163031108	0.221412677	0.259037073	0.049590601	0.232457995	0.079096803
Granulysin	P22749	0.00673784	0.959965112	-0.041193663	0.758826162	0.045998973	0.731693751
Hyaluronan and proteoglycan link protein 1	P10915	-0.077040229	0.565423808	0.024519682	0.855034413	0.036916745	0.783221704
Insulin-degrading enzyme	P14735	0.118635205	0.375095709	0.05423781	0.685941488	0.032267017	0.809980304
Iduronate 2-sulfatase	P22304	-0.319016712	0.014654056	-0.335794496	0.009967233	-0.237969251	0.072049385
Kallikrein-12	Q9UKR0	-0.218810575	0.098901958	-0.25189971	0.056451392	-0.142676867	0.285331777
Kallikrein-13	Q9UKR3	-0.299376975	0.022430856	-0.326908584	0.01225553	-0.309327837	0.018139551
Kallikrein-5	Q9Y337	-0.026582571	0.84298657	-0.120921719	0.365895054	-0.123096869	0.357270919
Kremen protein 2	Q8NCW0	0.188013417	0.157556647	0.236825106	0.073469694	0.19511077	0.142180332
Leukotriene A-4 hydrolase	P09960	-0.206399511	0.120073799	-0.223984373	0.090983925	-0.124420822	0.352083152
Lymphatic vessel endothelial hyaluronic acid receptor 1	Q9Y5Y7	0.073994309	0.58093855	0.199203188	0.133839659	0.131379274	0.325586121
Matrilin-3	O15232	-0.009737713	0.94216619	0.04307096	0.748189838	0.028218679	0.833456462
Matrix extracellular phosphoglycoprotein	Q9NQ76	0.095375813	0.476356691	0.103214891	0.44069971	0.102343096	0.444590009
Methionine aminopeptidase 1	P53582	0.322493314	0.013551931	0.338532536	0.009341287	0.26158452	0.047313163
Neutral ceramidase	Q9NR71	-0.008891487	0.947184568	-0.03953238	0.768275847	0.027063653	0.840181948
Nidogen-1	P14543	0.22865582	0.084268912	0.120012307	0.369537882	0.035315142	0.792412286
Polymeric immunoglobulin receptor	P01833	-0.188782577	0.155833397	-0.135979081	0.308782815	-0.151420983	0.256525553
Glia-derived nexin	P07093	0.174568504	0.189985227	0.172342718	0.195784437	0.162043235	0.224262717
Proto-oncogene tyrosine-protein kinase receptor Ret	P07949	-0.022397933	0.867460385	-0.083341025	0.533959568	-0.024939202	0.852581541
Secreted frizzled-related protein 1	Q8N474	0.141589111	0.28905841	-0.079942778	0.550822115	-0.095278454	0.476808991
Semaphorin-3A	Q14563	0.106267116	0.427230084	0.141670513	0.288778427	0.059299881	0.658364146
Tartrate-resistant acid phosphatase type 5	P13686	-0.032366244	0.809406887	-0.079249347	0.55429405	-0.012438812	0.926163719
Coiled-coil domain-containing protein 80	Q76M96	-0.008768422	0.947914559	-0.225965238	0.088087129	-0.182887482	0.169401121
WAP, Kazal, immunoglobulin, Kunitz and NTR domain-containing protein 2	Q8TEU8	-0.322621341	0.013512743	-0.426033321	0.00085491	-0.362870972	0.005118264
Glycogen synthase kinase-3 alpha/beta	P49840 P49841	0.155924071	0.242485208	0.151484388	0.256324125	0.100742061	0.451783876
Aggrecan core protein	P16112	-0.040857768	0.760734022	-0.215382251	0.104436662	-0.244742861	0.064083228
Angiopoietin-related protein 3	Q9Y5C1	0.212075997	0.109998075	0.314402623	0.016234814	0.270917796	0.039688548
Transforming growth factor-beta-induced protein ig-h3	Q15582	-0.07673138	0.566988102	-0.240978313	0.068418285	-0.261368996	0.047502468
Biglycan	P21810	-0.201058367	0.130182285	-0.31038302	0.017728551	-0.253671711	0.05468022
Complement C1r subcomponent	P00736	0.132664679	0.320833293	-0.112936472	0.398624447	-0.106930678	0.424332954
Carbonic anhydrase-related protein 10	Q9NS85	-0.327477469	0.012096534	-0.240978313	0.068418285	-0.155885408	0.242603474
CD109 antigen	Q6YHK3	-0.231424796	0.080476745	-0.28404861	0.030704321	-0.254410651	0.053955074
Low affinity immunoglobulin epsilon Fc receptor	P06734	-0.032581608	0.808162665	-0.134225505	0.315121703	-0.10683831	0.424735561
CD48 antigen	P09326	-0.229982312	0.082435067	-0.271500871	0.039248036	-0.166109957	0.212692429
CD5 antigen-like	O43866	0.104974927	0.432903872	-0.002091986	0.987565252	0.008343857	0.950433286
Cryptic protein	P0CG37	0.248377077	0.060110316	0.14308568	0.283939401	0.065457708	0.625420077
Contactin-2	Q02246	-0.171522632	0.197952638	-0.320873714	0.014056166	-0.241171321	0.068190467
Contactin-4	Q8IWV2	-0.044980464	0.73741867	-0.158683281	0.234146858	-0.1604422	0.228935747
Contactin-5	O94779	-0.03793496	0.77739399	-0.111675128	0.403946672	-0.177437805	0.182692401
Cystatin-F	O76096	-0.096452637	0.471369376	-0.005229965	0.968919556	-0.049939983	0.709680907
Cystatin-M	Q15828	0.091160817	0.496146104	-0.148869406	0.264720294	-0.082268578	0.539253679
Delta-like protein 4	Q9NR61	-0.108513062	0.417469498	0.074296263	0.579391894	0.157332497	0.238203897
Low affinity immunoglobulin gamma Fc region receptor II-a	P12318	-0.305258142	0.019801601	-0.350787597	0.006939428	-0.324712242	0.012886394
Low affinity immunoglobulin gamma Fc region receptor II-b	P31994	-0.184567582	0.165449467	-0.303768653	0.02044141	-0.331321918	0.011067955
Low affinity immunoglobulin gamma Fc region receptor III-B	O75015	-0.099283145	0.45839454	-0.065343794	0.626023209	0.007635706	0.954635437
High affinity immunoglobulin gamma Fc receptor I	P12314	-0.009476049	0.943717709	0.120627597	0.367070826	0.108439345	0.417787817
Ficolin-2	Q15485	-0.088484141	0.508931009	-0.101276727	0.449374386	-0.034760937	0.79559913
GDNF family receptor alpha-1	P56159	-0.047626374	0.722576521	-0.202307339	0.127762853	-0.12257156	0.359342193
Glypican-2	Q8N158	-0.029474203	0.826159244	0.05636056	0.674324924	-0.03894826	0.771606485
Heparin cofactor 2	P05546	-0.005261053	0.968734897	0.15293032	0.251759645	0.115336113	0.388613366
Serine protease HTRA2, mitochondrial	O43464	0.194597425	0.143253384	0.197015845	0.138250591	0.167400546	0.209109835
Insulin-like growth factor-binding protein 7	Q16270	-0.026182199	0.845322149	-0.184679282	0.165189158	-0.14652551	0.272401105
Interleukin-24	Q13007	0.079038859	0.555349997	0.140070759	0.294313365	0.097355256	0.467210576
Leucine-rich repeats and immunoglobulin-like domains protein 3	Q6UXM1	-0.228840419	0.084011802	-0.231995079	0.07971274	-0.155177258	0.244776591
Low-density lipoprotein receptor-related protein 8	Q14114	-0.119096701	0.373227591	-0.220766038	0.095848667	-0.193756048	0.14502518
T-lymphocyte surface antigen Ly-9	Q9HBG7	-0.021413408	0.873237258	-0.026242117	0.844972532	-0.032482541	0.808734947
Matrilin-2	O00339	-0.186136667	0.161820261	-0.325334566	0.012704866	-0.226484902	0.087339288
Cell adhesion molecule 1	Q9BY67	-0.345814238	0.00783982	-0.420181514	0.001024261	-0.316820234	0.015389277
Netrin-4	Q9HB63	0.344645116	0.008065696	0.249900017	0.058505647	0.204470668	0.123652898
Peptidoglycan recognition protein 1	O75594	0.067870659	0.612702281	0.130010769	0.330694914	0.252193833	0.056154232
RGM domain family member B	Q6NW40	-0.196843372	0.138602977	-0.305029998	0.019898483	-0.214569506	0.105783199
Hemojuvelin	Q6ZVN8	-0.135187523	0.311633937	-0.264205509	0.045060017	-0.21226032	0.109682154
Tissue factor pathway inhibitor	P10646	-0.007599299	0.954851513	-0.057160437	0.669967008	-0.032297806	0.809802367
Thrombospondin-2	P35442	0.068424454	0.609799187	0.144408554	0.279464541	0.232427206	0.079137653
Thrombospondin-4	P35443	0.243085258	0.065964035	0.041562837	0.756730929	-0.010560674	0.937287913
Tyrosine-protein kinase ABL1	P00519	-0.105159526	0.432090743	-0.004676204	0.972209055	-0.014624841	0.913233697
Abelson tyrosine-protein kinase 2	P42684	-0.100575333	0.45253669	0.047684972	0.722248941	0.068197942	0.610985889
Aminoacylase-1	Q03154	0.010306741	0.93879292	0.119427781	0.37189085	0.096862629	0.469477884
Antithrombin-III	P01008	-0.220718091	0.095922643	-0.384402403	0.002890234	-0.401921413	0.001764011
Aurora kinase B	Q96GD4	-0.285747254	0.029677254	-0.210186283	0.113277428	-0.102113748	0.44561661
beta-adrenergic receptor kinase 1	P25098	0.140356277	0.293320472	0.104507	0.434968878	0.124634432	0.351250512
Bone morphogenetic protein 1	P13497	0.120911918	0.365934199	0.05943701	0.657623137	0.117275828	0.380630994
Calcium/calmodulin-dependent protein kinase type II subunit alpha	Q9UQM7	0.270221215	0.040220156	0.271281343	0.039413412	0.223990982	0.090974137
Calcium/calmodulin-dependent protein kinase type II subunit beta	Q13554	0.30461804	0.020074441	0.294047072	0.025062995	0.259121389	0.049513817
Carbonic anhydrase 6	P23280	-0.063994094	0.633187769	-0.174834642	0.189300144	-0.114689541	0.391296033
Carbonic anhydrase 7	P43166	-0.24542322	0.063323835	-0.15723164	0.238508743	-0.138436483	0.300038722
Cyclin-dependent kinase 2:Cyclin-A2 complex	P24941 P20248	0.080700244	0.547041495	-0.082264268	0.539275008	-0.118876863	0.374116785
Cyclin-dependent kinase 5:Cyclin-dependent kinase 5 activator 1 complex	Q00535 Q15078	-0.282189341	0.031862375	-0.244208585	0.064684683	-0.190738712	0.151513563
Cyclin-dependent kinase 8:Cyclin-C complex	P49336 P24863	0.142263793	0.286743221	0.179756962	0.176947118	0.144185535	0.280215654
Serine/threonine-protein kinase Chk2	O96017	0.24246993	0.066673381	0.025349946	0.850181324	-0.041011132	0.759862745
C-type lectin domain family 4 member K	Q9UJ71	0.056640926	0.672796205	-0.051622828	0.700351378	-0.059638561	0.656534605
Chordin-like protein 1	Q9BU40	-0.028674277	0.830806841	-0.227811108	0.085453347	-0.16401374	0.218602901
Tyrosine-protein kinase CSK	P41240	0.270621178	0.039914204	0.275988312	0.035991175	0.24585127	0.062849778
Cathepsin L2	O60911	-0.131187893	0.326297552	-0.133025689	0.319506421	-0.055697551	0.677945234
Dickkopf-related protein 4	Q9UBT3	0.173614746	0.192454951	0.16914321	0.204340102	0.179131207	0.178484243
Extracellular matrix protein 1	Q16610	-0.016121589	0.904393328	-0.033964006	0.800187536	-0.033406215	0.803403072
Fetuin-B	Q9UGM5	-0.14417131	0.28026361	-0.120842948	0.366209722	-0.099664441	0.456661729
Granzyme H	P20718	-0.068732118	0.608188932	0.045654515	0.7336283	0.062809842	0.639501807
Tyrosine-protein kinase HCK	P08631	-0.059502201	0.657270979	-0.034640825	0.796290253	-0.009513844	0.943493592
Interleukin-17 receptor D	Q8NFM7	-0.187244258	0.159293902	-0.236455932	0.073932699	-0.135379842	0.310939676
Kallikrein-7	P49862	0.074177769	0.579998612	0.072973389	0.586181746	0.082330156	0.538949009
Protein kinase C iota type	P41743	0.347352558	0.007551024	0.325334566	0.012704866	0.248745449	0.059718957
Tyrosine-protein kinase Lyn, isoform B	P07948	0.273205555	0.037983261	0.192247348	0.148243061	0.193140265	0.146332227
Serine/threonine-protein kinase PAK 3	O75914	-0.197489466	0.137286379	-0.092416552	0.490206182	-0.00855938	0.949154631
Serine/threonine-protein kinase PAK 7	Q9P286	-0.060855922	0.649975055	-0.019966159	0.881741118	0.029988621	0.823173577
Plasma serine protease inhibitor	P05154	-0.203458146	0.125563838	-0.264574683	0.044749846	-0.259921907	0.048789624
PIK3CA/PIK3R1	P42336 P27986	0.204627269	0.123359328	0.115643748	0.387340802	0.06219406	0.642795063
Phosphatidylinositol 4,5-bisphosphate 3-kinase catalytic subunit gamma isoform	P48736	-0.303202786	0.020689033	-0.214797725	0.105403745	-0.181009345	0.173899585
RAC-alpha/beta/gamma serine/threonine-protein kinase	P31749 P31751 Q9Y243	0.25253054	0.055815606	0.293154901	0.025528054	0.262477405	0.04653546
Serine/threonine-protein kinase PLK1	P53350	0.023552035	0.860697265	-0.043501669	0.74575602	0.014394144	0.914597239
Renin	P00797	-0.248900106	0.059555263	-0.200153824	0.131955996	-0.174974674	0.188940391
Tyrosine-protein phosphatase non-receptor type 11	Q06124	0.032673908	0.807629572	0.119120136	0.373132875	0.05144865	0.70131499
Stabilin-2	Q8WWQ8	-0.209522347	0.11444722	-0.141703457	0.288665167	-0.028280259	0.833098227
Serine/threonine-protein kinase TBK1	Q9UHD2	-0.088699506	0.507896163	-0.043193355	0.747497966	-0.022660806	0.865919082
Tyrosine-protein phosphatase non-receptor type 2	P17706	0.109577873	0.412887027	0.056193084	0.675238727	0.108257941	0.41857174
Tryptase beta-2	P20231	-0.121188815	0.364829305	0.062082757	0.64339105	0.080790699	0.546590859
Tryptase gamma	Q9NRR2	-0.261637392	0.047266817	-0.231195202	0.080785958	-0.170140779	0.201644637
Ubiquitin-fold modifier-conjugating enzyme 1	Q9Y3C8	0.114204845	0.393314221	0.0827565	0.536841895	0.115120589	0.389506375
Apoptosis regulator Bcl-2	P10415	0.298649361	0.022775787	0.279556993	0.033564055	0.234151398	0.076875655
Bcl-2-related protein A1	Q16548	0.257606995	0.050907811	0.245039227	0.063751541	0.180516719	0.175093752
Cytoplasmic tyrosine-protein kinase BMX	P51813	0.318370617	0.014867127	0.185263807	0.163831852	0.11900002	0.373618487
Bone sialoprotein 2	P21815	-0.017352245	0.897133183	-0.176988157	0.183821715	-0.074663661	0.57751256
Tyrosine-protein kinase BTK	Q06187	0.242254565	0.066923091	0.249315492	0.059117398	0.211459803	0.111059281
Calcium/calmodulin-dependent protein kinase type 1D	Q8IU85	-0.230624869	0.081558136	-0.075588372	0.572794831	-0.011361192	0.932544873
Calcium/calmodulin-dependent protein kinase type II subunit delta	Q13557	0.266221584	0.043387429	0.258114138	0.050437469	0.247359938	0.061201677
Carbonic anhydrase 13	Q8N1Q1	0.084607576	0.52774034	0.069097063	0.606281276	0.052557059	0.695190908
Tumor necrosis factor ligand superfamily member 8	P32971	-0.246531094	0.06210276	-0.208521767	0.116227592	-0.129160436	0.333894583
Cyclin-dependent kinase 1:G2/mitotic-specific cyclin-B1 complex	P06493 P14635	0.231178664	0.080808267	0.253253348	0.055094267	0.210536128	0.112664732
Chymase	P23946	0.076792913	0.566676283	0.193416399	0.145745031	0.177499383	0.182538134
Casein kinase II subunit alpha	P68400	0.229824943	0.082650966	0.230303032	0.081996439	0.201022285	0.130252693
Ephrin type-A receptor 1	P21709	-0.363566446	0.00502761	-0.39990771	0.001869558	-0.281351147	0.032396238
Ephrin type-A receptor 3	P29320	-0.181760844	0.17208931	-0.065931361	0.622914893	-0.079963082	0.550720609
Fibronectin Fragment 3	P02751	0.134664495	0.313527076	0.066051377	0.622280794	0.065334552	0.626072152
Fibronectin Fragment 4	P02751	-0.100052305	0.454902753	-0.223688665	0.091422684	-0.20477856	0.123076215
Receptor-type tyrosine-protein kinase FLT3	P36888	-0.054641111	0.683728795	0.017351177	0.897139479	0.037039334	0.782519439
Follistatin-related protein 3	O95633	-0.249269302	0.059165958	-0.424919246	0.000885058	-0.345023085	0.00799206
Granzyme A	P12544	0.127126729	0.341625579	0.047069682	0.725691053	0.054373618	0.685196087
Glycogen synthase kinase-3 alpha/beta	P49840 P49841	0.112143496	0.401965585	0.100938318	0.450898614	0.107115413	0.423528389
Homeodomain-interacting protein kinase 3	Q9H422	0.375094229	0.003717525	0.126320972	0.344719184	0.095925036	0.473809453
Interleukin-15 receptor subunit alpha	Q13261	-0.049626189	0.71142529	-0.186217506	0.161634882	-0.213861355	0.106967334
Interleukin-18 receptor 1	Q13478	-0.042888349	0.749222455	0.048915552	0.715381162	0.085316703	0.524274032
Interleukin-8	P10145	0.196751072	0.138791832	0.174588526	0.189933625	0.206164071	0.120506396
Insulin receptor	P06213	-0.167830665	0.207925356	-0.126503616	0.344016426	-0.070907386	0.59685702
Kallistatin	P29622	-0.386364342	0.002738346	-0.541362871	1.14E-05	-0.446226983	0.000446716
Kallikrein-6	Q92876	-0.295665021	0.024237809	-0.313367177	0.01660892	-0.223405988	0.091843654
Tyrosine-protein kinase Lck	P06239	0.128759328	0.335410607	0.070836346	0.597225616	-0.021029305	0.875492855
Tyrosine-protein kinase Lyn	P07948	0.352490545	0.006652606	0.34745424	0.007532266	0.289233166	0.02765936
Periostin	Q15063	0.018644433	0.88951905	-0.057160437	0.669967008	0.009544633	0.943311023
Platelet-derived growth factor receptor beta	P09619	-0.18099868	0.173925375	-0.232456547	0.079098724	-0.172326808	0.195826339
Brevican core protein	Q96GW7	-0.237547307	0.072570605	-0.182833412	0.169529431	-0.17115682	0.198925287
cAMP-dependent protein kinase catalytic subunit alpha	P17612	-0.05882534	0.660930947	-0.173911707	0.191683532	-0.169832887	0.202473865
Ribosomal protein S6 kinase alpha-3	P51812	0.112668258	0.39975272	0.107662017	0.421152891	0.028049337	0.834441782
E-selectin	P16581	-0.044857399	0.738111375	0.073834795	0.581756366	0.057298587	0.669215426
Serine/threonine-protein kinase 16	O75716	-0.175860693	0.1866755	-0.195046917	0.142313477	-0.144647372	0.278661693
Baculoviral IAP repeat-containing protein 5	O15392	-0.216503096	0.102601443	-0.065189971	0.626838023	-0.014686419	0.912869779
Thrombopoietin Receptor	P40238	0.241270041	0.068074177	0.378495619	0.003393664	0.367776258	0.004508412
Thrombospondin-1	P07996	0.324123933	0.013060049	0.319766192	0.014410175	0.276147782	0.035879692
High affinity nerve growth factor receptor	P04629	0.012952651	0.923122611	0.164866945	0.216183511	0.123341288	0.356309679
Trypsin-3	P35030	-0.038827783	0.772293954	-0.030395792	0.820812132	0.02537064	0.850060433
Dual specificity protein phosphatase 3	P51452	0.062271176	0.642382262	0.107183511	0.423232023	0.076418642	0.56857415
Xaa-Pro aminopeptidase 1	Q9NQW7	-0.063655664	0.634989542	-0.119673897	0.370899027	-0.122879451	0.358127299
Angiotensinogen	P01019	0.024274683	0.85646752	0.129118598	0.334052511	0.115490058	0.387976245
Beta-2-microglobulin	P61769	0.060486725	0.651961654	-0.093708661	0.484133271	-0.050340241	0.707458009
Fibroblast growth factor 1	P05230	0.060210754	0.653448191	0.030257349	0.821614872	0.08216208	0.539780799
C-X-C motif chemokine 13	O43927	0.023474757	0.861149816	0.024365482	0.855936339	0.082330156	0.538949009
Catalase	P04040	-0.079192691	0.554578179	-0.12379634	0.354524309	-0.139197695	0.297363044
Ciliary neurotrophic factor	P26441	-0.101899855	0.446575214	-0.130658833	0.328269357	-0.057299468	0.669210633
Fibroblast growth factor 17	O60258	0.107241205	0.422981029	-0.004507207	0.973213038	0.017504433	0.896235932
C-X-C motif chemokine 6	P80162	0.138233396	0.30075521	0.038670974	0.773189003	-0.013885901	0.917602078
Interferon alpha-2	P01563	-0.146415385	0.272765589	-0.135514738	0.310453299	-0.045479755	0.734610423
Interleukin-17B	Q9UHF5	-0.003938219	0.976593599	-0.137460006	0.303493863	-0.127178448	0.341427601
Integrin alpha-I: beta-1 complex	P56199, P05556	0.247996312	0.060517013	0.296897354	0.023624773	0.281786529	0.032118011
Hepcidin	P81172	0.195951146	0.140436662	0.172127366	0.196352151	0.13079226	0.327771366
Lymphotoxin alpha1:beta2	P01374, Q06643	-0.135497271	0.310516247	-0.253134183	0.055212666	-0.1805041	0.175124418
Lymphotoxin alpha2:beta1	P01374, Q06643	-0.274220846	0.037246131	-0.252914938	0.055431042	-0.180978556	0.173974047
C-C motif chemokine 22	O00626	-0.117835279	0.378347067	0.027349639	0.838515632	0.113211662	0.397468771
C-C motif chemokine 15	Q16663	0.013229548	0.921484269	-0.050946009	0.704098402	-0.044582672	0.739658486
Myeloblastin	P24158	0.099129313	0.459094648	0.006645132	0.960515524	0.028479953	0.831936743
Stromal cell-derived factor 1	P48061	0.236039754	0.074457434	0.028118751	0.834037863	-0.045106088	0.73671178
Carboxypeptidase B2	Q96IY4	-0.070024307	0.601446093	-0.175880635	0.186624748	-0.22226679	0.093555556
C-C motif chemokine 17	Q92583	-0.165984681	0.213042467	-0.200246117	0.131774189	-0.223744669	0.091339461
Transforming growth factor beta-3	P10600	0.013168218	0.921847119	0.037933209	0.777404001	0.034561339	0.796747694
Thyroid Stimulating Hormone	P01215 P01222	-0.145973389	0.274231747	0.049962313	0.709556827	0.157442681	0.237871167
Vasoactive Intestinal Peptide	P01282	0.322805943	0.013456411	0.255287731	0.053104522	0.168542336	0.205975938
CD40 ligand	P29965	0.273943948	0.037445982	0.29567759	0.024231489	0.196588649	0.139124639
Dickkopf-related protein 1	O94907	0.060855922	0.649975055	0.038332565	0.775121605	0.09969523	0.456521963
Aromatic-L-amino-acid decarboxylase	P20711	-0.056671693	0.672628529	-0.198492541	0.135260957	-0.182764326	0.169693475
Adiponectin	Q15848	-0.158387819	0.235030173	-0.306726763	0.01918749	-0.290592358	0.026904392
Alpha-1-antitrypsin	P01009	-0.003630434	0.978422436	0.101861253	0.44674834	0.064410878	0.630971757
Alpha-2-HS-glycoprotein	P02765	-0.125096147	0.349454929	0.044577758	0.739686172	0.017980857	0.893427934
Arylsulfatase A	P15289	0.230505349	0.081720692	0.231721763	0.080078181	0.233877893	0.077231009
Basigin	P35613	0.144975696	0.277560446	0.35927886	0.005609745	0.281375197	0.032380817
Bone morphogenetic protein 10	O95393	-0.070270438	0.600165473	0.000769112	0.995428246	0.013177751	0.921790716
Complement C1s subcomponent	P09871	0.082515462	0.53803268	0.124380865	0.352239035	0.089042188	0.506251764
Cadherin-6	P55285	0.000215365	0.998719824	0.205752963	0.12126461	0.129468327	0.3327338
Calcium/calmodulin-dependent protein kinase type 1	Q14012	-0.280343358	0.033047968	-0.18138748	0.172986978	-0.104221234	0.436232706
Caspase-3	P42574	-0.045964989	0.73188454	-0.05177665	0.699500766	-0.042119541	0.753574664
Cathepsin E	P14091	-0.110147069	0.410449405	0.081974527	0.540709713	0.05757746	0.667699239
Chitotriosidase-1	Q13231	0.033443067	0.803190527	-0.035379173	0.792044305	0.029557573	0.8256752
Neural cell adhesion molecule L1-like protein	O00533	-0.156539399	0.240608313	-0.285002309	0.030124082	-0.294682844	0.02473596
C-type lectin domain family 7 member A	Q9BXN2	0.108666894	0.416805678	0.177080451	0.183589506	0.135318263	0.311161863
Mannan-binding lectin serine protease 1	P48740	0.069839708	0.602407344	0.223011846	0.092433149	0.170325514	0.201148259
Discoidin domain-containing receptor 2	Q16832	-0.161297768	0.226430233	-0.081451514	0.543304193	-0.068030694	0.611862739
Dickkopf-related protein 3	Q9UBP4	-0.155554875	0.243616141	-0.266851256	0.042875618	-0.219095509	0.098452415
Dipeptidyl peptidase 2	Q9UHL4	0.009922314	0.941071738	0.14964082	0.262224496	0.163338892	0.220529894
Endothelin-converting enzyme 1	P42892	0.061378951	0.647164849	0.208429474	0.116392874	0.194618144	0.143209958
Ephrin type-B receptor 4	P54760	0.064301758	0.631551629	0.248669437	0.059799543	0.216447643	0.102691648
Ficolin-1	O00602	-0.379165007	0.003332956	-0.326872791	0.012265593	-0.33914236	0.009206615
N-acetylglucosamine-6-sulfatase	P15586	-0.092300594	0.490753128	-0.120214125	0.368727573	-0.132056646	0.323075993
Hepatocyte growth factor activator	Q04756	-0.061717381	0.645349082	-0.076265191	0.569353128	0.008282278	0.950798638
Interleukin-22 receptor subunit alpha-1	Q8N6P7	-0.118806247	0.374402681	0.030564999	0.819831253	-0.034838446	0.795153231
Legumain	Q99538	0.145125068	0.277060385	0.329180129	0.011631245	0.31303317	0.016731156
Lymphocyte antigen 86	O95711	0.03981171	0.766684577	0.24546993	0.063271965	0.221096803	0.095339543
Serine protease 27	Q9BQR3	0.112081964	0.40222553	0.267897249	0.042036394	0.231749845	0.080040573
Membrane metallo-endopeptidase-like 1	Q495T6	0.101498325	0.448377834	0.105306877	0.431442301	0.054619932	0.683844929
Dual specificity mitogen-activated protein kinase kinase 2	P36507	0.0782697	0.559216725	0.059960007	0.654800019	0.024077106	0.857623566
Serine/threonine-protein kinase MRCK beta	Q9Y5S2	-0.007876196	0.953208231	0.038763267	0.772662166	0.01499431	0.911050455
Cell adhesion molecule 3	Q8N126	-0.138173989	0.300965009	-0.144810719	0.278113441	-0.208907517	0.115538721
Nidogen-2	Q14112	0.180814082	0.174372209	0.156868175	0.23960956	0.085193546	0.524875222
Opioid-binding protein/cell adhesion molecule	Q14982	0.109682185	0.412439682	0.218304878	0.099703724	0.158625641	0.234318997
OCIA domain-containing protein 1	Q9NX40	0.059717566	0.656108114	0.203691741	0.125120998	0.136272727	0.30772941
Oxidized low-density lipoprotein receptor 1	P78380	0.035873612	0.789204321	0.066851254	0.618061651	0.067674526	0.613731868
alpha-2-macroglobulin receptor-associated protein	P30533	0.128357385	0.33693411	0.221289034	0.095044625	0.186305077	0.161434243
SLAM family member 5	Q9UIB8	-0.066978434	0.617391934	-0.105276112	0.43157764	-0.090643223	0.498605272
SLIT and NTRK-like protein 1	Q96PX8	0.163554136	0.219913992	0.335056148	0.010142126	0.287909233	0.028411753
Dickkopf-like protein 1	Q9UK85	0.045288128	0.735687816	0.212428859	0.109393899	0.162689807	0.222394469
Tyrosine-protein kinase Tec	P42680	0.175306898	0.188088843	0.146469775	0.272585532	0.114689541	0.391296033
Toll-like receptor 4:Lymphocyte antigen 96 complex	O00206 Q9Y6Y9	-0.203427379	0.125622252	-0.164097832	0.218363609	-0.085932485	0.521273237
Vascular endothelial growth factor receptor 2	P35968	0.002707442	0.98390741	-0.146562068	0.272280177	-0.154715421	0.24620098
BMP-binding endothelial regulator protein	Q8N8U9	0.063471065	0.635973215	0.091247501	0.495734873	0.061516699	0.646425548
Cadherin-12	P55289	0.193366769	0.145850438	0.216489772	0.102623111	0.156070143	0.242038751
Calcineurin subunit B type 1	P63098	0.093345231	0.485837367	0.174127059	0.191125496	0.09470739	0.479466588
Complement factor H-related protein 5	Q9BXR6	-0.302218262	0.021125925	-0.311736658	0.017212948	-0.250654376	0.057723723
Cation-independent mannose-6-phosphate receptor	P11717	-0.047749439	0.721888606	-0.113151824	0.397719898	-0.125311793	0.348618238
Kallikrein-14	Q9P0G3	-0.119773561	0.370497845	-0.098938626	0.459963297	-0.133316969	0.318438388
Macrophage scavenger receptor types I and II	P21757	0.219521578	0.097783165	0.254626284	0.053744944	0.194836665	0.142752549
Membrane frizzled-related protein	Q9BY79	0.190505495	0.152023879	0.09281649	0.488322223	-0.005572834	0.966883068
Serum albumin	P02768	0.152816666	0.252116414	0.155145363	0.244874777	0.154099638	0.248108943
Alpha-2-macroglobulin	P01023	-0.077715904	0.562008619	-0.11429011	0.392958746	-0.082053054	0.540320687
Alanine aminotransferase 1	P24298	0.079038859	0.555349997	0.25648362	0.051962396	0.206872221	0.119208815
Angiostatin	P00747	0.042703751	0.75026676	-0.122596525	0.359243593	-0.148434436	0.266134575
Creatine kinase M-type:Creatine kinase B-type heterodimer	P12277 P06732	0.03648894	0.785673781	0.020735272	0.877220193	0.012315655	0.926892768
Cyclin-dependent kinase inhibitor 1B	P46527	0.11952743	0.371489082	0.131087526	0.326671041	0.035438298	0.791704555
Brain natriuretic peptide 32	P16860	0.210565182	0.112613963	0.43910168	0.00056427	0.417870187	0.001099077
Peptide YY	P10082	0.003999631	0.97622871	-0.12195047	0.361800578	-0.079312821	0.553975811
Secretin	P09683	0.190511355	0.15201104	0.216496432	0.10261228	0.150794444	0.258521708
Tumor necrosis factor receptor superfamily member 4	P43489	0.055287205	0.680189535	0.095154592	0.477384747	0.006619665	0.960666725
Macrophage colony-stimulating factor 1	P09603	-0.260087689	0.048640734	-0.132166316	0.322670746	-0.111165894	0.406107047
Activated Protein C	P04070	0.112762293	0.399356939	0.180700838	0.174646737	0.165127229	0.215449185
Activated Protein C	P04070	0.270444899	0.040048811	0.313253755	0.016650343	0.232619096	0.078883334
Prostaglandin G/H synthase 2	P35354	0.167094841	0.209954581	0.130305035	0.329592145	0.045060597	0.736967733
Syntaxin-1A	Q16623	0.023936252	0.858447901	-0.025288417	0.850540788	-0.035222774	0.792943194
Angiopoietin-1 receptor, soluble	Q02763	-0.085622867	0.522780974	-0.018858637	0.888257805	-0.053080475	0.692305664
Disintegrin and metalloproteinase domain-containing protein 9	Q13443	0.100821464	0.451425593	-0.118750962	0.3746266	-0.075217865	0.574682958
Angiopoietin-related protein 4	Q9BY76	0.201366031	0.129583111	0.17769574	0.182046845	0.188244792	0.157036796
Cadherin-2	P19022	-0.055780325	0.677492856	0.061745297	0.645199396	0.061240538	0.647908058
Carbonic anhydrase 9	Q16790	0.112943423	0.398595234	0.362005848	0.005233035	0.338896047	0.009260806
Carbonic anhydrase 3	P07451	0.036858137	0.783557508	-0.180279958	0.175669792	-0.181871441	0.171824056
Creatine kinase B-type	P12277	-0.13112636	0.326526499	0.015505307	0.908031992	0.053696257	0.688916816
Cystatin-S	P01036	-0.10948894	0.413268645	-0.026197582	0.845232388	0.014240853	0.915503406
Cystatin-D	P28325	0.090299359	0.500242506	-0.115213045	0.389123139	-0.065611654	0.624605384
Endothelial cell-specific molecule 1	Q9NQ30	0.019167462	0.886439916	-0.005106907	0.969650513	-0.072816312	0.586990346
Ephrin type-A receptor 5	P54756	-0.292588381	0.025827116	-0.285525306	0.029809798	-0.225068602	0.089389266
Fibroblast growth factor 23	Q9GZV9	-0.007384047	0.956129077	-0.166869204	0.210579621	-0.184830041	0.1648383
Fibroblast growth factor receptor 2	P21802	-0.03571978	0.790087618	-0.077126596	0.564986724	-0.151082302	0.257603294
Fibroblast growth factor receptor 3	P22607	-0.045688091	0.733439657	0.103091833	0.44124769	0.09757078	0.466220489
Tyrosine-protein kinase Fgr	P09769	0.411322212	0.001338449	0.356458339	0.006024211	0.30908152	0.018236652
Tyrosine-protein kinase Fyn	P06241	0.279912628	0.033329829	0.279433935	0.033645421	0.252470935	0.05587543
Interleukin-12 receptor subunit beta-2	Q99665	0.129803405	0.331473405	0.171327489	0.198471076	0.141845561	0.288176957
Protein kinase C theta type	Q04759	0.197274101	0.137724198	0.250515307	0.057867234	0.193448157	0.145677611
MAP kinase-activated protein kinase 2	P49137	0.012491155	0.925853884	0.045377635	0.735184515	0.031066241	0.816927216
MAP kinase-activated protein kinase 5	Q8IW41	0.200584573	0.131109085	0.214770264	0.105449348	0.150053174	0.260896892
MAP kinase-activated protein kinase 3	Q16644	-0.036058211	0.788144713	0.21079834	0.11220718	0.227223842	0.086284484
Megakaryocyte-associated tyrosine-protein kinase	P42679	0.06584109	0.623392018	0.222738391	0.092843873	0.129439529	0.332842265
Mitogen-activated protein kinase 8	P45983	0.357997729	0.005794794	0.320627598	0.014134183	0.248899395	0.059556015
Serine/threonine-protein kinase PAK 6	Q9NQU5	0.045565026	0.734131162	-0.012059683	0.928408234	0.055512817	0.678955259
Platelet-derived growth factor C	Q9NRA1	-0.186693334	0.160546879	-0.217046872	0.101720131	-0.166956671	0.210337172
Phosphatidylinositol 3,4,5-trisphosphate 3-phosphatase and dual-specificity protein phosphatase PTEN	P60484	0.019660026	0.883541651	0.012552108	0.925493094	-0.032883306	0.806420472
Protein-tyrosine kinase 6	Q13882	-0.053348923	0.690827568	-0.112567298	0.400177902	-0.201083863	0.130132553
Toll-like receptor 2	O60603	-0.222194878	0.09366445	-0.307798803	0.018749505	-0.230210388	0.082122953
Ubiquitin-fold modifier 1	P61960	0.08977633	0.502738096	0.065097678	0.627327124	0.022445282	0.867182727
Tyrosine-protein kinase ZAP-70	P43403	-0.267083043	0.042688472	-0.12838025	0.336847326	-0.028295218	0.833011205
AH receptor-interacting protein	O00170	0.198012495	0.136227452	0.185509923	0.163262808	0.128329129	0.337041371
Peptidyl-prolyl cis-trans isomerase A	P62937	-0.071962589	0.591393902	-0.096200585	0.472534236	-0.059392248	0.657864983
Dynein light chain roadblock-type 1	Q9NP97	0.130234134	0.329857635	0.117489618	0.379757238	0.089011399	0.506399398
Persulfide dioxygenase ETHE1, mitochondrial	O95571	-0.066547704	0.619661365	-0.119766191	0.370527506	-0.09757078	0.466220489
Glyceraldehyde-3-phosphate dehydrogenase	P04406	0.050118451	0.708689454	-0.002307337	0.986285321	0.007481761	0.955549114
DnaJ homolog subfamily B member 1	P25685	0.24622343	0.062439943	0.281556686	0.032264641	0.237815305	0.072239205
Malate dehydrogenase, cytoplasmic	P40925	0.221733382	0.094365633	0.237132751	0.073085621	0.15616251	0.241756728
Nascent polypeptide-associated complex subunit alpha	Q13765	0.124080856	0.353410822	0.054176281	0.686279295	-0.004710738	0.972003896
Peroxiredoxin-1	Q06830	0.336738153	0.009747517	0.398123369	0.00196776	0.31839048	0.014860537
Low molecular weight phosphotyrosine protein phosphatase	P24666	0.186936594	0.159992738	0.154314722	0.247441378	0.035099618	0.793651217
Proteasome subunit alpha type-1	P25786	0.195428118	0.141519987	0.150961392	0.257988791	0.074971552	0.575939771
Proteasome subunit alpha type-6	P60900	0.357290102	0.005899283	0.342962624	0.008400696	0.281012466	0.032614054
40S ribosomal protein S7	P62081	0.162292714	0.223540567	0.32358099	0.013222096	0.265648686	0.043857445
Ribosomal protein S6 kinase alpha-5	O75582	0.222041046	0.093897725	0.148438703	0.266120677	0.099479706	0.457500814
Ribosome maturation protein SBDS	Q9Y3A5	0.260160605	0.048575366	0.228026459	0.08515015	0.216632378	0.102391379
Seizure 6-like protein 2	Q6UXD5	0.337691911	0.009529729	0.266912785	0.042825874	0.193540524	0.145481653
Small glutamine-rich tetratricopeptide repeat-containing protein alpha	O43765	0.232163189	0.079488623	0.257252732	0.051238481	0.17081814	0.199828824
Translationally-controlled tumor protein	P13693	0.257145499	0.051338917	0.298446395	0.0228728	0.278056709	0.034567293
Thyroid peroxidase	P07202	-0.143986711	0.280886404	0.008491001	0.949560294	-0.003386805	0.97987014
Ubiquitin-conjugating enzyme E2 L3	P68036	0.289727107	0.027382969	0.255806801	0.052606306	0.207703528	0.117699191
AT-rich interactive domain-containing protein 3A	Q99856	0.278686259	0.03414332	0.303557971	0.020533309	0.229890638	0.082560784
Calcium/calmodulin-dependent protein kinase kinase 1	Q8N5S9	0.334953702	0.010166601	0.297461931	0.02334832	0.227131474	0.086415784
Hsp90 co-chaperone Cdc37	Q16543	0.122819434	0.358363921	0.155883711	0.242608664	0.112103253	0.402135582
Dynein light chain 1, cytoplasmic	P63167	0.17281482	0.194543967	0.243347179	0.065663935	0.176452552	0.185173468
Importin subunit beta-1	Q14974	0.035012153	0.794154147	-0.083494848	0.533202326	-0.064256932	0.631789902
Inhibitor of growth protein 1	Q9UK53	0.260006773	0.048713359	0.200584527	0.131109176	0.218664461	0.099133101
[truncated: 2,007 more rows]
